# Supplementary material for: Bacterial community analysis of treponeme-associated hoof disease in free-ranging elk (Cervus canadensis): evidence for a polybacterial etiology with geographic consistency
Source: Appl Environ Microbiol. 2025 Oct 3;91(11):e00888-25. doi: 10.1128/aem.00888-25 (PMC12628766; doi:10.1128/aem.00888-25)
Supplement: Data Set S1 — 16S V3-V4 rRNA amplicon sequencing read processing data for 132 samples; metadata and abundance tables for 129 samples included in analyses of 16S rRNA gene amplicon sequencing data at the family, genus, and ASV level. [file aem.00888-25-s0001.xlsx]

## Sheet: ReadProcessingSummary
Supplemental Data 1: Read processing data for 132 samples submitted for V3-V4 16S rRNA amplicon sequencing. Column descriptions provided by Zymo Research are included in the worksheet "ReadProcessingSummary_Key" with additional information added to facilitate merging of worksheets included in this file.
internal_id	customer_label	rawseqs(R1+R2)	trimmed_seqs(R1+R2)	dada2_infered	chimera_seqs	chimera_free_seqs	unique_seqs	seqs(after_size_filtration)	final_unique_seqs
zr14134_28V3V4	202001976.LH	114720	109870	52933	205	52728	276	9928	61
zr14134_4V3V4	202092663.RF	216802	207844	101466	969	100497	281	19636	73
zr13263_13V3V4	202092662.RH	105802	104846	50881	2427	48454	609	27114	179
zr13324_15V3V4	202092656.RF	186714	184724	89622	3410	86212	319	30308	116
zr13324_35V3V4	202190065.U4	100978	100124	48840	1121	47719	458	30996	164
zr13135_3V3V4	202092661.RH	95412	74436	36359	793	35566	213	31090	76
zr13324_32V3V4	202092664.RF	138124	136982	67385	2133	65252	291	31504	78
zr14134_5V3V4	202001977.RH	135194	129594	63429	1017	62412	269	35209	75
zr14134_2V3V4	201914247.LH	193152	185486	91201	1474	89727	260	36898	52
zr13324_19V3V4	201901204.LH	128442	127350	62284	2188	60096	406	38080	148
zr14134_33V3V4	202190038.RH	114470	109902	52886	2693	50193	670	38282	205
zr14134_17V3V4	202003308.RH	133690	128444	62854	4079	58775	332	43673	99
zr14134_37V3V4	201917412.H2	263012	252176	123098	2541	120557	462	45145	189
zr14134_19V3V4	202092660.LF	150174	144146	70709	542	70167	413	45748	110
zr14134_11V3V4	202190079.U1	115334	110732	53931	4738	49193	173	46576	50
zr13135_9V3V4	202105987.LH	160264	124928	60409	6662	53747	487	46639	133
zr14134_21V3V4	202090231.LF	194872	187138	90817	6705	84112	372	46965	82
zr13135_1V3V4	202090011.F2	158798	123720	60522	7139	53383	376	48908	84
zr13324_33V3V4	201913518.LH	221058	218788	107336	7166	100170	385	49011	141
zr13135_5V3V4	202090009.F2	161016	125316	60607	7305	53302	420	49731	141
zr13324_17V3V4	202090020.H2	165676	164544	80935	3029	77906	334	50749	112
zr13324_1V3V4	202014973.H1	151946	150752	73232	7514	65718	499	50774	163
zr13324_40V3V4	201917413.U2	231230	229146	113666	531	113135	279	50809	66
zr13135_4V3V4	202003309.LF	212166	165824	81343	9816	71527	328	50924	97
zr13324_31V3V4	202000917.F1	149842	148662	72355	5926	66429	492	51876	130
zr13135_12V3V4	202093304.RH	203754	158168	77800	1468	76332	338	51964	121
zr14134_7V3V4	202190071.U3	136126	131022	62296	4086	58210	468	54387	219
zr14134_25V3V4	202190070.U3	132602	127266	60916	1893	59023	634	54872	324
zr14134_13V3V4	202090001.F1	150992	144860	70819	8721	62098	269	56166	54
zr14134_18V3V4	202190040.LF	149890	143954	68709	7473	61236	719	57603	223
zr14134_6V3V4	202190067.U4	160602	154036	74247	8382	65865	621	59496	253
zr13263_9V3V4	202090233.RF	154416	153170	74793	4832	69961	418	59563	120
zr13324_39V3V4	202190072.U2	155092	153586	74175	2065	72110	726	60931	321
zr13135_20V3V4	202190093.U3	200372	156248	75862	6745	69117	435	61968	123
zr13324_30V3V4	202190078.U4	158088	156870	76792	3592	73200	531	62060	220
zr14134_35V3V4	202013305.H2	175794	169130	81591	4258	77333	501	62230	189
zr13324_16V3V4	201908987.F2	192126	190708	93337	3112	90225	473	62284	198
zr14134_16V3V4	202190047.U4LH	153170	147428	71753	7096	64657	271	62554	118
zr13135_19V3V4	202190085.U4	188740	147518	71733	2108	69625	452	63695	169
zr13135_11V3V4	201915059.LF	221880	173120	84883	11043	73840	418	64438	113
zr14134_30V3V4	202190035.LF	172270	165208	80444	6635	73809	230	65210	69
zr14134_27V3V4	201917411.H2	170498	163892	79892	10527	69365	274	65511	107
zr13135_14V3V4	202002653.RH	246378	192270	94725	4399	90326	335	66866	121
zr14134_9V3V4	201900369.LH	209046	200770	98226	2458	95768	284	67361	118
zr14134_1V3V4	202090232.LH	180034	172870	84533	6400	78133	411	67854	149
zr13324_34V3V4	202190061.U3	173368	172218	82894	9274	73620	763	69072	294
zr13263_1V3V4	202190041.RF	172682	171376	79925	6977	72948	1187	69825	399
zr14134_36V3V4	201911253.RH	186538	179168	85683	10419	75264	721	69956	211
zr14134_3V3V4	202190049.U4	276548	265748	129371	10744	118627	721	71675	312
zr13324_26V3V4	202000236.LH	247656	245796	120747	4221	116526	416	73313	174
zr14134_22V3V4	202013117.F1	226202	216986	106760	7740	99020	379	73364	75
zr13135_8V3V4	202190039.LH	223974	175702	84087	6013	78074	943	75137	280
zr13324_37V3V4	201903485.LF	240848	238430	116945	9538	107407	418	75554	123
zr13324_4V3V4	202190046.U3	196610	195244	94701	6555	88146	583	77260	198
zr14134_8V3V4	202014972.F1	197358	189886	91827	10991	80836	343	77710	100
zr14134_34V3V4	202003373.RH	214828	206294	100599	13280	87319	559	77731	133
zr13263_10V3V4	202190084.U1	228032	226320	110060	9974	100086	623	77733	258
zr13135_16V3V4	202190043.LF	233550	181858	88748	1998	86750	915	78095	493
zr13135_2V3V4	202190089.U1	226190	177082	86092	4856	81236	626	78181	274
zr13263_7V3V4	202001979.LF	185584	184152	90339	2769	87570	392	78702	170
zr14134_24V3V4	202190083.U1	187388	179812	86662	3895	82767	450	78709	208
zr13263_4V3V4	202013302.H1	188422	187214	91489	9112	82377	438	79885	172
zr13324_24V3V4	202017289.LH	254092	252512	123369	6111	117258	698	80099	286
zr13324_22V3V4	202190054.U4	185362	183846	89733	6294	83439	377	80315	174
zr13263_3V3V4	202090018.F1	214064	212492	103615	8074	95541	1099	80395	210
zr13324_13V3V4	202190092.U2	185166	184214	89519	6694	82825	399	80453	170
zr14134_32V3V4	202090008.RH	198854	191074	92961	10020	82941	287	80821	103
zr13324_41V3V4	202190060.U4	205208	203862	98936	12449	86487	740	81808	316
zr14134_29V3V4	201917410.F2	210540	202452	98476	14642	83834	319	81874	109
zr13324_7V3V4	202190080.U3	222078	220044	108370	3215	105155	431	83301	191
zr13324_9V3V4	202190087.U2	210446	209064	101201	5331	95870	700	83860	298
zr13324_23V3V4	201903946.RF	223842	222204	108454	13418	95036	402	84647	123
zr14134_14V3V4	202190063.U3	246104	236374	115395	13233	102162	792	85223	356
zr14134_12V3V4	202014974.H1	221696	213070	104191	7206	96985	576	87223	208
zr13263_14V3V4	202190052.U4	231842	230002	112432	4707	107725	1030	87937	360
zr14134_10V3V4	202190091.U1	213230	205182	98259	7361	90898	684	88776	346
zr13324_2V3V4	202190088.U3	220668	219370	107601	17095	90506	411	89090	165
zr13324_20V3V4	202190051.U3LH	223938	222072	107826	6513	101313	774	90871	286
zr14134_15V3V4	202190059.U2	220376	211696	102603	7029	95574	392	90908	138
zr12478_11V3V4	20203307.RF.020420	730650	636762	314161	3609	310552	523	90932	86
zr13324_8V3V4	202017013.LFF2	219232	217460	105973	10692	95281	321	92266	131
zr13324_21V3V4	202090025.F1	238202	236950	116429	9954	106475	356	92504	94
zr14134_26V3V4	202090235.RH	261244	250840	121910	4035	117875	474	93351	225
zr13135_17V3V4	202014971.F1	311126	242270	118661	12827	105834	430	94216	117
zr13263_6V3V4	201903482.LH	253848	252086	123274	5919	117355	491	99024	175
zr13263_2V3V4	202093306.RF	277904	276200	135683	19086	116597	609	99217	208
zr14134_23V3V4	202090016.F2	246884	237868	116392	6242	110150	728	99619	145
zr13263_8V3V4	201903481.LF	249236	246966	121286	8295	112991	492	100679	151
zr13324_38V3V4	202000229.LH	243194	241212	116623	9430	107193	818	101211	315
zr13135_18V3V4	202092657.LH	332232	258598	126974	11678	115296	442	105405	168
zr13263_5V3V4	201900362.RF	263756	262160	128849	11216	117633	439	106715	119
zr13324_3V3V4	202190048.RH	240014	238464	116471	6971	109500	461	107682	196
zr13324_12V3V4	201900357.RH	239824	237970	115927	6667	109260	405	108143	186
zr13324_27V3V4	201903083.LF	290226	288106	141648	13862	127786	354	111918	97
zr12478_13V3V4	202092655.RH.020620	520202	453402	222170	14458	207712	503	114537	146
zr13135_13V3V4	202090234.RH	349134	272692	132972	11592	121380	431	119514	181
zr13135_7V3V4	202190036.LF	381168	298270	146310	20598	125712	508	120788	122
zr13324_10V3V4	202190066.U4	280206	277392	135737	12777	122960	350	122312	183
zr13324_5V3V4	202190045.U4	278186	276140	133918	6954	126964	918	122791	432
zr12478_14V3V4	202090012.F1.110320	656544	572086	283086	5855	277231	473	125011	145
zr13324_25V3V4	201913526.LH	339796	337006	164631	13022	151609	514	125412	184
zr13324_14V3V4	202190064.U2	313574	311430	152585	12769	139816	644	132536	204
zr13324_11V3V4	202190056.U4	305252	303130	148296	12783	135513	568	133269	199
zr12478_2V3V4	20203310.RF.012820	681838	593822	293443	14707	278736	359	144578	76
zr13324_18V3V4	202190058.U2	332764	330002	163003	3787	159216	590	145376	228
zr12478_9V3V4	202014866.F1.102520	684506	596282	294902	11319	283583	380	147381	156
zr12478_15V3V4	202092658.RH.020620	562756	489984	241740	8045	233695	449	148764	150
zr12478_5V3V4	202190037.RF.082620	556226	485832	237768	17932	219836	779	156243	274
zr12478_3V3V4	2020318.RF.081019	447092	389898	193023	15790	177233	266	174160	51
zr13324_28V3V4	202190068.U2/202090021	473296	469810	230746	30596	200150	497	179339	117
zr12478_1V3V4	201917015.LF.091919	496440	432502	213568	22254	191314	579	182418	124
zr12478_6V3V4	202093305.LH.020420	566680	493902	241533	14575	226958	924	187448	350
zr12478_7V3V4	201917026.RF.100619	683722	595614	293303	15314	277989	610	190574	211
zr12478_12V3V4	202090023.F2.121120	575482	502048	248264	6164	242100	540	191157	232
zr12478_8V3V4	202190042.LF.121920	746560	649544	317309	10390	306919	1366	193590	648
zr12478_4V3V4	202017344.LFF2.110820	547618	477010	233560	19753	213807	880	200918	219
zr18903_5V3V4	202119851.U1Lesion	664628	582122	282179	48952	233227	631	232069	300
zr18903_7V3V4	202009166.F1	718080	627636	310343	43238	267105	272	266617	138
zr18903_6V3V4	201906306.LH	815336	713548	351444	49307	302137	563	301238	295
zr18903_12V3V4	202120168.U1Lesion	855322	746646	362443	55028	307415	849	305682	414
zr18903_4V3V4	201912857.H1	812202	709704	348000	38243	309757	794	308402	414
zr18903_10V3V4	201914195.HIND	859576	750886	368076	57175	310901	736	309931	454
zr18903_15V3V4	201915316.HIND	846444	738664	364160	48787	315373	437	314779	306
zr18903_13V3V4	201914785.LH	871328	761864	370801	51200	319601	748	318587	465
zr18903_11V3V4	202117421.lesion	926846	810672	393002	64786	328216	1085	325849	415
zr18903_2V3V4	201906307.LF	838228	733452	363778	28153	335625	238	335311	155
zr18903_16V3V4	202119849.U1	899954	787242	380069	26351	353718	2110	350916	1340
zr18903_1V3V4	202013303.U1	820244	716858	355772	1835	353937	193	353717	138
zr18903_8V3V4	201906308.LH	892844	779810	383789	18547	365242	701	364667	496
zr18903_9V3V4	201915679.LH	987266	862730	426376	30451	395925	520	395358	367
zr18903_14V3V4	201906305.LH	1032740	902198	446135	28950	417185	594	416482	427
zr18903_3V3V4	202000186.U1	1009310	880286	433557	12993	420564	596	419990	439

## Sheet: ReadProcessingSummary_Key
Supplemental Data 1: Description of columns included in "ReadProcessing Summary" worksheet. Column descriptions provided by Zymo Research with additional information added to facilitate merging of worksheets included in this file.
Column	Description
internal_id	unique identification code assigned to each sample. Corresponds to name of sequencing file available through NCBI NLM.
customer_label	sample name provided for the project and used in analyses. Corresponds to "ZymoID" columns in metdata and abundance worksheets.
rawseqs(R1+R2)	number of raw sequences generated for each sample.
trimmed_seqs(R1+R2)	number of sequences retained after quality trimming.
dada2_infered	number of sequences retained after DADA2 quality control trimming.
chimera_seqs	number of chimeric sequences identified in the dada2_infered sequences.
chimera_free_seqs	number of chimera-free sequences identified in the dada2_infered sequences.
unique_seqs	number of unique sequences identified in the chimera-free sequences.
seqs(after_size_filtration)	number of chimera-free sequences that have also undergone further amplicon size filtration. This is the data that is finally analyzed for the rest of the report through QIIME.
final_unique_seqs	number of unique sequences identified in size-filtered chimera-free sequences.

## Sheet: Metadata
Supplemental Data 1: Sample and animal metadata for 129 samples included in analyses of 16S rRNA amplicon sequencing data. Explanations of columns and values are in the worksheet "Metadata_Key".
ZymoID	ID	Histo	TAHDDx	TAHDPrevalence	Sex	AgeClass	HighestGross	SequencingBatch	SequencingBatchSampleID	ExtractionBatch	GMU	County	State	Latitude	Longitude	Coordinates	ForwardSequenceFile	ReverseSequenceFile	Notes
201900357.RH	201900357	3	1	1	1	0	3	13324	12	LG09	578	Yakima	WA	45.9018	-121.328	0	zr13324_12V3V4.R1.fastq.gz	zr13324_12V3V4.R2.fastq.gz
201900362.RF	201900362	1	0	1	0	0	2	13263	5	LG08	578	Klickitat	WA	45.9018	-121.328	0	zr13263_5V3V4.R1.fastq.gz	zr13263_5V3V4.R2.fastq.gz
201900369.LH	201900369	3	1	1	0	0	3	14134	9	LG12	578	Yakima	WA	45.9018	-121.328	0	zr14134_9V3V4.R1.fastq.gz	zr14134_9V3V4.R2.fastq.gz
201901204.LH	201901204	2	1	1	0	0	1	13324	19	LG10	418	Skagit/Whatcom	WA	48.7661	-121.876	0	zr13324_19V3V4.R1.fastq.gz	zr13324_19V3V4.R2.fastq.gz
201903083.LF	201903083	3	0	1	1	0	4	13324	27	LG10	418	Whatcom	WA	48.7661	-121.876	0	zr13324_27V3V4.R1.fastq.gz	zr13324_27V3V4.R2.fastq.gz
201903481.LF	201903481	2	1	1	0	0	NA	13263	8	LG08	437	Skagit	WA	48.4336	-121.739	0	zr13263_8V3V4.R1.fastq.gz	zr13263_8V3V4.R2.fastq.gz
201903482.LH	201903482	3	1	1	0	0	4	13263	6	LG08	418	Skagit	WA	48.7661	-121.876	0	zr13263_6V3V4.R1.fastq.gz	zr13263_6V3V4.R2.fastq.gz
201903485.LF	201903485	2	1	1	0	0	NA	13324	37	LG11	437	Skagit	WA	48.4336	-121.739	0	zr13324_37V3V4.R1.fastq.gz	zr13324_37V3V4.R2.fastq.gz
201903946.RF	201903946	2	1	1	1	1	4	13324	23	LG10	418	Whatcom	WA	48.7661	-121.876	0	zr13324_23V3V4.R1.fastq.gz	zr13324_23V3V4.R2.fastq.gz
201906305.LH	201906305	2	0	2	0	0	3	18903	14	LG15	44	Umatilla	OR	45.6518	-119.392	0	zr18903_14V3V4.R1.fastq.gz	zr18903_14V3V4.R2.fastq.gz
201906306.LH	201906306	2	0	2	0	0	3	18903	6	LG15	49	Umatilla	OR	45.3104	-118.73	0	zr18903_6V3V4.R1.fastq.gz	zr18903_6V3V4.R2.fastq.gz
201906307.LF	201906307	1	0	2	0	0	NA	18903	2	LG15	49	Umatilla	OR	45.3104	-118.73	0	zr18903_2V3V4.R1.fastq.gz	zr18903_2V3V4.R2.fastq.gz
201906308.LH	201906308	2	0	2	0	0	NA	18903	8	LG15	54	Umatilla	OR	45.5949	-118.272	0	zr18903_8V3V4.R1.fastq.gz	zr18903_8V3V4.R2.fastq.gz
201908987.F2	201908987	1	0	2	0	0	1	13324	16	LG10	10A	Clearwater	ID	46.5806	-115.885	0	zr13324_16V3V4.R1.fastq.gz	zr13324_16V3V4.R2.fastq.gz
201911253.RH	201911253	1	0	1	0	0	NA	14134	36	LG14	578	Klickitat	WA	45.9018	-121.328	0	zr14134_36V3V4.R1.fastq.gz	zr14134_36V3V4.R2.fastq.gz
201912857.H1	201912857	1	0	2	1	0	NA	18903	4	LG15	23	Adams	ID	45.1373	-116.364	1	zr18903_4V3V4.R1.fastq.gz	zr18903_4V3V4.R2.fastq.gz
201913518.LH	201913518	1	0	1	1	0	1	13324	33	LG11	418	Whatcom	WA	48.7661	-121.876	0	zr13324_33V3V4.R1.fastq.gz	zr13324_33V3V4.R2.fastq.gz
201913526.LH	201913526	1	0	1	1	0	0	13324	25	LG10	418	Whatcom	WA	48.7661	-121.876	0	zr13324_25V3V4.R1.fastq.gz	zr13324_25V3V4.R2.fastq.gz
201914195.HIND	201914195	2	1	2	0	0	0	18903	10	LG15	8	Latah	ID	46.6513	-116.655	1	zr18903_10V3V4.R1.fastq.gz	zr18903_10V3V4.R2.fastq.gz
201914247.LH	201914247	1	0	2	1	1	0	14134	2	LG12	328	Kittitas	WA	47.1934	-120.515	0	zr14134_2V3V4.R1.fastq.gz	zr14134_2V3V4.R2.fastq.gz
201914785.LH	201914785	2	1	2	1	0	2	18903	13	LG15	14	Idaho	ID	45.7602	-116.199	1	zr18903_13V3V4.R1.fastq.gz	zr18903_13V3V4.R2.fastq.gz	16S amplicon sequencing of gDNA from a separate tissue sample from the same hoof was previously published in Wild et al. (2022)
201915059.LF	201915059	2	1	1	1	0	NA	13135	11	LG07	418	Whatcom	WA	48.7661	-121.876	0	zr13135_11V3V4.R1.fastq.gz	zr13135_11V3V4.R2.fastq.gz
201915316.HIND	201915316	3	1	2	0	4	2	18903	15	LG15	13	Idaho	ID	45.923	-116.55	1	zr18903_15V3V4.R1.fastq.gz	zr18903_15V3V4.R2.fastq.gz
201915679.LH	201915679	3	1	2	0	0	4	18903	9	LG15	31	Washington	ID	44.6465	-117.084	1	zr18903_9V3V4.R1.fastq.gz	zr18903_9V3V4.R2.fastq.gz
201917015.LF.091919	201917015	1	0	2	1	0	NA	12478	1	Alexis	372	Benton	WA	46.3796	-119.287	1	zr12478_1V3V4.R1.fastq.gz	zr12478_1V3V4.R2.fastq.gz
201917026.RF.100619	201917026	1	0	2	0	0	NA	12478	7	Alexis	372	Benton	WA	46.3764	-119.675	1	zr12478_7V3V4.R1.fastq.gz	zr12478_7V3V4.R2.fastq.gz
201917410.F2	201917410	2	0	2	1	0	NA	14134	29	LG14	6	Shoshone	ID	47.2202	-116.203	1	zr14134_29V3V4.R1.fastq.gz	zr14134_29V3V4.R2.fastq.gz
201917411.H2	201917411	2	1	2	1	0	0	14134	27	LG13	6	Shoshone	ID	47.3423	-116.235	1	zr14134_27V3V4.R1.fastq.gz	zr14134_27V3V4.R2.fastq.gz
201917412.H2	201917412	1	0	2	0	0	0	14134	37	LG14	4	Shoshone	ID	47.6203	-115.846	1	zr14134_37V3V4.R1.fastq.gz	zr14134_37V3V4.R2.fastq.gz
201917413.U2	201917413	1	0	2	1	0	1	13324	40	LG11	4	Shoshone	ID	47.6765	-116.122	1	zr13324_40V3V4.R1.fastq.gz	zr13324_40V3V4.R2.fastq.gz
202000186.U1	202000186	1	0	2	0	0	3	18903	3	LG15	52	Union	OR	45.1595	-118.298	0	zr18903_3V3V4.R1.fastq.gz	zr18903_3V3V4.R2.fastq.gz
202000229.LH	202000229	3	1	1	1	0	4	13324	38	LG11	578	Klickitat	WA	45.9018	-121.328	0	zr13324_38V3V4.R1.fastq.gz	zr13324_38V3V4.R2.fastq.gz
202000236.LH	202000236	2	0	1	0	0	NA	13324	26	LG10	578	Klickitat	WA	45.9018	-121.328	0	zr13324_26V3V4.R1.fastq.gz	zr13324_26V3V4.R2.fastq.gz
202000917.F1	202000917	2	0	1	0	0	NA	13324	31	LG11	407	Skagit	WA	48.5746	-122.44	0	zr13324_31V3V4.R1.fastq.gz	zr13324_31V3V4.R2.fastq.gz
202001977.RH	202001977	2	1	1	0	0	1	14134	5	LG12		Mendocino	CA	39.9459	-123.967	1	zr14134_5V3V4.R1.fastq.gz	zr14134_5V3V4.R2.fastq.gz
202001979.LF	202001979	3	1	1	0	0	1	13263	7	LG08		Del Norte	CA	41.8965	-124.176	1	zr13263_7V3V4.R1.fastq.gz	zr13263_7V3V4.R2.fastq.gz
202002653.RH	202002653	0	0	0	1	0	0	13135	14	LG07		Custer	SD	43.5725	-103.442	0	zr13135_14V3V4.R1.fastq.gz	zr13135_14V3V4.R2.fastq.gz
202003308.RH	202003308	1	0	0	1	0	0	14134	17	LG13		Custer	SD	43.5725	-103.442	0	zr14134_17V3V4.R1.fastq.gz	zr14134_17V3V4.R2.fastq.gz
202003309.LF	202003309	0	0	0	1	0	0	13135	4	LG06		Custer	SD	43.5725	-103.442	0	zr13135_4V3V4.R1.fastq.gz	zr13135_4V3V4.R2.fastq.gz
202003373.RH	202003373	2	0	1	1	0	0	14134	34	LG14		Del Norte	CA	41.9435	-124.19	1	zr14134_34V3V4.R1.fastq.gz	zr14134_34V3V4.R2.fastq.gz
202009166.F1	202009166	3	0	2	1	0	1	18903	7	LG15	31	Washington	ID	44.5006	-116.983	0	zr18903_7V3V4.R1.fastq.gz	zr18903_7V3V4.R2.fastq.gz
202013117.F1	202013117	1	0	2	0	0	NA	14134	22	LG13	372	Benton	WA	46.4494	-119.812	0	zr14134_22V3V4.R1.fastq.gz	zr14134_22V3V4.R2.fastq.gz
202013302.H1	202013302	3	1	2	0	0	3	13263	4	LG08	8	Latah	ID	46.692	-116.829	1	zr13263_4V3V4.R1.fastq.gz	zr13263_4V3V4.R2.fastq.gz
202013303.U1	202013303	1	0	2	0	0	0	18903	1	LG15	15	Idaho	ID	45.8234	-115.627	1	zr18903_1V3V4.R1.fastq.gz	zr18903_1V3V4.R2.fastq.gz
202013305.H2	202013305	2	1	2	0	0	2	14134	35	LG14	8	Latah	ID	46.6852	-116.771	1	zr14134_35V3V4.R1.fastq.gz	zr14134_35V3V4.R2.fastq.gz
202014866.F1.102520	202014866	0	0	2	1	1	0	12478	9	Alexis	6	Shoshone	ID	47.355	-116.315	1	zr12478_9V3V4.R1.fastq.gz	zr12478_9V3V4.R2.fastq.gz
202014971.F1	202014971	1	0	2	0	0	0	13135	17	LG07	127	Spokane	WA	47.2776	-117.101	1	zr13135_17V3V4.R1.fastq.gz	zr13135_17V3V4.R2.fastq.gz
202014972.F1	202014972	1	0	2	0	0	1	14134	8	LG12	127	Spokane	WA	47.2776	-117.101	1	zr14134_8V3V4.R1.fastq.gz	zr14134_8V3V4.R2.fastq.gz
202014973.H1	202014973	1	0	2	1	0	0	13324	1	LG09	130	Spokane	WA	47.3908	-117.528	1	zr13324_1V3V4.R1.fastq.gz	zr13324_1V3V4.R2.fastq.gz
202014974.H1	202014974	0	0	2	0	0	0	14134	12	LG12	130	Spokane	WA	47.4395	-117.56	1	zr14134_12V3V4.R1.fastq.gz	zr14134_12V3V4.R2.fastq.gz
202017013.LFF2	202017013	3	0	2	0	0	0	13324	8	LG09	130	Spokane	WA	47.5127	-117.677	0	zr13324_8V3V4.R1.fastq.gz	zr13324_8V3V4.R2.fastq.gz
202017289.LH	202017289	1	0	2	0	0	0	13324	24	LG10	130	Spokane	WA	47.5127	-117.677	0	zr13324_24V3V4.R1.fastq.gz	zr13324_24V3V4.R2.fastq.gz
202017344.LFF2.110820	202017344	0	0	2	0	0	0	12478	4	Alexis	117	Stevens	WA	48.3109	-117.495	0	zr12478_4V3V4.R1.fastq.gz	zr12478_4V3V4.R2.fastq.gz
2020318.RF.081019	202000318	1	0	1	0	0	0	12478	3	Alexis	578	Klickitat	WA	45.9018	-121.328	0	zr12478_3V3V4.R1.fastq.gz	zr12478_3V3V4.R2.fastq.gz
20203307.RF.020420	202003307	0	0	0	0	0	0	12478	11	Alexis		Custer	SD	43.5725	-103.442	0	zr12478_11V3V4.R1.fastq.gz	zr12478_11V3V4.R2.fastq.gz
20203310.RF.012820	202003310	0	0	0	1	0	0	12478	2	Alexis		Custer	SD	43.5725	-103.442	0	zr12478_2V3V4.R1.fastq.gz	zr12478_2V3V4.R2.fastq.gz
202090001.F1	202090001	3	0	2	0	1	0	14134	13	LG12	372	Benton	WA	46.4494	-119.812	0	zr14134_13V3V4.R1.fastq.gz	zr14134_13V3V4.R2.fastq.gz
202090008.RH	202090008	1	0	2	0	0	0	14134	32	LG14	117	Stevens	WA	48.2459	-117.694	1	zr14134_32V3V4.R1.fastq.gz	zr14134_32V3V4.R2.fastq.gz
202090009.F2	202090009	1	0	2	0	0	0	13135	5	LG06	130	Spokane	WA	47.5127	-117.677	0	zr13135_5V3V4.R1.fastq.gz	zr13135_5V3V4.R2.fastq.gz
202090011.F2	202090011	1	0	2	0	0	0	13135	1	LG06	372	Benton	WA	46.4494	-119.812	0	zr13135_1V3V4.R1.fastq.gz	zr13135_1V3V4.R2.fastq.gz
202090012.F1.110320	202090012	0	0	2	0	0	0	12478	14	Alexis	372	Benton	WA	46.4494	-119.812	0	zr12478_14V3V4.R1.fastq.gz	zr12478_14V3V4.R2.fastq.gz
202090016.F2	202090016	1	0	2	0	0	0	14134	23	LG13	372	Benton	WA	46.4494	-119.812	0	zr14134_23V3V4.R1.fastq.gz	zr14134_23V3V4.R2.fastq.gz
202090018.F1	202090018	1	0	2	1	1	0	13263	3	LG08	372	Benton	WA	46.4494	-119.812	0	zr13263_3V3V4.R1.fastq.gz	zr13263_3V3V4.R2.fastq.gz
202090020.H2	202090020	2	0	2	1	0	0	13324	17	LG10	372	Benton	WA	46.4494	-119.812	0	zr13324_17V3V4.R1.fastq.gz	zr13324_17V3V4.R2.fastq.gz
202090023.F2.121120	202090023	0	0	2	0	0	0	12478	12	Alexis	117	Spokane	WA	48.3109	-117.495	0	zr12478_12V3V4.R1.fastq.gz	zr12478_12V3V4.R2.fastq.gz
202090025.F1	202090025	1	0	2	0	0	0	13324	21	LG10	117	Spokane	WA	48.3109	-117.495	0	zr13324_21V3V4.R1.fastq.gz	zr13324_21V3V4.R2.fastq.gz
202090231.LF	202090231	1	0	1	0	0	1	14134	21	LG13	578	Klickitat	WA	45.9018	-121.328	0	zr14134_21V3V4.R1.fastq.gz	zr14134_21V3V4.R2.fastq.gz
202090232.LH	202090232	3	1	1	0	1	4	14134	1	LG12		Klickitat	WA	45.887	-121.485	1	zr14134_1V3V4.R1.fastq.gz	zr14134_1V3V4.R2.fastq.gz
202090233.RF	202090233	2	0	1	0	0	1	13263	9	LG08	578	Klickitat	WA	45.9018	-121.328	0	zr13263_9V3V4.R1.fastq.gz	zr13263_9V3V4.R2.fastq.gz
202090234.RH	202000234	3	1	1	0	0	4	13135	13	LG07	578	Klickitat	WA	45.9018	-121.328	0	zr13135_13V3V4.R1.fastq.gz	zr13135_13V3V4.R2.fastq.gz
202090235.RH	202090235	1	0	1	0	0	1	14134	26	LG13	578	Klickitat	WA	45.9018	-121.328	0	zr14134_26V3V4.R1.fastq.gz	zr14134_26V3V4.R2.fastq.gz
202092655.RH.020620	202092655	0	0	0	0	0	0	12478	13	Alexis		Custer	SD	43.5442	-103.513	1	zr12478_13V3V4.R1.fastq.gz	zr12478_13V3V4.R2.fastq.gz
202092656.RF	202092656	2	0	0	0	0	0	13324	15	LG10		Custer	SD	43.5469	-103.514	1	zr13324_15V3V4.R1.fastq.gz	zr13324_15V3V4.R2.fastq.gz
202092657.LH	202092657	0	0	0	0	0	0	13135	18	LG07		Custer	SD	43.5471	-103.514	1	zr13135_18V3V4.R1.fastq.gz	zr13135_18V3V4.R2.fastq.gz
202092658.RH.020620	202092658	0	0	0	0	1	1	12478	15	Alexis		Custer	SD	43.5468	-103.515	1	zr12478_15V3V4.R1.fastq.gz	zr12478_15V3V4.R2.fastq.gz
202092660.LF	202092660	1	0	0	0	0	0	14134	19	LG13		Custer	SD	43.5354	-103.478	1	zr14134_19V3V4.R1.fastq.gz	zr14134_19V3V4.R2.fastq.gz
202092661.RH	202092661	0	0	0	0	0	1	13135	3	LG06		Custer	SD	43.548	-103.513	1	zr13135_3V3V4.R1.fastq.gz	zr13135_3V3V4.R2.fastq.gz
202092662.RH	202092662	1	0	0	0	0	0	14134	38	LG14		Custer	SD	43.5347	-103.477	1	zr14134_38V3V4.R1.fastq.gz	zr14134_38V3V4.R2.fastq.gz
202092664.RF	202092664	2	0	0	0	0	0	13324	32	LG11		Custer	SD	43.5518	-103.456	1	zr13324_32V3V4.R1.fastq.gz	zr13324_32V3V4.R2.fastq.gz
202093304.RH	202093304	0	0	0	1	0	0	13135	12	LG07		Custer	SD	43.5725	-103.442	0	zr13135_12V3V4.R1.fastq.gz	zr13135_12V3V4.R2.fastq.gz
202093305.LH.020420	202093305	1	0	0	1	0	0	12478	6	Alexis		Custer	SD	43.6148	-103.373	1	zr12478_6V3V4.R1.fastq.gz	zr12478_6V3V4.R2.fastq.gz
202093306.RF	202093306	0	0	0	1	0	0	13263	2	LG08		Custer	SD	43.5725	-103.442	0	zr13263_2V3V4.R1.fastq.gz	zr13263_2V3V4.R2.fastq.gz
202105987.LH	202105987	2	1	2	0	0	0	13135	9	LG14	8A	Latah	ID	46.8162	-116.477	0	zr13135_9V3V4.R1.fastq.gz	zr13135_9V3V4.R2.fastq.gz
202117421.lesion	202117421	3	1	2	1	0	3	18903	11	LG15	14	Idaho	ID	45.6489	-116.061	1	zr18903_11V3V4.R1.fastq.gz	zr18903_11V3V4.R2.fastq.gz
202119849.U1	202119849	3	1	2	0	0	3	18903	16	LG15	14	Idaho	ID	45.7679	-116.286	1	zr18903_16V3V4.R1.fastq.gz	zr18903_16V3V4.R2.fastq.gz
202119851.U1Lesion	202119851	3	1	2	0	4	3	18903	5	LG15	14	Idaho	ID	45.6871	-116.227	1	zr18903_5V3V4.R1.fastq.gz	zr18903_5V3V4.R2.fastq.gz
202120168.U1Lesion	202120168	2	1	2	0	0	3	18903	12	LG15	52	Union	OR	45.3197	-118.109	1	zr18903_12V3V4.R1.fastq.gz	zr18903_12V3V4.R2.fastq.gz
202190035.LF	202190035	2	0	1	1	0	0	14134	30	LG14		Humboldt	CA	40.6973	-123.874	0	zr14134_30V3V4.R1.fastq.gz	zr14134_30V3V4.R2.fastq.gz
202190036.LF	202190036	0	0	1	1	0	0	13135	7	LG06		Humboldt	CA	40.6973	-123.874	0	zr13135_7V3V4.R1.fastq.gz	zr13135_7V3V4.R2.fastq.gz
202190037.RF.082620	202190037	0	0	1	1	0	0	12478	5	Alexis		Humboldt	CA	40.6973	-123.874	0	zr12478_5V3V4.R1.fastq.gz	zr12478_5V3V4.R2.fastq.gz
202190038.RH	202190038	1	0	1	1	0	0	14134	33	LG14		Humboldt	CA	40.6973	-123.874	0	zr14134_33V3V4.R1.fastq.gz	zr14134_33V3V4.R2.fastq.gz
202190040.LF	202190040	2	1	1	0	0	0	14134	18	LG13		Del Norte	CA	41.743	-123.897	0	zr14134_18V3V4.R1.fastq.gz	zr14134_18V3V4.R2.fastq.gz
202190041.RF	202190041	0	0	1	0	0	0	13263	1	LG08		Del Norte	CA	41.743	-123.897	0	zr13263_1V3V4.R1.fastq.gz	zr13263_1V3V4.R2.fastq.gz
202190042.LF.121920	202190042	0	0	1	0	0	2	12478	8	Alexis		Del Norte	CA	41.743	-123.897	0	zr12478_8V3V4.R1.fastq.gz	zr12478_8V3V4.R2.fastq.gz
202190043.LF	202190043	0	0	1	0	0	0	13135	16	LG07		Del Norte	CA	41.743	-123.897	0	zr13135_16V3V4.R1.fastq.gz	zr13135_16V3V4.R2.fastq.gz
202190045.U4	202190045	2	1	1	0	0	4	13324	5	LG09	522		WA	46.2705	-122.245	0	zr13324_5V3V4.R1.fastq.gz	zr13324_5V3V4.R2.fastq.gz
202190046.U3	202190046	2	0	1	0	0	0	13324	4	LG09	437		WA	48.5283	-121.849	1	zr13324_4V3V4.R1.fastq.gz	zr13324_4V3V4.R2.fastq.gz
202190047.U4LH	202190047	3	1	1	0	0	4	14134	16	LG13	437		WA	48.5283	-121.849	1	zr14134_16V3V4.R1.fastq.gz	zr14134_16V3V4.R2.fastq.gz
202190048.RH	202190048	3	1	1	1	1	4	13324	3	LG09	437		WA	48.5283	-121.849	1	zr13324_3V3V4.R1.fastq.gz	zr13324_3V3V4.R2.fastq.gz
202190049.U4	202190049	3	0	1	1	0	4	14134	3	LG12	530		WA	46.4124	-123.126	0	zr14134_3V3V4.R1.fastq.gz	zr14134_3V3V4.R2.fastq.gz
202190051.U3LH	202190051	3	1	1	0	0	4	13324	20	LG10	437		WA	48.5155	-122.015	1	zr13324_20V3V4.R1.fastq.gz	zr13324_20V3V4.R2.fastq.gz
202190052.U4	202190052	2	0	1	0	0	4	13263	14	LG08	673		WA	46.5375	-123.782	0	zr13263_14V3V4.R1.fastq.gz	zr13263_14V3V4.R2.fastq.gz
202190054.U4	202190054	2	1	1	1	0	1	13324	22	LG10	653		WA	47.0801	-121.719	0	zr13324_22V3V4.R1.fastq.gz	zr13324_22V3V4.R2.fastq.gz
202190056.U4	202190056	3	0	1	1	0	4	13324	11	LG09	550		WA	46.1615	-122.716	0	zr13324_11V3V4.R1.fastq.gz	zr13324_11V3V4.R2.fastq.gz
202190058.U2	202190058	3	1	1	1	0	4	13324	18	LG10	556		WA	46.1604	-122.467	0	zr13324_18V3V4.R1.fastq.gz	zr13324_18V3V4.R2.fastq.gz
202190059.U2	202190059	3	1	1	1	0	4	14134	15	LG13	530		WA	46.4124	-123.126	0	zr14134_15V3V4.R1.fastq.gz	zr14134_15V3V4.R2.fastq.gz
202190060.U4	202190060	3	1	1	1	0	4	13324	41	LG11	530		WA	46.4124	-123.126	0	zr13324_41V3V4.R1.fastq.gz	zr13324_41V3V4.R2.fastq.gz
202190061.U3	202190061	3	1	1	1	0	4	13324	34	LG11	667		WA	46.7409	-122.576	0	zr13324_34V3V4.R1.fastq.gz	zr13324_34V3V4.R2.fastq.gz
202190063.U3	202190063	2	1	1	1	0	4	14134	14	LG12	520		WA	46.415	-122.567	0	zr14134_14V3V4.R1.fastq.gz	zr14134_14V3V4.R2.fastq.gz
202190064.U2	202190064	3	1	1	1	0	4	13324	14	LG09	530		WA	46.4124	-123.126	0	zr13324_14V3V4.R1.fastq.gz	zr13324_14V3V4.R2.fastq.gz
202190065.U4	202190065	3	1	1	1	0	4	13324	35	LG11	530		WA	46.4124	-123.126	0	zr13324_35V3V4.R1.fastq.gz	zr13324_35V3V4.R2.fastq.gz
202190066.U4	202190066	3	1	1	1	0	4	13324	10	LG09	530		WA	46.4124	-123.126	0	zr13324_10V3V4.R1.fastq.gz	zr13324_10V3V4.R2.fastq.gz
202190067.U4	202190067	3	1	1	1	0	4	14134	6	LG12	578		WA	45.9018	-121.328	0	zr14134_6V3V4.R1.fastq.gz	zr14134_6V3V4.R2.fastq.gz
202190068.U2	202090021	1	0	2	0	0	0	13324	28	LG10	127	Spokane	WA	47.319	-117.026	1	zr13324_28V3V4.R1.fastq.gz	zr13324_28V3V4.R2.fastq.gz
202190070.U3	202190070	3	1	1	1	0	3	14134	25	LG13	520		WA	46.415	-122.567	0	zr14134_25V3V4.R1.fastq.gz	zr14134_25V3V4.R2.fastq.gz
202190071.U3	202190071	2	1	1	1	0	4	14134	7	LG12	560		WA	46.1762	-121.827	0	zr14134_7V3V4.R1.fastq.gz	zr14134_7V3V4.R2.fastq.gz
202190072.U2	202190072	3	1	1	1	0	4	13324	39	LG11	550		WA	46.1615	-122.716	0	zr13324_39V3V4.R1.fastq.gz	zr13324_39V3V4.R2.fastq.gz
202190078.U4	202190078	2	1	1	1	0	4	13324	30	LG11	520		WA	46.415	-122.567	0	zr13324_30V3V4.R1.fastq.gz	zr13324_30V3V4.R2.fastq.gz
202190079.U1	202190079	2	0	1	1	0	2	14134	11	LG12	524		WA	46.3479	-122.314	0	zr14134_11V3V4.R1.fastq.gz	zr14134_11V3V4.R2.fastq.gz
202190080.U3	202190080	2	1	1	1	0	4	13324	7	LG09	524		WA	46.3479	-122.314	0	zr13324_7V3V4.R1.fastq.gz	zr13324_7V3V4.R2.fastq.gz
202190083.U1	202190083	3	1	1	0	0	4	14134	24	LG13	574		WA	45.8355	-121.669	0	zr14134_24V3V4.R1.fastq.gz	zr14134_24V3V4.R2.fastq.gz
202190084.U1	202190084	3	0	1	1	0	1	13263	10	LG08	505		WA	46.5514	-122.621	0	zr13263_10V3V4.R1.fastq.gz	zr13263_10V3V4.R2.fastq.gz
202190085.U4	202190085	2	1	1	1	0	2	13135	19	LG07	667		WA	46.7409	-122.576	0	zr13135_19V3V4.R1.fastq.gz	zr13135_19V3V4.R2.fastq.gz
202190087.U2	202190087	3	1	1	1	0	4	13324	9	LG09	654		WA	46.8913	-122.097	0	zr13324_9V3V4.R1.fastq.gz	zr13324_9V3V4.R2.fastq.gz
202190088.U3	202190088	2	0	1	1	0	4	13324	2	LG09	667		WA	46.7409	-122.576	0	zr13324_2V3V4.R1.fastq.gz	zr13324_2V3V4.R2.fastq.gz
202190089.U1	202190089	3	1	1	1	0	4	13135	2	LG06	530		WA	46.4124	-123.126	0	zr13135_2V3V4.R1.fastq.gz	zr13135_2V3V4.R2.fastq.gz
202190091.U1	202190091	2	1	1	1	0	4	14134	10	LG12	550		WA	46.1615	-122.716	0	zr14134_10V3V4.R1.fastq.gz	zr14134_10V3V4.R2.fastq.gz
202190092.U2	202190092	3	1	1	1	0	4	13324	13	LG09	530		WA	46.4124	-123.126	0	zr13324_13V3V4.R1.fastq.gz	zr13324_13V3V4.R2.fastq.gz
202190093.U3	202190093	0	0	1	0	0	1	13135	20	LG07	667		WA	46.7409	-122.576	0	zr13135_20V3V4.R1.fastq.gz	zr13135_20V3V4.R2.fastq.gz

## Sheet: Metadata_Key
Supplemental Data 1: Description of columns and values included in "Metadata" worksheet.
Column	Description
ZymoID	ID for sample submitted to Zymo that includes case ID plus hoof sequenced +/- collection day
ID	Case ID
Histo	Histologic category: 0 = Hne, 1 = Hnd, 2 = Hpu, 3 = Heu
TAHDDx	1 = TAHD-positive lesion, 0 = TAHD-negative tissue or non-TAHD lesion
TAHDPrevalence	0 = TAHD not detected, 1 = endemic area, 2 = sporadic area
Sex	0 = female, 1 = male,
AgeClass	0 = adult, 1 = juvenile/calf, 4 = unknown
SequencingBatch	ID number supplied by Zymo Research for sequencing batch
SequencingBatchSampleID	ID number for sequencing batch that corresponds to fastq file
ExtractionBatch	ID number for DNA extraction batch
Wild2022Pub	0 = animal not included in Wild et al. 2022, 1 = data from a different tissue sample from the same animal was included in Wild et al., 2022
HighestGross	highest gross grade noted during sampling (4>3>2>1>0)
GMU	ID for game management unit of origin for case as described by submitter
County	County of origin for case as described by submitter
State	State of origin for case as described by submitter
Latitude	actual/estimated latitude for sample collection location in decimal degrees
Longitude	actual/estimated longitude for sample collection location in decimal degrees
Coordinates	1 = actual coordinates included with submission, 0=estimated coordinates based on centroid of collection GMU or country when GMU not submitted
ForwardSequencingFile	Name of forward sequence fastq file from sample submitted to NCBI NLM under accession number PRJNA1240626. File name consists of SequencingBatch_SequencingBatchSampleIDV3V4.R1.fastq.gz
ReverseSequencingFile	Name of reverse sequence fastq file from sample submitted to NCBI NLM under accession number PRJNA1240626. File name consists of SequencingBatch_SequencingBatchSampleIDV3V4.R2.fastq.gz

## Sheet: AbsAbunFamily
Supplemental Data 1: Absolute abundance data at the family level for 129 samples included in analyses of 16S rRNA amplicon sequencing data.
ZymoID	k__Bacteria.p__Actinobacteria.c__Actinobacteria.o__Corynebacteriales.f__Corynebacteriaceae	k__Bacteria.p__Firmicutes.c__Bacilli.o__Bacillales.f__Staphylococcaceae	k__Bacteria.p__Firmicutes.c__Bacilli.o__Lactobacillales.f__Aerococcaceae	k__Bacteria.p__Actinobacteria.c__Actinobacteria.o__Micrococcales.f__Micrococcaceae	k__Bacteria.p__Firmicutes.c__Bacilli.o__Lactobacillales.f__Streptococcaceae	k__Bacteria.p__Firmicutes.c__Clostridia.o__Clostridiales.f__Family XI	k__Bacteria.p__Firmicutes.c__Clostridia.o__Clostridiales.f__NA	k__Bacteria.p__Actinobacteria.c__Actinobacteria.o__Propionibacteriales.f__Propionibacteriaceae	k__Bacteria.p__Proteobacteria.c__Gammaproteobacteria.o__Pseudomonadales.f__Moraxellaceae	k__Bacteria.p__Actinobacteria.c__Actinobacteria.o__Micrococcales.f__Dermacoccaceae	k__Bacteria.p__Spirochaetae.c__Spirochaetes.o__Spirochaetales.f__Spirochaetaceae	k__Bacteria.p__Tenericutes.c__Mollicutes.o__Mycoplasmatales.f__Mycoplasmataceae	k__Bacteria.p__Firmicutes.c__Clostridia.o__Clostridiales.f__Ruminococcaceae	k__Bacteria.p__Firmicutes.c__Clostridia.o__Clostridiales.f__Peptostreptococcaceae	k__Bacteria.p__Fusobacteria.c__Fusobacteriia.o__Fusobacteriales.f__Fusobacteriaceae	k__Bacteria.p__Deinococcus-Thermus.c__Deinococci.o__Deinococcales.f__Deinococcaceae	k__Bacteria.p__Bacteroidetes.c__Bacteroidia.o__Bacteroidales.f__Porphyromonadaceae	k__Bacteria.p__Proteobacteria.c__Gammaproteobacteria.o__Cardiobacteriales.f__Cardiobacteriaceae	k__Bacteria.p__Actinobacteria.c__Actinobacteria.o__Actinomycetales.f__Actinomycetaceae	k__Bacteria.p__Actinobacteria.c__Actinobacteria.o__Micrococcales.f__Microbacteriaceae	k__Bacteria.p__Proteobacteria.c__Gammaproteobacteria.o__Xanthomonadales.f__Xanthomonadaceae	k__Bacteria.p__Actinobacteria.c__Actinobacteria.o__Micrococcales.f__Intrasporangiaceae	k__Bacteria.p__Proteobacteria.c__Gammaproteobacteria.o__Pseudomonadales.f__Pseudomonadaceae	k__Bacteria.p__Proteobacteria.c__Gammaproteobacteria.o__Enterobacteriales.f__Enterobacteriaceae	k__Bacteria.p__Proteobacteria.c__Gammaproteobacteria.o__Pasteurellales.f__Pasteurellaceae	k__Bacteria.p__Actinobacteria.c__Actinobacteria.o__Micrococcales.f__Dermatophilaceae	k__Bacteria.p__Bacteroidetes.c__Bacteroidia.o__Bacteroidales.f__Bacteroidaceae	k__Bacteria.p__Bacteroidetes.c__Flavobacteriia.o__Flavobacteriales.f__Flavobacteriaceae	k__Bacteria.p__Firmicutes.c__Clostridia.o__Clostridiales.f__Family XIII	k__Bacteria.p__Firmicutes.c__Bacilli.o__Bacillales.f__Planococcaceae	k__Bacteria.p__Proteobacteria.c__Betaproteobacteria.o__Neisseriales.f__Neisseriaceae	k__Bacteria.p__Firmicutes.c__Negativicutes.o__Selenomonadales.f__Veillonellaceae	k__Bacteria.p__Firmicutes.c__Clostridia.o__Clostridiales.f__Lachnospiraceae	k__Bacteria.p__Proteobacteria.c__Betaproteobacteria.o__Burkholderiales.f__Comamonadaceae	k__Bacteria.p__Firmicutes.c__Bacilli.o__Lactobacillales.f__Enterococcaceae	k__Bacteria.p__Firmicutes.c__Clostridia.o__Clostridiales.f__Peptococcaceae	k__Bacteria.p__Bacteroidetes.c__Bacteroidia.o__Bacteroidales.f__Prevotellaceae	k__Bacteria.p__Proteobacteria.c__Epsilonproteobacteria.o__Campylobacterales.f__Campylobacteraceae	k__Bacteria.p__Firmicutes.c__Clostridia.o__Clostridiales.f__Family XII	k__Bacteria.p__Actinobacteria.c__Actinobacteria.o__Micrococcales.f__Dermabacteraceae	k__Bacteria.p__Actinobacteria.c__Actinobacteria.o__Kineosporiales.f__Kineosporiaceae	k__Bacteria.p__Firmicutes.c__Bacilli.o__Lactobacillales.f__Carnobacteriaceae	k__Bacteria.p__Proteobacteria.c__Betaproteobacteria.o__Burkholderiales.f__Oxalobacteraceae	k__Bacteria.p__Proteobacteria.c__Betaproteobacteria.o__Burkholderiales.f__Burkholderiaceae	k__Bacteria.p__NA.c__NA.o__NA.f__NA	k__Bacteria.p__Gracilibacteria.c__NA.o__NA.f__NA	k__Bacteria.p__Firmicutes.c__Bacilli.o__Bacillales.f__Bacillaceae	k__Bacteria.p__Actinobacteria.c__Coriobacteriia.o__Coriobacteriales.f__Coriobacteriaceae	k__Bacteria.p__Bacteroidetes.c__Sphingobacteriia.o__Sphingobacteriales.f__Sphingobacteriaceae
201911253.RH	17736	354	4928	79	489	10237	22631	4434	11	0	225	0	2234	3082	0	0	858	12	0	405	11	19	0	0	0	0	0	42	39	0	0	85	0	27	0	16	216	0	0	0	0	0	0	11	12	0	69	176	0
202001977.RH	26640	187	1943	24	127	968	2825	220	62	0	0	11	0	481	54	0	109	0	0	20	0	0	35	0	0	0	32	34	47	0	0	0	0	0	0	0	50	0	0	36	0	0	0	0	0	0	0	17	0
202013305.H2	6762	630	3473	1326	509	9342	641	566	19	0	2371	3258	707	5557	0	0	984	31	196	82	0	0	9186	3109	0	0	0	0	640	2447	0	35	0	32	0	43	26	0	519	0	0	3310	100	0	0	0	13	88	234
202090023.F2.121120	128372	472	16127	985	15	5272	6477	403	4196	64	0	0	167	103	0	33	3959	2913	0	551	34	229	30	0	0	0	0	456	0	66	749	26	0	37	0	0	201	213	0	92	0	18	111	0	0	0	0	0	200
202014866.F1.102520	70934	39423	14342	100	1680	1766	8891	2646	59	160	0	0	62	165	0	0	0	0	0	1157	0	447	307	0	0	796	0	558	0	77	0	1520	0	13	0	0	86	0	0	108	0	75	88	0	0	0	119	0	0
202190084.U1	34782	7452	10355	40	4354	4007	2367	2669	1547	211	0	15	174	1807	310	30	1187	0	56	200	115	64	1746	229	17	0	13	1395	95	0	21	422	0	162	0	79	152	0	0	32	0	0	68	0	0	0	26	61	123
202090009.F2	11942	3912	16653	36	87	10593	2038	79	0	0	319	0	620	726	0	0	763	595	0	56	0	0	54	0	0	0	0	58	0	12	0	0	0	0	0	0	25	100	0	182	0	0	30	0	11	0	0	0	0
202190080.U3	16256	303	226	0	16	13210	38	25	18	0	1804	7774	299	3767	994	0	16051	7625	289	0	32	0	22	0	0	0	86	12	187	0	0	103	499	0	0	482	51	1135	56	0	0	0	0	0	116	0	0	164	0
202000917.F1	16219	1499	1457	0	1292	936	1835	4868	5015	1157	0	0	56	391	0	9118	480	0	16	1851	0	280	0	0	0	254	0	2262	0	0	796	43	0	1209	0	0	190	0	100	0	0	0	0	12	0	20	0	0	0
202190056.U4	48063	17811	6964	663	9211	5752	8896	1223	22326	0	0	0	429	3147	681	0	490	0	4937	356	0	0	0	0	117	96	196	25	297	0	0	77	70	22	0	178	255	91	0	27	0	41	0	0	13	0	0	12	0
201900362.RF	21425	1042	22491	0	1993	14391	27415	1566	164	0	0	0	775	6737	0	63	1620	1183	0	192	0	69	0	0	0	24	0	0	0	0	0	1229	0	21	0	0	189	0	0	426	0	0	0	0	0	0	0	92	0
201903946.RF	9864	99	325	0	15	344	1262	6129	1684	7742	0	0	34	1777	0	13794	77	36	16	8254	0	3561	36	0	0	6435	0	6724	0	0	536	169	0	3149	0	0	70	0	0	0	4551	0	0	3565	0	47	0	0	0
201913518.LH	24329	9352	8417	82	408	1916	1294	553	12	242	0	0	172	202	0	0	44	0	49	354	0	0	60	0	0	0	0	452	0	27	0	100	0	286	0	0	17	0	0	187	0	28	0	12	0	0	0	35	0
202190051.U3LH	20389	12680	5525	145	8197	13027	6045	645	160	330	106	1587	4911	4404	148	20	3751	55	69	321	0	32	98	13	0	14	0	25	1736	0	0	310	62	19	14	253	2353	111	279	27	0	15	0	0	0	0	11	59	0
202092664.RF	7556	1476	12409	1008	0	3501	2602	209	120	0	0	0	0	0	0	0	0	0	0	78	0	40	88	0	0	0	0	0	0	452	0	0	0	207	0	0	0	0	0	436	0	468	0	0	0	0	0	0	0
202014971.F1	62147	3165	16275	18	0	8342	103	174	0	0	0	0	1795	52	0	0	1080	0	27	416	0	0	13	0	0	0	0	0	0	13	0	0	14	0	0	0	0	0	0	136	0	0	0	0	0	0	53	33	0
202017289.LH	36920	4967	12813	101	35	9457	213	1776	248	0	1186	0	4174	365	0	0	692	357	15	119	0	0	90	0	0	0	0	0	0	0	0	0	0	97	0	0	70	0	49	25	0	0	0	0	0	0	26	112	0
201913526.LH	48644	2092	5460	613	1140	9142	11087	10300	33	257	1167	0	9443	8825	0	0	1910	49	0	1232	0	0	115	0	0	0	0	356	15	0	318	382	0	457	0	48	623	84	5494	0	0	0	0	0	21	0	16	172	0
201917410.F2	4655	0	6262	57	253	23922	9992	62	0	0	0	0	1057	21859	0	0	4910	2750	11	0	0	0	39	0	0	0	0	0	82	0	0	97	0	0	0	308	2390	1043	460	0	0	0	0	0	0	0	0	0	0
202190046.U3	20719	2975	16840	131	16	14734	5230	491	1650	79	896	0	2459	1717	0	172	4020	884	0	416	0	36	25	0	0	38	0	369	11	95	21	0	50	214	0	0	227	113	0	37	0	0	13	0	0	0	153	33	0
202093305.LH.020420	36606	2418	44519	653	0	32559	424	1631	277	11	27656	0	11220	0	0	0	3342	0	287	1809	25	17	1330	67	0	24	0	53	0	54	0	14	0	23	0	13	0	0	99	455	0	255	0	29	0	0	261	62	0
202190037.RF.082620	32595	8900	38709	493	2079	30103	10214	6799	118	2418	417	0	6001	4333	0	0	4233	0	0	1625	0	169	49	0	0	0	16	1010	12	22	51	15	18	16	0	0	355	15	178	509	0	65	0	0	0	0	159	101	0
202003309.LF	25047	1036	19452	19	0	2974	965	111	0	27	0	0	57	0	0	0	153	11	0	225	0	18	35	0	0	15	0	122	0	0	0	0	0	15	0	0	12	14	0	307	0	0	0	0	0	0	0	0	0
202190085.U4	3604	643	1510	259	2444	4674	4551	3699	1373	0	0	1706	673	4710	2113	24	2079	773	22	72	50	43	0	42	0	64	19	40	176	12	0	1012	135	48	0	144	976	104	137	0	0	0	0	0	0	0	0	92	0
202190041.RF	18617	6537	5347	2334	9917	2316	1932	2870	1255	2178	16	0	728	2304	0	682	308	89	0	1681	105	522	0	0	0	17	0	2107	16	365	371	179	44	564	0	0	151	0	69	92	34	11	27	37	0	41	914	68	0
202093304.RH	34530	1322	5890	54	0	1877	37	12	112	0	0	0	759	0	0	0	133	13	0	35	0	12	4951	0	0	0	0	0	0	28	0	0	0	137	0	0	0	0	0	97	0	118	0	0	0	0	0	0	26
202014974.H1	62566	3672	11147	569	146	2336	406	294	424	129	0	0	803	275	0	72	425	0	0	411	0	30	0	0	0	19	317	188	0	270	0	0	1583	0	0	0	35	0	0	195	0	0	0	0	0	0	0	0	0
202090008.RH	41554	3968	19668	43	11	7193	102	179	0	0	30	0	97	428	0	0	1225	2181	0	30	0	0	16	0	0	0	0	0	0	0	0	0	0	0	0	0	0	886	0	222	0	0	0	0	0	0	0	0	0
202090020.H2	30975	380	2841	121	52	1558	10026	635	0	0	0	0	163	34	0	11	722	0	0	1016	0	528	67	0	0	0	0	128	0	0	0	0	0	43	0	0	0	0	0	121	0	0	0	0	0	0	17	0	0
202092662.RH	8760	257	5789	1074	0	3167	517	447	88	0	0	0	1985	0	0	0	554	0	0	242	0	1504	201	0	0	0	0	0	0	231	0	0	0	143	0	0	0	0	0	15	36	183	0	19	0	0	133	0	0
202001979.LF	1156	12	477	108	34	13359	340	5511	139	0	899	11745	478	6182	8323	0	5227	641	227	30	85	97	0	0	0	0	931	29	74	0	0	31	14	18	0	291	17	1096	0	0	0	0	0	0	17	0	0	0	0
201903083.LF	29292	796	630	49	236	1156	4904	62489	4144	122	130	0	54	2372	0	293	147	86	3507	63	0	11	0	0	0	0	0	23	0	32	11	618	0	12	0	0	0	0	18	0	0	0	0	0	0	0	14	0	0
202190054.U4	46285	1408	1697	0	75	664	871	299	7240	48	16	0	115	201	17	9747	54	271	53	887	0	70	173	12	171	48	0	3964	0	0	1435	117	0	239	0	0	642	36	0	0	0	0	11	0	27	1597	11	0	11
202190035.LF	40086	5508	5351	21	12036	832	111	488	0	0	0	0	26	0	0	0	73	0	0	59	0	31	0	0	0	14	0	0	0	0	0	0	0	0	0	0	0	0	0	410	0	0	0	0	0	0	15	0	0
20203307.RF.020420	62190	3265	13910	540	76	3210	0	395	139	40	0	0	726	0	0	0	242	175	0	0	0	0	4083	71	0	0	0	0	0	0	0	0	0	0	0	0	0	0	0	295	0	58	0	0	0	0	0	0	0
202092657.LH	45798	3041	39893	122	0	8880	1699	608	276	0	15	0	996	59	0	17	544	0	21	366	31	0	829	0	0	0	0	18	0	31	0	0	0	64	0	0	58	0	0	300	0	49	0	0	0	0	28	0	0
202002653.RH	24386	1261	25283	26	0	9459	0	0	17	0	960	0	1844	0	0	0	1838	0	26	32	0	0	109	0	0	11	0	0	0	28	0	0	0	34	0	0	34	0	0	0	0	40	0	0	0	0	0	0	0
202190068.U2	92752	24496	47198	74	2444	6052	491	2108	0	16	0	0	75	77	0	0	233	0	0	260	0	16	14	0	0	0	0	11	11	0	0	0	0	32	0	0	0	0	0	2484	11	0	0	0	0	0	13	26	0
202092660.LF	39204	701	2408	222	0	942	182	71	12	0	0	0	20	0	0	0	19	0	0	30	0	0	88	11	0	0	0	0	0	32	0	0	0	49	0	0	0	0	0	54	0	39	0	0	0	0	81	0	12
202090025.F1	35112	4904	23250	38	28	8228	3090	1895	12127	0	0	0	0	1026	0	11	157	774	0	132	0	0	231	11	0	73	0	478	0	43	54	28	0	160	0	0	126	0	0	317	0	0	25	0	0	0	0	0	0
201901204.LH	15152	1959	4969	46	204	1591	4724	789	899	165	588	0	301	1903	0	157	847	337	0	157	0	0	98	0	0	92	0	230	0	12	155	220	79	61	0	0	226	63	0	0	0	0	0	17	0	24	0	17	0
202190059.U2	1915	189	0	0	4990	4644	274	28	13554	0	15816	8691	0	2060	8218	33	427	0	616	15	0	0	1886	116	19506	0	380	4879	1016	0	202	343	0	19	0	0	529	60	0	0	0	0	195	0	0	0	0	14	37
202090233.RF	39712	1072	2144	0	2562	2433	3711	223	944	160	0	0	104	1124	0	496	1261	0	1244	553	0	24	31	14	0	45	0	553	302	0	0	541	0	37	0	0	19	0	0	0	0	0	0	0	0	0	11	62	0
202092658.RH.020620	118921	4742	12928	0	0	4482	2302	585	80	0	0	0	1548	15	0	0	987	0	73	217	0	0	314	23	0	0	0	0	0	18	0	0	0	62	0	42	0	36	32	120	0	0	0	0	0	0	0	31	0
202000236.LH	22871	4243	6449	402	298	7982	990	692	0	0	0	0	2941	1231	0	0	5482	1846	84	420	0	0	13	0	0	0	0	0	25	0	0	75	38	94	0	0	258	478	27	118	0	0	0	0	0	0	0	148	0
201917026.RF.100619	80960	4939	21548	1421	0	54998	7221	1200	117	0	0	0	564	108	0	0	8978	0	0	927	0	373	247	0	0	0	0	1533	177	17	0	0	135	36	0	0	229	0	0	520	0	0	0	0	0	0	175	195	0
202013117.F1	35827	25751	5123	18	0	2943	1888	247	32	15	0	0	0	0	0	0	0	0	0	891	0	0	33	0	0	65	0	0	0	0	0	0	0	40	0	0	0	0	29	209	0	0	0	0	0	0	0	0	0
202014972.F1	14850	2033	17154	20	0	22142	0	390	0	0	0	0	2199	4264	0	0	13842	0	114	88	0	0	0	0	0	0	0	0	0	0	0	0	0	0	0	0	267	0	0	122	0	0	0	0	0	0	0	122	0
202093306.RF	45641	12799	28926	378	14	6512	0	97	311	0	0	0	332	31	0	24	25	0	24	68	0	14	1579	0	0	0	0	365	25	137	0	30	17	23	0	0	0	0	0	238	0	35	144	0	0	0	103	0	89
202090235.RH	17982	323	2191	12	24	25195	0	0	0	0	12260	4448	4958	8299	401	11	7851	105	268	0	0	0	0	0	0	0	0	0	992	63	0	0	121	119	0	823	851	58	0	0	0	14	0	0	95	0	38	308	29
202190042.LF.121920	20352	5575	21753	1255	5314	24113	19078	7889	14413	548	20	0	2509	15050	0	2148	293	1994	0	1483	836	1962	404	0	0	1948	0	971	11	1462	359	3752	151	224	107	64	6268	384	104	427	128	112	45	33	200	0	2072	0	119
20203310.RF.012820	62001	52801	25405	190	29	159	0	41	28	25	0	0	0	0	0	51	0	0	0	1039	0	0	397	0	0	0	0	0	0	0	0	0	35	0	0	0	0	0	0	1103	0	0	0	17	0	0	57	0	0
202090231.LF	17293	4251	10019	53	367	4161	7253	256	0	0	0	0	58	951	109	0	0	0	544	883	0	0	0	0	0	16	0	0	0	25	0	0	0	0	0	0	39	0	0	611	0	0	0	0	0	0	0	0	0
202003308.RH	29050	809	8303	21	0	2269	48	93	51	0	0	0	1755	0	0	0	593	0	13	109	0	42	279	0	0	0	0	0	0	0	0	0	0	14	0	0	0	0	0	29	0	17	0	0	0	0	0	0	0
201900357.RH	13780	0	181	0	0	10346	0	0	0	0	13555	30602	1478	2135	7202	0	7086	0	175	0	19	0	63	0	0	0	602	0	3564	26	0	751	2865	0	0	410	838	754	306	0	0	0	0	0	1411	0	0	301	0
201903481.LF	43885	848	4456	53	410	13178	2330	75	0	0	538	6788	548	13416	6405	0	1907	113	131	66	17	0	27	0	0	0	30	0	139	11	0	68	0	18	0	223	17	93	29	23	0	0	0	0	30	0	0	125	19
202092656.RF	18650	878	2505	37	0	636	1346	1081	436	0	30	0	0	66	0	1121	239	29	0	1376	0	97	319	0	0	0	0	29	19	0	20	0	0	124	0	0	0	0	0	162	0	0	0	28	0	0	216	0	0
202190040.LF	2965	326	1731	53	177	1887	2309	500	153	32128	11	0	209	851	0	180	42	129	0	8952	12	741	0	0	0	133	0	82	0	23	72	41	0	12	72	0	140	0	47	0	201	126	0	33	0	53	154	45	0
202092655.RH.020620	41251	1580	35981	51	0	19199	7637	1062	75	0	0	0	1718	0	0	0	2057	0	0	614	0	0	393	0	0	0	0	12	0	0	0	0	0	0	0	0	57	0	0	393	0	23	39	0	0	0	62	0	0
202092661.RH	26229	216	3224	12	0	589	18	27	274	0	0	0	123	0	0	0	69	24	0	14	0	0	89	0	0	0	0	0	0	0	0	0	0	0	0	0	0	0	0	16	0	0	0	0	0	0	0	0	0
202190043.LF	53832	600	3559	74	555	2645	2260	360	146	172	635	0	1032	987	0	242	395	81	0	131	110	715	19	0	0	34	0	236	0	440	0	24	83	61	0	11	144	0	0	170	36	0	0	61	31	0	1689	0	0
202014973.H1	22562	6044	6031	99	437	5385	2791	582	0	0	0	0	2487	22	0	0	2188	15	32	185	0	15	73	48	0	0	0	0	0	72	0	0	0	95	0	18	44	14	28	43	0	0	0	0	262	0	0	39	0
201903485.LF	17835	132	4997	28	34	2813	6682	246	21	24273	0	0	62	2207	0	294	181	67	0	11036	0	61	12	0	0	1193	0	1376	0	0	15	140	30	529	0	0	0	0	0	0	0	0	0	37	0	0	0	23	0
202190093.U3	11482	37	5864	41	2508	10913	6163	789	13	0	0	0	1772	8206	74	15	4684	1619	0	69	0	221	0	0	0	0	0	17	161	12	0	675	0	17	0	0	1394	209	0	0	0	0	12	0	0	0	16	20	0
201908987.F2	21169	1303	4728	43	125	8000	7764	343	0	0	2758	0	6657	1218	0	0	2416	206	0	109	0	19	24	0	0	0	0	0	0	0	0	0	12	135	0	21	101	59	440	33	0	0	0	21	116	0	0	95	0
202017344.LFF2.110820	52227	6127	20926	139	0	56783	20	93	0	28	0	0	46413	13	0	0	11867	726	262	75	13	0	32	0	0	0	0	0	0	12	0	0	0	0	0	16	64	1019	137	30	0	0	0	0	0	0	83	39	13
201917413.U2	206	48604	156	0	100	238	64	107	0	0	0	0	75	0	0	0	0	0	27	18	0	11	36	0	0	49	0	0	0	0	0	0	19	93	0	0	0	0	0	0	0	0	0	0	0	0	0	14	0
202190089.U1	1218	2462	340	174	11574	770	5757	321	26011	0	3833	1715	39	1600	86	123	114	70	278	62	148	27	3360	2058	124	0	20	10777	63	0	3096	49	14	569	0	29	0	186	0	33	0	0	269	0	0	0	0	49	336
202190064.U2	28611	4182	349	476	30190	4691	4297	33	16912	0	0	31	0	388	0	113	12	0	4942	31	33	0	21178	635	2878	248	0	9835	0	0	0	0	0	308	0	0	0	0	0	0	18	0	1092	0	0	0	0	0	853
201917412.H2	12067	4172	5121	89	3098	6081	0	481	0	146	0	0	7177	0	0	0	145	0	12	176	0	0	96	0	0	0	0	0	0	35	0	0	0	98	0	0	75	18	0	0	179	0	0	0	15	0	236	0	0
202190067.U4	618	1682	151	510	2197	1663	1217	169	21122	0	0	0	0	635	5806	0	238	0	715	111	34	0	16131	359	981	17	61	2206	71	0	0	24	41	123	106	115	0	0	0	0	0	78	1454	0	0	0	0	52	212
202190052.U4	2287	897	67	3796	74	0	427	875	31970	7667	0	0	46	160	0	29620	36	0	0	1296	35	686	98	103	0	375	0	2555	0	12	0	0	13	186	0	0	0	0	0	0	0	0	180	0	0	0	0	0	117
202190078.U4	6408	2659	667	12	3332	2008	272	61	6393	0	27177	6463	359	393	45	24	399	0	202	75	642	0	1358	102	0	26	0	1090	492	42	0	142	174	21	0	134	21	0	30	0	0	18	13	0	45	0	0	37	129
202190088.U3	252	2505	287	201	3490	0	18	0	8913	0	0	0	0	0	0	0	0	0	0	14	1433	0	6780	41741	0	0	0	251	0	11618	0	0	0	212	10916	0	0	0	0	0	0	0	80	0	0	0	0	0	164
202090001.F1	19170	29267	3727	2408	56	71	187	221	0	0	0	0	0	0	0	0	0	0	0	283	0	0	0	27	14	11	0	0	0	11	0	0	0	0	0	0	0	0	0	557	0	0	0	0	0	0	0	12	0
202090018.F1	14692	56875	0	5213	0	0	48	50	12	0	0	0	30	0	0	0	0	0	0	82	22	161	25	0	0	0	0	12	49	35	0	14	29	82	0	0	0	0	0	219	0	16	77	0	0	0	148	36	17
202190087.U2	4901	651	177	48	708	6141	594	0	4691	0	11563	741	1060	3380	3301	0	8960	0	1742	63	1364	0	13480	859	96	0	184	1071	6127	12	1831	766	4457	81	0	1836	466	58	14	0	0	0	458	0	73	0	0	206	490
202090012.F1.110320	51402	66396	122	479	0	0	21	199	32	0	0	0	0	0	0	0	0	0	0	91	32	70	213	0	0	0	0	0	0	117	32	0	70	33	0	0	0	0	0	738	0	0	106	0	33	0	321	0	74
202090011.F2	13855	33780	0	148	0	0	0	27	0	0	0	0	13	0	0	12	0	0	0	0	0	16	13	0	0	0	0	0	0	0	0	0	12	20	0	0	0	0	0	0	0	0	0	17	0	0	43	25	0
2020318.RF.081019	78	30404	0	128634	0	0	0	670	0	0	0	0	14	83	0	0	0	0	0	49	0	13899	0	15	0	16	0	0	0	17	0	0	0	0	0	0	0	0	0	0	0	0	0	12	0	0	18	0	0
202190072.U2	5560	2680	1171	95	10287	5043	5137	149	5889	0	1314	127	143	2108	881	0	1501	58	745	25	3765	0	1627	2214	741	0	644	3506	422	484	458	165	153	539	639	321	82	53	19	0	0	0	38	0	18	0	0	198	646
202190065.U4	7729	306	231	0	11930	1469	948	229	3047	0	204	203	13	663	330	0	1154	15	236	66	17	28	196	45	701	0	72	105	253	0	83	57	91	156	0	38	47	35	0	0	0	0	0	0	0	0	0	36	0
202190038.RH	13415	3147	10633	16	362	5326	115	34	0	0	0	0	1274	0	0	0	471	0	0	0	19	17	11	0	0	45	0	0	0	24	0	34	26	18	0	24	0	0	0	17	0	0	0	0	11	0	130	25	0
202190047.U4LH	1315	44	95	0	51	3113	0	0	6202	0	21842	14817	74	2017	3701	0	2316	11	294	0	0	0	0	0	0	0	334	0	495	26	0	929	0	0	0	594	292	215	0	0	0	0	0	0	94	0	50	74	0
202190048.RH	16173	287	947	0	112	7046	180	25	2220	0	30547	19709	144	4132	4952	14	4551	0	857	39	950	0	46	0	0	78	207	13	676	0	0	1537	188	0	0	751	915	1468	40	0	0	61	0	0	178	0	41	168	0
202190070.U3	4933	161	102	84	208	5799	121	16	5930	0	3033	582	395	1329	608	0	2924	0	695	25	9005	0	8507	974	524	14	594	132	1484	537	0	226	2043	0	0	150	103	218	125	0	0	11	0	0	31	0	38	92	31
202190092.U2	16659	251	659	0	2474	9059	2462	54	10285	0	17444	2642	135	4082	463	63	3419	603	1115	33	284	0	32	0	1562	0	153	967	766	0	587	213	185	0	0	606	94	56	0	0	0	0	0	0	0	2786	0	16	0
201914247.LH	28742	4507	2371	0	0	0	0	309	57	0	0	0	0	0	0	0	0	0	0	0	0	31	108	47	0	0	0	0	0	0	12	0	0	37	0	0	0	0	0	75	0	0	0	33	0	0	0	0	0
202003373.RH	23282	10542	1390	70	2460	241	3548	4336	646	6882	0	0	47	1648	0	720	14	0	656	1885	0	604	71	0	0	12758	0	371	0	0	2470	220	20	1033	0	0	29	0	0	0	95	0	0	11	0	0	93	15	0
201917015.LF.091919	62564	97900	13818	44	0	557	320	333	0	0	0	0	11	0	0	0	0	0	0	3953	0	0	173	0	0	0	0	0	0	0	0	0	11	0	11	0	0	0	0	671	12	0	0	12	0	0	0	21	0
202190061.U3	6233	685	92	166	434	2622	0	0	7396	0	18348	3032	11	1261	684	0	827	31	1208	74	130	0	14846	994	443	48	133	2008	198	0	1097	77	163	123	0	134	98	948	34	0	0	0	1008	0	16	0	0	0	91
202190036.LF	76931	356	11085	0	323	2953	5301	5012	0	0	0	0	151	156	0	0	971	0	125	4533	0	0	29	0	0	1704	0	10111	0	0	0	0	0	12	0	0	35	82	39	133	0	0	0	0	0	0	84	33	0
202013302.H1	6858	26822	1736	6772	828	2243	1861	188	415	0	0	0	14	1178	0	589	101	0	215	373	17	161	23614	13	0	687	0	1174	180	1096	0	17	0	0	31	11	0	0	35	0	0	251	142	0	0	0	0	82	605
202190060.U4	1926	702	0	13	3348	886	199	631	1187	0	0	0	16	105	164	0	102	0	817	51	240	0	42218	5895	162	0	0	12451	128	0	162	14	0	976	0	184	0	0	0	0	0	0	7912	0	0	0	0	164	662
202190045.U4	8185	2381	915	65	3862	4340	348	247	18881	0	14699	3507	79	1575	248	0	1031	0	387	12	9043	0	12786	10887	228	12	119	18009	241	146	57	82	317	2539	0	349	0	728	12	0	0	13	830	0	41	0	0	40	3423
202090016.F2	31538	63707	0	1733	13	0	38	90	0	0	0	0	35	0	0	0	0	0	0	67	0	62	33	0	0	0	0	0	27	14	39	0	21	73	0	0	0	0	0	415	31	37	20	0	0	0	56	15	0
201900369.LH	1036	185	0	0	0	4517	0	0	0	0	11977	26926	168	2484	2724	0	4854	0	1124	0	0	0	0	0	0	0	1083	0	2275	0	0	116	280	97	0	1546	37	190	0	0	0	0	0	0	61	0	0	811	0
202190049.U4	35029	606	11309	586	72	799	47	33	4871	0	0	0	219	0	0	0	98	0	72	508	75	0	7087	1293	23	1330	0	907	26	0	32	54	345	77	0	0	375	1099	41	270	0	213	1221	0	0	0	26	28	320
201917411.H2	49021	570	4214	129	94	5317	223	198	0	0	0	0	638	1930	0	0	1500	199	52	607	0	0	0	0	0	0	0	0	0	0	0	136	0	0	0	0	27	0	0	0	0	0	0	0	0	0	0	46	0
202190071.U3	8512	12	486	12	0	10853	0	0	2051	0	2553	43	935	4968	250	0	3448	0	894	174	248	0	4724	286	24	0	260	6169	536	0	427	408	239	107	52	820	122	167	0	0	0	0	19	0	15	293	0	100	371
202017013.LFF2	49214	61	4021	29	214	14084	286	72	14	0	0	0	250	683	7906	0	6158	15	6610	42	0	0	0	0	42	0	254	30	938	12	0	121	0	0	0	341	64	64	19	0	0	20	16	0	0	0	0	97	0
202190058.U2	13253	71	632	65	19	1876	201	813	3315	0	17020	49864	379	4010	102	0	799	5307	69	339	85	19	31	0	0	0	20	187	129	29	73	428	504	0	0	44	74	1133	0	0	0	0	0	0	37	0	23	25	0
202190079.U1	1768	144	1402	0	1859	701	18904	19731	12	107	0	0	18	988	0	0	202	0	545	13	0	70	0	0	0	0	0	64	0	0	0	0	0	25	0	0	0	0	0	0	0	0	0	0	0	0	0	0	0
202190063.U3	12403	113	1974	151	95	4381	224	114	148	0	46181	1978	1274	418	0	0	2059	0	251	377	836	0	4737	995	0	39	24	64	744	263	0	143	1031	14	14	279	13	272	183	17	17	32	176	0	87	0	36	33	0
201915059.LF	8573	70	548	31	5747	0	1287	24752	607	9403	0	0	33	398	0	1228	0	0	36	829	0	4467	27	0	0	13	0	1352	0	0	717	1238	0	2392	0	0	55	0	0	0	0	0	0	0	14	0	0	0	0
202000229.LH	5680	215	165	1035	54	15540	91	11	4061	0	21448	3428	744	5588	6660	0	6934	0	925	94	196	42	13532	381	12	0	353	19	4064	284	0	547	1790	13	62	1530	1224	141	38	0	0	106	0	0	808	0	63	456	25
202190091.U1	7141	80	2462	27	872	11462	103	15	4338	0	3041	638	4046	718	159	0	5269	208	676	39	19607	0	10595	341	0	0	363	1090	879	5146	236	159	815	43	319	258	36	87	335	0	0	227	55	0	120	0	48	171	88
202190083.U1	1997	1023	87	21	2778	13917	116	0	1820	0	5985	1957	294	8423	13791	0	7510	27	1477	0	0	0	280	0	360	0	2145	47	1416	0	689	1290	1296	0	0	2355	854	478	0	0	0	0	52	0	794	0	0	478	0
201903482.LH	9979	0	158	0	0	15155	0	0	82	0	34001	9877	779	5528	2260	0	5719	0	337	0	888	0	0	0	0	0	767	0	1452	92	0	367	349	0	0	914	418	881	166	0	0	0	0	0	427	0	0	244	0
202190066.U4	10333	0	220	0	37	18752	1015	0	69	0	530	212	561	2722	10446	0	56357	0	924	0	0	0	0	0	0	0	10168	16	2444	0	0	1067	2090	0	0	509	241	1499	12	0	0	0	0	0	0	0	0	291	0
202090232.LH	44802	44	2466	0	0	9055	0	54	33	0	18	0	7028	225	67	0	818	0	1008	0	0	0	152	0	0	0	0	0	547	16	0	122	13	76	0	187	0	66	219	0	0	0	0	0	28	0	13	0	0
202090234.RH	8868	11	76	0	0	12435	487	0	0	0	39895	13077	239	5909	7307	0	9187	0	2388	17	0	0	0	0	40	0	2153	0	2697	0	0	521	2816	0	0	778	659	498	0	0	0	0	0	0	145	0	0	135	0
201915679.LH	241618	4840	23743	32	3294	12281	22645	2676	5922	847	4399	1688	19549	3180	3148	3149	3192	35	1771	11160	335	1039	4899	2816	1218	0	0	4419	782	1237	163	205	471	440	327	221	395	0	53	231	0	0	137	0	72	683	67	175	63
202117421.lesion	73132	17316	67938	308	9123	20506	4270	5580	26733	916	12646	253	6070	11236	203	1007	16620	0	328	646	9062	0	5227	1961	3021	687	0	5104	420	64	0	406	1806	282	145	102	2718	182	444	1816	0	0	366	0	0	12	440	0	125
201915316.HIND	207812	2456	20017	34	910	4351	310	14319	8884	1347	9247	591	9184	5444	1339	531	1557	0	1386	333	239	1428	7735	394	1595	102	0	1472	200	420	0	1395	856	83	1277	176	185	0	110	249	0	0	367	0	67	214	0	148	46
201914785.LH	108542	7193	54308	644	1120	36967	1339	8941	4645	771	9279	728	1500	1628	1087	11757	15920	506	635	5473	458	784	6566	2786	969	249	4819	7832	1788	291	633	393	325	295	157	753	1014	943	863	73	0	0	331	0	113	40	216	1561	261
202119849.U1	28667	46293	47010	8051	3171	40193	7166	13257	24947	940	14463	3380	11215	6080	2489	2185	8469	303	868	3219	5855	2314	9075	2890	1533	2682	162	4026	960	773	864	3724	876	991	411	1618	3310	988	161	1284	129	88	653	91	315	541	529	504	366
202013303.U1	2897	301281	895	614	235	2730	777	902	36586	144	42	155	279	248	12	15	651	0	0	116	103	89	1267	189	32	0	0	451	0	40	0	12	14	74	206	0	0	0	0	0	0	0	101	105	0	0	13	0	19
201912857.H1	125445	4617	22118	3843	1112	33904	3107	4760	6298	44	13810	901	2398	2032	964	6015	16149	16938	1188	475	3334	196	7666	1594	325	2198	116	5926	617	131	55	1350	796	136	83	48	72	1397	179	147	97	0	534	0	0	0	263	0	326
202120168.U1Lesion	35429	95052	36941	753	1062	27179	2658	7773	4321	4397	11933	2335	3591	2316	1281	2190	12584	0	440	1474	123	186	10287	1549	2710	4077	0	2024	1006	1393	23	1828	2041	445	24	394	708	340	717	846	2725	14	353	0	33	654	451	0	70
201914195.HIND	73073	13722	4887	1535	1998	52002	10281	13482	5888	1604	35703	7314	5555	5192	3771	1979	12851	0	2744	1297	680	1116	12350	2240	154	1012	185	2788	1354	966	1017	908	3266	2940	410	376	283	3342	91	421	0	88	965	0	273	0	147	45	1118
201906306.LH	169098	3501	4889	201	734	9450	6542	5200	2696	72	25950	2847	2177	20216	4811	1340	5340	0	452	492	146	312	15999	677	0	175	6231	2017	391	315	1536	86	13	143	145	135	123	692	0	105	0	194	60	0	1776	111	0	0	98
201906308.LH	134426	8627	24512	7274	6390	25476	4084	5704	17349	426	9226	16639	7864	7910	7246	1749	14119	0	2971	2384	1054	2370	8785	7148	0	248	113	5196	2677	1960	954	0	780	1307	741	3148	1147	1217	484	576	0	265	224	0	77	0	309	598	703
202119851.U1Lesion	44312	42590	26911	924	880	22312	3615	8464	4077	381	21824	356	2676	759	1352	1673	10800	0	631	3171	39	257	2516	56	1151	3827	0	1461	654	24	27	1396	1146	44	681	291	370	0	1981	1136	0	0	343	0	41	33	216	0	52
202000186.U1	81529	18899	29549	2355	11563	44962	7854	9236	22246	13	6213	14432	10038	20423	16968	4401	16734	0	7514	3203	1622	5153	15701	7076	979	621	0	9139	6021	4820	2963	656	632	2080	2058	1927	2261	383	108	1445	156	0	1283	18	0	189	835	303	528
202009166.F1	46211	191	55276	1758	69614	6204	17599	10508	701	2498	22539	8345	1014	235	0	306	242	0	57	36	1938	177	4308	3559	0	0	49	2394	191	129	1805	310	0	99	0	0	3738	32	0	0	0	0	99	0	0	0	32	0	136
201906307.LF	54353	2040	104027	82672	2455	58813	409	6056	464	0	816	3093	1367	215	0	93	892	19	0	0	125	67	6970	340	0	50	0	3020	0	0	58	90	61	30	47	0	0	0	306	0	0	2615	1389	0	0	0	98	0	0
201906305.LH	89299	4469	15684	5549	4108	30844	69784	3415	7535	29372	1993	45375	4475	34081	6741	1758	12818	0	2618	2539	913	2449	6366	3366	573	205	15	3730	3582	1872	1244	428	174	987	813	725	664	1128	126	798	0	181	491	2170	0	0	92	113	34
202105987.LH	20428	2050	4717	1873	3708	3344	393	385	883	33	224	583	486	235	542	0	1056	16	690	60	17	0	732	58	0	0	0	1348	23	16	27	0	66	15	0	0	0	0	13	45	0	0	25	0	0	142	0	0	0
[truncated: 191 more columns]

## Sheet: RelAbunFamily
Supplemental Data 1: Relative abundance data at the family level for 129 samples included in analyses of 16S rRNA amplicon sequencing data.
ZymoID	k__Bacteria.p__Actinobacteria.c__Actinobacteria.o__Corynebacteriales.f__Corynebacteriaceae	k__Bacteria.p__Firmicutes.c__Bacilli.o__Bacillales.f__Staphylococcaceae	k__Bacteria.p__Firmicutes.c__Bacilli.o__Lactobacillales.f__Aerococcaceae	k__Bacteria.p__Actinobacteria.c__Actinobacteria.o__Micrococcales.f__Micrococcaceae	k__Bacteria.p__Firmicutes.c__Bacilli.o__Lactobacillales.f__Streptococcaceae	k__Bacteria.p__Firmicutes.c__Clostridia.o__Clostridiales.f__Family XI	k__Bacteria.p__Firmicutes.c__Clostridia.o__Clostridiales.f__NA	k__Bacteria.p__Actinobacteria.c__Actinobacteria.o__Propionibacteriales.f__Propionibacteriaceae	k__Bacteria.p__Proteobacteria.c__Gammaproteobacteria.o__Pseudomonadales.f__Moraxellaceae	k__Bacteria.p__Actinobacteria.c__Actinobacteria.o__Micrococcales.f__Dermacoccaceae	k__Bacteria.p__Spirochaetae.c__Spirochaetes.o__Spirochaetales.f__Spirochaetaceae	k__Bacteria.p__Tenericutes.c__Mollicutes.o__Mycoplasmatales.f__Mycoplasmataceae	k__Bacteria.p__Firmicutes.c__Clostridia.o__Clostridiales.f__Ruminococcaceae	k__Bacteria.p__Firmicutes.c__Clostridia.o__Clostridiales.f__Peptostreptococcaceae	k__Bacteria.p__Fusobacteria.c__Fusobacteriia.o__Fusobacteriales.f__Fusobacteriaceae	k__Bacteria.p__Deinococcus-Thermus.c__Deinococci.o__Deinococcales.f__Deinococcaceae	k__Bacteria.p__Bacteroidetes.c__Bacteroidia.o__Bacteroidales.f__Porphyromonadaceae	k__Bacteria.p__Proteobacteria.c__Gammaproteobacteria.o__Cardiobacteriales.f__Cardiobacteriaceae	k__Bacteria.p__Actinobacteria.c__Actinobacteria.o__Actinomycetales.f__Actinomycetaceae	k__Bacteria.p__Actinobacteria.c__Actinobacteria.o__Micrococcales.f__Microbacteriaceae	k__Bacteria.p__Proteobacteria.c__Gammaproteobacteria.o__Xanthomonadales.f__Xanthomonadaceae	k__Bacteria.p__Actinobacteria.c__Actinobacteria.o__Micrococcales.f__Intrasporangiaceae	k__Bacteria.p__Proteobacteria.c__Gammaproteobacteria.o__Pseudomonadales.f__Pseudomonadaceae	k__Bacteria.p__Proteobacteria.c__Gammaproteobacteria.o__Enterobacteriales.f__Enterobacteriaceae	k__Bacteria.p__Proteobacteria.c__Gammaproteobacteria.o__Pasteurellales.f__Pasteurellaceae	k__Bacteria.p__Actinobacteria.c__Actinobacteria.o__Micrococcales.f__Dermatophilaceae	k__Bacteria.p__Bacteroidetes.c__Bacteroidia.o__Bacteroidales.f__Bacteroidaceae	k__Bacteria.p__Bacteroidetes.c__Flavobacteriia.o__Flavobacteriales.f__Flavobacteriaceae	k__Bacteria.p__Firmicutes.c__Clostridia.o__Clostridiales.f__Family XIII	k__Bacteria.p__Firmicutes.c__Bacilli.o__Bacillales.f__Planococcaceae	k__Bacteria.p__Proteobacteria.c__Betaproteobacteria.o__Neisseriales.f__Neisseriaceae	k__Bacteria.p__Firmicutes.c__Negativicutes.o__Selenomonadales.f__Veillonellaceae	k__Bacteria.p__Firmicutes.c__Clostridia.o__Clostridiales.f__Lachnospiraceae	k__Bacteria.p__Proteobacteria.c__Betaproteobacteria.o__Burkholderiales.f__Comamonadaceae	k__Bacteria.p__Firmicutes.c__Bacilli.o__Lactobacillales.f__Enterococcaceae	k__Bacteria.p__Firmicutes.c__Clostridia.o__Clostridiales.f__Peptococcaceae	k__Bacteria.p__Bacteroidetes.c__Bacteroidia.o__Bacteroidales.f__Prevotellaceae	k__Bacteria.p__Proteobacteria.c__Epsilonproteobacteria.o__Campylobacterales.f__Campylobacteraceae	k__Bacteria.p__Firmicutes.c__Clostridia.o__Clostridiales.f__Family XII	k__Bacteria.p__Actinobacteria.c__Actinobacteria.o__Micrococcales.f__Dermabacteraceae	k__Bacteria.p__Actinobacteria.c__Actinobacteria.o__Kineosporiales.f__Kineosporiaceae	k__Bacteria.p__Firmicutes.c__Bacilli.o__Lactobacillales.f__Carnobacteriaceae	k__Bacteria.p__Proteobacteria.c__Betaproteobacteria.o__Burkholderiales.f__Oxalobacteraceae	k__Bacteria.p__Proteobacteria.c__Betaproteobacteria.o__Burkholderiales.f__Burkholderiaceae	k__Bacteria.p__NA.c__NA.o__NA.f__NA	k__Bacteria.p__Gracilibacteria.c__NA.o__NA.f__NA	k__Bacteria.p__Firmicutes.c__Bacilli.o__Bacillales.f__Bacillaceae	k__Bacteria.p__Actinobacteria.c__Coriobacteriia.o__Coriobacteriales.f__Coriobacteriaceae	k__Bacteria.p__Bacteroidetes.c__Sphingobacteriia.o__Sphingobacteriales.f__Sphingobacteriaceae
201911253.RH	25.5202	0.509367	7.09085	0.113672	0.703617	14.7299	32.5635	6.38004	0.0158278	NA	0.32375	NA	3.21448	4.43466	NA	NA	1.23457	0.0172667	NA	0.582751	0.0158278	0.0273389	NA	NA	NA	NA	NA	0.0604334	0.0561167	NA	NA	0.122306	NA	0.03885	NA	0.0230222	0.3108	NA	NA	NA	NA	NA	NA	0.0158278	0.0172667	NA	0.0992834	0.253245	NA
202001977.RH	78.3092	0.549693	5.71151	0.0705488	0.373321	2.84547	8.30418	0.646697	0.182251	NA	NA	0.0323349	NA	1.41392	0.158735	NA	0.320409	NA	NA	0.0587907	NA	NA	0.102884	NA	NA	NA	0.0940651	0.0999441	0.138158	NA	NA	NA	NA	NA	NA	NA	0.146977	NA	NA	0.105823	NA	NA	NA	NA	NA	NA	NA	0.0499721	NA
202013305.H2	11.8794	1.10678	6.10133	2.3295	0.894206	16.4119	1.1261	0.994343	0.033379	NA	4.16535	5.72362	1.24205	9.76248	NA	NA	1.72868	0.0544605	0.344331	0.144057	NA	NA	16.1379	5.46186	NA	NA	NA	NA	1.12435	4.29887	NA	0.0614876	NA	0.0562173	NA	0.075542	0.0456765	NA	0.911774	NA	NA	5.81497	0.175679	NA	NA	NA	0.0228383	0.154598	0.411089
202090023.F2.121120	73.8373	0.271486	9.27596	0.566554	0.00862773	3.03236	3.72545	0.231798	2.41346	0.0368117	NA	NA	0.0960554	0.0592438	NA	0.018981	2.27715	1.67551	NA	0.316925	0.0195562	0.131717	0.0172555	NA	NA	NA	NA	0.262283	NA	0.037962	0.430811	0.0149547	NA	0.0212817	NA	NA	0.115612	0.122514	NA	0.0529167	NA	0.0103533	0.0638452	NA	NA	NA	NA	NA	0.115036
202014866.F1.102520	48.2272	26.8032	9.75096	0.0679888	1.14221	1.20068	6.04489	1.79898	0.0401134	0.108782	NA	NA	0.0421531	0.112182	NA	NA	NA	NA	NA	0.786631	NA	0.30391	0.208726	NA	NA	0.541191	NA	0.379378	NA	0.0523514	NA	1.03343	NA	0.00883855	NA	NA	0.0584704	NA	NA	0.0734279	NA	0.0509916	0.0598302	NA	NA	NA	0.0809067	NA	NA
202190084.U1	45.114	9.66562	13.431	0.051882	5.64736	5.19728	3.07012	3.46183	2.00654	0.273678	NA	0.0194558	0.225687	2.34377	0.402086	0.0389115	1.5396	NA	0.0726348	0.25941	0.149161	0.0830112	2.26465	0.297025	0.0220499	NA	0.0168617	1.80939	0.12322	NA	0.0272381	0.547355	NA	0.210122	NA	0.102467	0.197152	NA	NA	0.0415056	NA	NA	0.0881994	NA	NA	NA	0.0337233	0.0791201	0.159537
202090009.F2	24.4123	7.99706	34.0427	0.0735925	0.177849	21.6546	4.16616	0.161495	NA	NA	0.652112	NA	1.26743	1.48412	NA	NA	1.55975	1.21632	NA	0.114477	NA	NA	0.110389	NA	NA	NA	NA	0.118566	NA	0.0245308	NA	NA	NA	NA	NA	NA	0.0511059	0.204424	NA	0.372051	NA	NA	0.0613271	NA	0.0224866	NA	NA	NA	NA
202190080.U3	22.6158	0.421542	0.314417	NA	0.0222596	18.3781	0.0528666	0.0347807	0.0250421	NA	2.50977	10.8154	0.415977	5.24075	1.38288	NA	22.3306	10.6081	0.402065	NA	0.0445193	NA	0.030607	NA	NA	NA	0.119646	0.0166947	0.260159	NA	NA	0.143296	0.694222	NA	NA	0.670571	0.0709526	1.57904	0.0779087	NA	NA	NA	NA	NA	0.161382	NA	NA	0.228161	NA
202000917.F1	31.3235	2.895	2.81388	NA	2.49522	1.80768	3.54391	9.40149	9.68539	2.2345	NA	NA	0.108152	0.755132	NA	17.6095	0.927017	NA	0.0309006	3.57481	NA	0.54076	NA	NA	NA	0.490546	NA	4.36857	NA	NA	1.5373	0.0830453	NA	2.33492	NA	NA	0.366944	NA	0.193128	NA	NA	NA	NA	0.0231754	NA	0.0386257	NA	NA	NA
202190056.U4	36.1118	13.3822	5.23235	0.49814	6.92062	4.32173	6.68395	0.918893	16.7745	NA	NA	NA	0.322326	2.36448	0.511665	NA	0.368158	NA	3.70938	0.267478	NA	NA	NA	NA	0.0879071	0.0721289	0.147263	0.0187836	0.223149	NA	NA	0.0578534	0.052594	0.0165295	NA	0.133739	0.191592	0.0683722	NA	0.0202863	NA	0.0308051	NA	NA	0.00976746	NA	NA	0.00901612	NA
201900362.RF	20.7518	1.00926	21.7843	NA	1.93038	13.9388	26.5536	1.5168	0.158847	NA	NA	NA	0.750649	6.52532	NA	0.0610205	1.5691	1.14583	NA	0.185967	NA	0.066832	NA	NA	NA	0.0232459	NA	NA	NA	NA	NA	1.19038	NA	0.0203402	NA	NA	0.183061	NA	NA	0.412615	NA	NA	NA	NA	NA	NA	NA	0.0891093	NA
201903946.RF	11.9037	0.119471	0.392204	NA	0.0181017	0.415133	1.52296	7.39637	2.03222	9.34291	NA	NA	0.0410306	2.14445	NA	16.6464	0.0929222	0.0434442	0.0193085	9.96078	NA	4.29735	0.0434442	NA	NA	7.76564	NA	8.1144	NA	NA	0.646835	0.203946	NA	3.80016	NA	NA	0.0844747	NA	NA	NA	5.49207	NA	NA	4.30218	NA	0.0567188	NA	NA	NA
201913518.LH	49.7007	19.1048	17.1947	0.167514	0.833487	3.91412	2.64346	1.1297	0.0245143	0.494372	NA	NA	0.351372	0.412658	NA	NA	0.0898858	NA	0.1001	0.723172	NA	NA	0.122572	NA	NA	NA	NA	0.923372	NA	0.0551572	NA	0.204286	NA	0.584258	NA	NA	0.0347286	NA	NA	0.382015	NA	0.0572001	NA	0.0245143	NA	NA	NA	0.0715001	NA
202190051.U3LH	22.8607	14.2172	6.19478	0.162578	9.1907	14.6062	6.77782	0.723191	0.179396	0.370005	0.11885	1.77939	5.50635	4.93788	0.165942	0.0224245	4.20572	0.0616675	0.0773647	0.359914	NA	0.0358793	0.10988	0.014576	NA	0.0156972	NA	0.0280307	1.94645	NA	NA	0.34758	0.0695161	0.0213033	0.0156972	0.28367	2.63825	0.124456	0.312822	0.0302731	NA	0.0168184	NA	NA	NA	NA	0.0123335	0.0661524	NA
202092664.RF	24.4183	4.76991	40.1015	3.2575	NA	11.314	8.40874	0.675414	0.387797	NA	NA	NA	NA	NA	NA	NA	NA	NA	NA	0.252068	NA	0.129266	0.284385	NA	NA	NA	NA	NA	NA	1.4607	NA	NA	NA	0.66895	NA	NA	NA	NA	NA	1.409	NA	1.51241	NA	NA	NA	NA	NA	NA	NA
202014971.F1	66.0337	3.36294	17.2929	0.0191257	NA	8.86372	0.109442	0.184882	NA	NA	NA	NA	1.90726	0.0552521	NA	NA	1.14754	NA	0.0286886	0.442017	NA	NA	0.013813	NA	NA	NA	NA	NA	NA	0.013813	NA	NA	0.0148756	NA	NA	NA	NA	NA	NA	0.144506	NA	NA	NA	NA	NA	NA	0.0563147	0.0350639	NA
202017289.LH	48.5438	6.5308	16.847	0.132799	0.0460193	12.4344	0.28006	2.33515	0.32608	NA	1.5594	NA	5.48813	0.479916	NA	NA	0.909868	0.469397	0.0197226	0.156466	NA	NA	0.118335	NA	NA	NA	NA	NA	NA	NA	NA	NA	NA	0.127539	NA	NA	0.0920387	NA	0.0644271	0.0328709	NA	NA	NA	NA	NA	NA	0.0341858	0.147262	NA
201913526.LH	39.9885	1.71976	4.48847	0.503925	0.937153	7.51531	9.11423	8.46726	0.0271281	0.211271	0.959349	NA	7.76275	7.25472	NA	NA	1.57014	0.0402811	NA	1.01278	NA	NA	0.0945374	NA	NA	NA	NA	0.292655	0.012331	NA	0.261416	0.314029	NA	0.375683	NA	0.0394591	0.512146	0.0690534	4.51642	NA	NA	NA	NA	NA	0.0172633	NA	0.013153	0.141395	NA
201917410.F2	5.78254	NA	7.77879	0.0708066	0.314282	29.7164	12.4123	0.0770177	NA	NA	NA	NA	1.31303	27.1537	NA	NA	6.0993	3.41611	0.0136644	NA	NA	NA	0.0484466	NA	NA	NA	NA	NA	0.101862	NA	NA	0.120495	NA	NA	NA	0.382604	2.96891	1.29564	0.571421	NA	NA	NA	NA	NA	NA	NA	NA	NA	NA
202190046.U3	27.5537	3.95638	22.3951	0.174214	0.021278	19.5944	6.95525	0.652969	2.19429	0.10506	1.19157	NA	3.27016	2.2834	NA	0.228739	5.3461	1.17561	NA	0.553228	NA	0.0478755	0.0332469	NA	NA	0.0505353	NA	0.490724	0.0146286	0.126338	0.0279274	NA	0.0664938	0.284593	NA	NA	0.301882	0.150276	NA	0.0492054	NA	NA	0.0172884	NA	NA	NA	0.203471	0.0438859	NA
202093305.LH.020420	21.6913	1.43281	26.3802	0.386942	NA	19.2932	0.251246	0.966467	0.164139	0.00651817	16.3879	NA	6.64853	NA	NA	NA	1.98034	NA	0.170065	1.07194	0.014814	0.0100735	0.788106	0.0397016	NA	0.0142215	NA	0.0314057	NA	0.0319983	NA	0.00829585	NA	0.0136289	NA	0.00770329	NA	NA	0.0586635	0.269615	NA	0.151103	NA	0.0171843	NA	NA	0.154658	0.0367388	NA
202190037.RF.082620	21.3096	5.81855	25.3068	0.322309	1.35919	19.6804	6.67761	4.44498	0.0771449	1.58082	0.272622	NA	3.92327	2.83279	NA	NA	2.76741	NA	NA	1.06238	NA	0.110487	0.0320347	NA	NA	NA	0.0104603	0.660308	0.00784524	0.0143829	0.0333423	0.00980655	0.0117679	0.0104603	NA	NA	0.232088	0.00980655	0.116371	0.332769	NA	0.042495	NA	NA	NA	NA	0.103949	0.0660308	NA
202003309.LF	49.3498	2.04122	38.326	0.0374355	NA	5.85964	1.90133	0.218702	NA	0.0531978	NA	NA	0.112306	NA	NA	NA	0.301454	0.0216732	NA	0.443315	NA	0.0354652	0.0689601	NA	NA	0.0295543	NA	0.240375	NA	NA	NA	NA	NA	0.0295543	NA	NA	0.0236435	0.027584	NA	0.604878	NA	NA	NA	NA	NA	NA	NA	NA	NA
202190085.U4	9.33509	1.6655	3.91121	0.670863	6.33046	12.1066	11.788	9.58116	3.55635	NA	NA	4.41889	1.74321	12.1999	5.4731	0.0621649	5.38503	2.00223	0.0569845	0.186495	0.12951	0.111379	NA	0.108789	NA	0.165773	0.0492139	0.103608	0.455876	0.0310824	NA	2.62129	0.349678	0.12433	NA	0.372989	2.52804	0.269381	0.354858	NA	NA	NA	NA	NA	NA	NA	NA	0.238299	NA
202190041.RF	27.1559	9.53527	7.79946	3.40452	14.4655	3.37826	2.81813	4.18636	1.83062	3.17696	0.0233386	NA	1.06191	3.36076	NA	0.994807	0.449268	0.129821	NA	2.45201	0.153159	0.761421	NA	NA	NA	0.0247972	NA	3.0734	0.0233386	0.532411	0.541163	0.2611	0.0641811	0.822685	NA	NA	0.220258	NA	0.100648	0.134197	0.0495945	0.0160453	0.0393839	0.0539705	NA	0.0598051	1.33322	0.099189	NA
202093304.RH	68.4182	2.61943	11.6705	0.106996	NA	3.71911	0.0733123	0.023777	0.221918	NA	NA	NA	1.50389	NA	NA	NA	0.263528	0.0257584	NA	0.0693495	NA	0.023777	9.80998	NA	NA	NA	NA	NA	NA	0.0554796	NA	NA	NA	0.271454	NA	NA	NA	NA	NA	0.192197	NA	0.233807	NA	NA	NA	NA	NA	NA	0.0515168
202014974.H1	71.7813	4.21285	12.7888	0.652807	0.167504	2.68007	0.465799	0.337303	0.486451	0.148	NA	NA	0.921273	0.315504	NA	0.0826048	0.487598	NA	NA	0.471536	NA	0.0344187	NA	NA	NA	0.0217985	0.363691	0.21569	NA	0.309768	NA	NA	1.81616	NA	NA	NA	0.0401551	NA	NA	0.223721	NA	NA	NA	NA	NA	NA	NA	NA	NA
202090008.RH	53.3517	5.09456	25.252	0.0552082	0.014123	9.23517	0.130959	0.22982	NA	NA	0.0385173	NA	0.124539	0.549514	NA	NA	1.57279	2.80021	NA	0.0385173	NA	NA	0.0205426	NA	NA	NA	NA	NA	NA	NA	NA	NA	NA	NA	NA	NA	NA	1.13755	NA	0.285028	NA	NA	NA	NA	NA	NA	NA	NA	NA
202090020.H2	61.7918	0.758059	5.66749	0.241382	0.103734	3.10804	20.0008	1.26676	NA	NA	NA	NA	0.325168	0.0678264	NA	0.0219438	1.44031	NA	NA	2.02681	NA	1.0533	0.133658	NA	NA	NA	NA	0.255346	NA	NA	NA	NA	NA	0.0857804	NA	NA	NA	NA	NA	0.241382	NA	NA	NA	NA	NA	NA	0.0339132	NA	NA
202092662.RH	33.6263	0.986526	22.2218	4.12268	NA	12.1569	1.98457	1.71587	0.337799	NA	NA	NA	7.61967	NA	NA	NA	2.1266	NA	NA	0.928947	NA	5.77329	0.771563	NA	NA	NA	NA	NA	NA	0.886722	NA	NA	NA	0.548923	NA	NA	NA	NA	NA	0.0575794	0.13819	0.702468	NA	0.0729339	NA	NA	0.510537	NA	NA
202001979.LF	1.99713	0.0207315	0.824076	0.186583	0.0587392	23.0793	0.587392	9.52093	0.24014	NA	1.55313	20.2909	0.825804	10.6802	14.379	NA	9.03029	1.10741	0.39217	0.0518287	0.146848	0.167579	NA	NA	NA	NA	1.60842	0.0501011	0.127844	NA	NA	0.0535563	0.0241867	0.0310972	NA	0.502738	0.0293696	1.89347	NA	NA	NA	NA	NA	NA	0.0293696	NA	NA	NA	NA
201903083.LF	26.3129	0.715043	0.565926	0.0440165	0.211998	1.03843	4.40524	56.1336	3.72253	0.109592	0.116778	NA	0.0485079	2.13076	NA	0.2632	0.132049	0.0772534	3.15032	0.0565926	NA	0.00988125	NA	NA	NA	NA	NA	0.0206608	NA	0.0287454	0.00988125	0.555146	NA	0.0107795	NA	NA	NA	NA	0.0161693	NA	NA	NA	NA	NA	NA	NA	0.0125761	NA	NA
202190054.U4	58.6502	1.78415	2.15036	NA	0.0950366	0.84139	1.10369	0.378879	9.1742	0.0608234	0.0202745	NA	0.145723	0.254698	0.0215416	12.351	0.0684263	0.343399	0.0671592	1.12397	NA	0.0887008	0.219218	0.0152058	0.216683	0.0608234	NA	5.023	NA	NA	1.81837	0.148257	NA	0.30285	NA	NA	0.813513	0.0456175	NA	NA	NA	NA	0.0139387	NA	0.0342132	2.02365	0.0139387	NA	0.0139387
202190035.LF	61.5108	8.45187	8.21096	0.0322239	18.4689	1.27668	0.170326	0.748822	NA	NA	NA	NA	0.0398963	NA	NA	NA	0.112016	NA	NA	0.0905338	NA	0.0475686	NA	NA	NA	0.0214826	NA	NA	NA	NA	NA	NA	NA	NA	NA	NA	NA	NA	NA	0.629133	NA	NA	NA	NA	NA	NA	0.0230171	NA	NA
20203307.RF.020420	69.2809	3.63728	15.496	0.601571	0.0846655	3.576	NA	0.440038	0.154849	0.0445608	NA	NA	0.808778	NA	NA	NA	0.269593	0.194953	NA	NA	NA	NA	4.54854	0.0790954	NA	NA	NA	NA	NA	NA	NA	NA	NA	NA	NA	NA	NA	NA	NA	0.328636	NA	0.0646132	NA	NA	NA	NA	NA	NA	NA
202092657.LH	43.9339	2.91722	38.2692	0.117034	NA	8.51856	1.62985	0.583253	0.264766	NA	0.0143895	NA	0.95546	0.0565985	NA	0.016308	0.521858	NA	0.0201452	0.351103	0.0297382	NA	0.795257	NA	NA	NA	NA	0.0172673	NA	0.0297382	NA	NA	NA	0.061395	NA	NA	0.0556392	NA	NA	0.287789	NA	0.0470056	NA	NA	NA	NA	0.0268603	NA	NA
202002653.RH	37.1144	1.91918	38.4796	0.0395708	NA	14.3962	NA	NA	0.0258732	NA	1.46108	NA	2.80648	NA	NA	NA	2.79735	NA	0.0395708	0.0487025	NA	NA	0.165893	NA	NA	0.0167415	NA	NA	NA	0.0426147	NA	NA	NA	0.0517464	NA	NA	0.0517464	NA	NA	NA	NA	0.0608782	NA	NA	NA	NA	NA	NA	NA
202190068.U2	51.7618	13.6704	26.3396	0.0412969	1.36392	3.37742	0.274011	1.1764	NA	0.00892907	NA	NA	0.041855	0.0429711	NA	NA	0.13003	NA	NA	0.145097	NA	0.00892907	0.00781294	NA	NA	NA	NA	0.00613874	0.00613874	NA	NA	NA	NA	0.0178581	NA	NA	NA	NA	NA	1.38624	0.00613874	NA	NA	NA	NA	NA	0.00725487	0.0145097	NA
202092660.LF	88.2	1.57709	5.41744	0.499449	NA	2.11928	0.409458	0.159734	0.0269972	NA	NA	NA	0.0449954	NA	NA	NA	0.0427456	NA	NA	0.0674931	NA	NA	0.19798	0.0247475	NA	NA	NA	NA	NA	0.0719926	NA	NA	NA	0.110239	NA	NA	NA	NA	NA	0.121488	NA	0.087741	NA	NA	NA	NA	0.182231	NA	0.0269972
202090025.F1	38.0029	5.30776	25.1642	0.0411287	0.0303053	8.90544	3.34441	2.05102	13.1255	NA	NA	NA	NA	1.11047	NA	0.0119057	0.169926	0.837726	NA	0.142868	NA	NA	0.250019	0.0119057	NA	0.0790103	NA	0.517355	NA	0.0465403	0.058446	0.0303053	NA	0.173173	NA	NA	0.136374	NA	NA	0.3431	NA	NA	0.0270583	NA	NA	NA	NA	NA	NA
201901204.LH	41.7802	5.40175	13.7015	0.126841	0.56251	4.38703	13.026	2.17559	2.47891	0.454972	1.62135	NA	0.829978	5.24734	NA	0.432912	2.33552	0.929245	NA	0.432912	NA	NA	0.270226	NA	NA	0.253681	NA	0.634203	NA	0.0330888	0.427398	0.606629	0.217835	0.168202	NA	NA	0.623173	0.173716	NA	NA	NA	NA	NA	0.0468759	NA	0.0661777	NA	0.0468759	NA
202190059.U2	2.10787	0.208035	NA	NA	5.49257	5.11172	0.301596	0.03082	14.9191	NA	17.4089	9.56632	NA	2.26747	9.04568	0.0363236	0.470006	NA	0.678041	0.0165107	NA	NA	2.07595	0.127683	21.4706	NA	0.418272	5.37039	1.11833	NA	0.222345	0.377545	NA	0.0209136	NA	NA	0.582278	0.0660429	NA	NA	NA	NA	0.21464	NA	NA	NA	NA	0.01541	0.0407265
202090233.RF	66.7193	1.80105	3.60209	NA	4.30436	4.08763	6.23477	0.374658	1.58599	0.268813	NA	NA	0.174728	1.88841	NA	0.833319	2.11858	NA	2.09002	0.929084	NA	0.0403219	0.0520825	0.0235211	NA	0.0756036	NA	0.929084	0.507384	NA	NA	0.908923	NA	0.0621629	NA	NA	0.0319215	NA	NA	NA	NA	NA	NA	NA	NA	NA	0.0184809	0.104165	NA
202092658.RH.020620	80.3146	3.20256	8.73106	NA	NA	3.02697	1.55468	0.395086	0.0540289	NA	NA	NA	1.04546	0.0101304	NA	NA	0.666581	NA	0.0493013	0.146553	NA	NA	0.212063	0.0155333	NA	NA	NA	NA	NA	0.0121565	NA	NA	NA	0.0418724	NA	0.0283652	NA	0.024313	0.0216115	0.0810433	NA	NA	NA	NA	NA	NA	NA	0.0209362	NA
202000236.LH	39.6158	7.34948	11.1706	0.696321	0.516178	13.826	1.71482	1.19864	NA	NA	NA	NA	5.09423	2.13227	NA	NA	9.4956	3.19753	0.1455	0.727499	NA	NA	0.0225178	NA	NA	NA	NA	NA	0.0433035	NA	NA	0.129911	0.0658214	0.162821	NA	NA	0.446893	0.827964	0.0467678	0.204393	NA	NA	NA	NA	NA	NA	NA	0.256357	NA
201917026.RF.100619	42.6689	2.60304	11.3566	0.74892	NA	28.986	3.80573	0.632444	0.0616633	NA	NA	NA	0.297249	0.05692	NA	NA	4.73174	NA	NA	0.488563	NA	0.196585	0.130178	NA	NA	NA	NA	0.807948	0.0932855	0.00895963	NA	NA	0.07115	0.0189733	NA	NA	0.120691	NA	NA	0.274059	NA	NA	NA	NA	NA	NA	0.0922315	0.102772	NA
202013117.F1	48.9039	35.1502	6.9929	0.02457	NA	4.0172	2.57712	0.337155	0.04368	0.020475	NA	NA	NA	NA	NA	NA	NA	NA	NA	1.21622	NA	NA	0.045045	NA	NA	0.0887251	NA	NA	NA	NA	NA	NA	NA	0.0546001	NA	NA	NA	NA	0.039585	0.285285	NA	NA	NA	NA	NA	NA	NA	NA	NA
202014972.F1	19.1194	2.61748	22.0857	0.02575	NA	28.5078	NA	0.502124	NA	NA	NA	NA	2.83121	5.48989	NA	NA	17.8216	NA	0.146775	0.1133	NA	NA	NA	NA	NA	NA	NA	NA	NA	NA	NA	NA	NA	NA	NA	NA	0.343762	NA	NA	0.157075	NA	NA	NA	NA	NA	NA	NA	0.157075	NA
202093306.RF	46.0955	12.9265	29.2141	0.381764	0.0141394	6.57685	NA	0.0979659	0.314097	NA	NA	NA	0.335306	0.0313087	NA	0.024239	0.025249	NA	0.024239	0.0686772	NA	0.0141394	1.59472	NA	NA	NA	NA	0.368635	0.025249	0.138364	NA	0.0302987	0.0171693	0.023229	NA	NA	NA	NA	NA	0.24037	NA	0.0353485	0.145434	NA	NA	NA	0.104026	NA	0.0898863
202090235.RH	20.1058	0.361148	2.44977	0.0134173	0.0268345	28.1707	NA	NA	NA	NA	13.708	4.97333	5.54357	9.27916	0.44836	0.0122992	8.77825	0.117401	0.299652	NA	NA	NA	NA	NA	NA	NA	NA	NA	1.10916	0.0704406	NA	NA	0.135291	0.133055	NA	0.920201	0.951508	0.0648501	NA	NA	NA	0.0156535	NA	NA	0.10622	NA	0.042488	0.344376	0.0324251
202190042.LF.121920	11.066	3.03131	11.8278	0.682384	2.88939	13.111	10.3733	4.2895	7.83682	0.297965	0.0108746	NA	1.36422	8.18317	NA	1.16794	0.159314	1.0842	NA	0.806355	0.45456	1.0668	0.219668	NA	NA	1.05919	NA	0.527964	0.00598106	0.794937	0.1952	2.04008	0.0821036	0.121796	0.0581794	0.0347989	3.40811	0.208793	0.0565482	0.232174	0.0695977	0.060898	0.024468	0.0179432	0.108746	NA	1.12661	NA	0.0647042
20203310.RF.012820	43.0237	36.6396	17.629	0.131845	0.0201237	0.110333	NA	0.0284507	0.0194297	0.017348	NA	NA	NA	NA	NA	0.0353899	NA	NA	NA	0.720982	NA	NA	0.275486	NA	NA	NA	NA	NA	NA	NA	NA	NA	0.0242872	NA	NA	NA	NA	NA	NA	0.765393	NA	NA	NA	0.0117966	NA	NA	0.0395534	NA	NA
202090231.LF	36.821	9.05142	21.3329	0.11285	0.781433	8.85979	15.4434	0.545087	NA	NA	NA	NA	0.123496	2.02491	0.232088	NA	NA	NA	1.15831	1.88012	NA	NA	NA	NA	NA	0.0340679	NA	NA	NA	0.0532311	NA	NA	NA	NA	NA	NA	0.0830406	NA	NA	1.30097	NA	NA	NA	NA	NA	NA	NA	NA	NA
202003308.RH	66.659	1.85636	19.0523	0.0481872	NA	5.20652	0.110142	0.213401	0.117026	NA	NA	NA	4.02708	NA	NA	NA	1.36072	NA	0.0298302	0.250115	NA	0.0963745	0.640202	NA	NA	NA	NA	NA	NA	NA	NA	NA	NA	0.0321248	NA	NA	NA	NA	NA	0.0665443	NA	0.0390087	NA	NA	NA	NA	NA	NA	NA
201900357.RH	13.8395	NA	0.181782	NA	NA	10.3907	NA	NA	NA	NA	13.6135	30.7342	1.48438	2.14422	7.2331	NA	7.1166	NA	0.175756	NA	0.0190821	NA	0.0632721	NA	NA	NA	0.6046	NA	3.57939	0.0261123	NA	0.754243	2.87737	NA	NA	0.411771	0.841619	0.757256	0.307321	NA	NA	NA	NA	NA	1.41709	NA	NA	0.3023	NA
201903481.LF	45.6489	0.882084	4.6351	0.0551302	0.426479	13.7077	2.42365	0.0780145	NA	NA	0.559624	7.06083	0.570026	13.9552	6.66244	NA	1.98365	0.117542	0.136265	0.0686527	0.0176833	NA	0.0280852	NA	NA	NA	0.0312058	NA	0.144587	0.0114421	NA	0.0707331	NA	0.0187235	NA	0.231963	0.0176833	0.096738	0.0301656	0.0239244	NA	NA	NA	NA	0.0312058	NA	NA	0.130024	0.0197637
202092656.RF	62.0922	2.92316	8.33999	0.123186	NA	2.11746	4.48129	3.59901	1.45159	NA	0.0998801	NA	NA	0.219736	NA	3.73219	0.795712	0.0965508	NA	4.58117	NA	0.322946	1.06206	NA	NA	NA	NA	0.0965508	0.0632574	NA	0.0665868	NA	NA	0.412838	NA	NA	NA	NA	NA	0.539353	NA	NA	NA	0.0932215	NA	NA	0.719137	NA	NA
202190040.LF	5.1665	0.568053	3.01626	0.0923522	0.308421	3.28809	4.02342	0.871247	0.266602	55.9829	0.0191674	NA	0.364181	1.48286	NA	0.313649	0.0731848	0.224782	NA	15.5988	0.0209099	1.29119	NA	NA	NA	0.231752	NA	0.142885	NA	0.0400774	0.12546	0.0714423	NA	0.0209099	0.12546	NA	0.243949	NA	0.0818972	NA	0.350241	0.219554	NA	0.0575023	NA	0.0923522	0.268344	0.0784122	NA
202092655.RH.020620	36.5888	1.40143	31.9145	0.045236	NA	17.0291	6.77387	0.941974	0.0665236	NA	NA	NA	1.52383	NA	NA	NA	1.82452	NA	NA	0.544606	NA	NA	0.348583	NA	NA	NA	NA	0.0106438	NA	NA	NA	NA	NA	NA	NA	NA	0.0505579	NA	NA	0.348583	NA	0.0204006	0.0345923	NA	NA	NA	0.0549928	NA	NA
202092661.RH	84.6179	0.696842	10.401	0.0387134	NA	1.90018	0.0580701	0.0871052	0.883957	NA	NA	NA	0.396813	NA	NA	NA	0.222602	0.0774268	NA	0.0451657	NA	NA	0.287125	NA	NA	NA	NA	NA	NA	NA	NA	NA	NA	NA	NA	NA	NA	NA	NA	0.0516179	NA	NA	NA	NA	NA	NA	NA	NA	NA
202190043.LF	69.812	0.778109	4.61548	0.0959668	0.719751	3.43016	2.93088	0.466866	0.18934	0.223058	0.823499	NA	1.33835	1.27999	NA	0.313837	0.512255	0.105045	NA	0.169887	0.142653	0.927247	0.0246401	NA	NA	0.0440929	NA	0.306056	NA	0.570613	NA	0.0311244	0.107638	0.0791078	NA	0.0142653	0.186746	NA	NA	0.220464	0.0466866	NA	NA	0.0791078	0.0402023	NA	2.19038	NA	NA
202014973.H1	44.9219	12.0338	12.008	0.197113	0.870085	10.7218	5.55699	1.15879	NA	NA	NA	NA	4.95172	0.0438029	NA	NA	4.3564	0.0298656	0.0637133	0.368342	NA	0.0298656	0.145346	0.0955699	NA	NA	NA	NA	NA	0.143355	NA	NA	NA	0.189149	NA	0.0358387	0.0876058	0.0278746	0.0557491	0.0856147	NA	NA	NA	NA	0.521653	NA	NA	0.0776506	NA
201903485.LF	23.8835	0.176766	6.69166	0.0374958	0.0455306	3.76699	8.94811	0.329428	0.0281219	32.5049	NA	NA	0.0830264	2.95547	NA	0.393706	0.242384	0.0897221	NA	14.7787	NA	0.0816873	0.0160696	NA	NA	1.59759	NA	1.84265	NA	NA	0.020087	0.187479	0.0401741	0.708403	NA	NA	NA	NA	NA	NA	NA	NA	NA	0.049548	NA	NA	NA	0.0308001	NA
202190093.U3	20.007	0.0644712	10.2178	0.071441	4.3701	19.0155	10.7388	1.3748	0.022652	NA	NA	NA	3.08765	14.2987	0.128942	0.026137	8.1617	2.82105	NA	0.12023	NA	0.385085	NA	NA	NA	NA	NA	0.0296219	0.280537	0.0209096	NA	1.17616	NA	0.0296219	NA	NA	2.42899	0.364175	NA	NA	NA	NA	0.0209096	NA	NA	NA	0.0278794	0.0348493	NA
201908987.F2	36.1659	2.22609	8.07749	0.0734628	0.213555	13.6675	13.2643	0.585994	NA	NA	4.71187	NA	11.3731	2.08088	NA	NA	4.12759	0.351938	NA	0.18622	NA	0.0324603	0.0410025	NA	NA	NA	NA	NA	NA	NA	NA	NA	0.0205013	0.230639	NA	0.0358772	0.172552	0.100798	0.751713	0.0563785	NA	NA	NA	0.0358772	0.198179	NA	NA	0.162302	NA
202017344.LFF2.110820	26.3813	3.09491	10.5703	0.0702127	NA	28.6826	0.0101025	0.0469768	NA	0.0141436	NA	NA	23.4445	0.00656665	NA	NA	5.99434	0.366722	0.132343	0.0378845	0.00656665	NA	0.0161641	NA	NA	NA	NA	NA	NA	0.00606152	NA	NA	NA	NA	NA	0.00808203	0.0323281	0.514724	0.0692024	0.0151538	NA	NA	NA	NA	NA	NA	0.0419255	0.0197	0.00656665
201917413.U2	0.409526	96.6244	0.310127	NA	0.198799	0.473142	0.127232	0.212715	NA	NA	NA	NA	0.149099	NA	NA	NA	NA	NA	0.0536758	0.0357839	NA	0.0218679	0.0715677	NA	NA	0.0974116	NA	NA	NA	NA	NA	NA	0.0377719	0.184883	NA	NA	NA	NA	NA	NA	NA	NA	NA	NA	NA	NA	NA	0.0278319	NA
202190089.U1	1.55792	3.1491	0.434888	0.22256	14.8041	0.984894	7.36368	0.410586	33.2702	NA	4.90273	2.19363	0.0498842	2.04653	0.110001	0.157327	0.145815	0.0895358	0.355585	0.0793032	0.189304	0.0345352	4.29772	2.63235	0.158606	NA	0.0255817	13.7847	0.0805822	NA	3.96004	0.0626751	0.0179072	0.727798	NA	0.0370934	NA	0.237909	NA	0.0422097	NA	NA	0.344073	NA	NA	NA	NA	0.0626751	0.429772
202190064.U2	21.5895	3.15568	0.263351	0.359183	22.781	3.53976	3.24246	0.0249013	12.7616	NA	NA	0.0233922	NA	0.292779	NA	0.0852682	0.00905503	NA	3.72916	0.0233922	0.0249013	NA	15.9806	0.479162	2.1717	0.187137	NA	7.42135	NA	NA	NA	NA	NA	0.232412	NA	NA	NA	NA	NA	NA	0.0135825	NA	0.824008	NA	NA	NA	NA	NA	0.643662
201917412.H2	27.7651	9.59941	11.783	0.204781	7.12823	13.9919	NA	1.10674	NA	0.335933	NA	NA	16.5137	NA	NA	NA	0.333632	NA	0.027611	0.404961	NA	NA	0.220888	NA	NA	NA	NA	NA	NA	0.080532	NA	NA	NA	0.22549	NA	NA	0.172569	0.0414164	NA	NA	0.411864	NA	NA	NA	0.0345137	NA	0.543016	NA	NA
202190067.U4	1.03914	2.82822	0.253901	0.857546	3.69418	2.79627	2.04634	0.284167	35.5159	NA	NA	NA	NA	1.06773	9.76258	NA	0.400188	NA	1.20225	0.186642	0.0571698	NA	27.1237	0.603645	1.64952	0.0285849	0.102569	3.70931	0.119384	NA	NA	0.0403551	0.06894	0.20682	0.178235	0.193368	NA	NA	NA	NA	NA	0.131154	2.44485	NA	NA	NA	NA	0.0874361	0.35647
202190052.U4	2.62153	1.02821	0.0768005	4.35126	0.0848244	NA	0.48946	1.00299	36.6465	8.7885	NA	NA	0.0527287	0.183404	NA	33.9527	0.0412659	NA	NA	1.48557	0.0401197	0.786346	0.112335	0.118066	NA	0.429854	NA	2.92874	NA	0.0137553	NA	NA	0.0149016	0.213207	NA	NA	NA	NA	NA	NA	NA	NA	0.20633	NA	NA	NA	NA	NA	0.134114
202190078.U4	10.393	4.31257	1.08179	0.0194625	5.40409	3.25673	0.44115	0.0989344	10.3687	NA	44.0777	10.4822	0.582253	0.637397	0.0729844	0.038925	0.647128	NA	0.327619	0.121641	1.04124	NA	2.20251	0.165431	NA	0.0421688	NA	1.76784	0.797963	0.0681188	NA	0.230306	0.282206	0.0340594	NA	0.217331	0.0340594	NA	0.0486563	NA	NA	0.0291938	0.0210844	NA	0.0729844	NA	NA	0.0600094	0.209222
202190088.U3	0.28286	2.81176	0.322146	0.225615	3.91739	NA	0.0202043	NA	10.0045	NA	NA	NA	NA	NA	NA	NA	NA	NA	NA	0.0157144	1.60849	NA	7.61028	46.8526	NA	NA	NA	0.281738	NA	13.0407	NA	NA	NA	0.237962	12.2528	NA	NA	NA	NA	NA	NA	NA	0.0897968	NA	NA	NA	NA	NA	0.184084
202090001.F1	34.2108	52.2299	6.6512	4.29731	0.0999375	0.126707	0.33372	0.394396	NA	NA	NA	NA	NA	NA	NA	NA	NA	NA	NA	0.505041	NA	NA	NA	0.0481842	0.0249844	0.0196306	NA	NA	NA	0.0196306	NA	NA	NA	NA	NA	NA	NA	NA	NA	0.994022	NA	NA	NA	NA	NA	NA	NA	0.0214152	NA
202090018.F1	18.2968	70.8299	NA	6.49207	NA	NA	0.0597773	0.0622681	0.0149443	NA	NA	NA	0.0373608	NA	NA	NA	NA	NA	NA	0.10212	0.0273979	0.200503	0.031134	NA	NA	NA	NA	0.0149443	0.0610227	0.0435876	NA	0.0174351	0.0361155	0.10212	NA	NA	NA	NA	NA	0.272734	NA	0.0199258	0.0958928	NA	NA	NA	0.184313	0.044833	0.0211711
202190087.U2	5.86419	0.778941	0.211786	0.0574334	0.847143	7.34789	0.710739	NA	5.61292	NA	13.8355	0.886629	1.26832	4.04427	3.94975	NA	10.7209	NA	2.08436	0.0753814	1.63207	NA	16.1292	1.02782	0.114867	NA	0.220162	1.28148	7.33114	0.0143584	2.19085	0.916542	5.33293	0.0969189	NA	2.19683	0.557583	0.0693987	0.0167514	NA	NA	NA	0.548011	NA	0.0873467	NA	NA	0.246485	0.5863
202090012.F1.110320	41.4138	53.4943	0.0982936	0.385923	NA	NA	0.0169194	0.160331	0.0257819	NA	NA	NA	NA	NA	NA	NA	NA	NA	NA	0.0733173	0.0257819	0.0563979	0.171611	NA	NA	NA	NA	NA	NA	0.0942651	0.0257819	NA	0.0563979	0.0265876	NA	NA	NA	NA	NA	0.594595	NA	NA	0.0854026	NA	0.0265876	NA	0.258625	NA	0.0596207
202090011.F2	28.3287	69.0685	NA	0.302609	NA	NA	NA	0.0552057	NA	NA	NA	NA	0.0265805	NA	NA	0.0245359	NA	NA	NA	NA	NA	0.0327145	0.0265805	NA	NA	NA	NA	NA	NA	NA	NA	NA	0.0245359	0.0408931	NA	NA	NA	NA	NA	NA	NA	NA	NA	0.0347591	NA	NA	0.0879202	0.0511164	NA
2020318.RF.081019	0.0447998	17.4627	NA	73.8817	NA	NA	NA	0.384819	NA	NA	NA	NA	0.00804099	0.0476716	NA	NA	NA	NA	NA	0.0281435	NA	7.98298	NA	0.00861534	NA	0.0091897	NA	NA	NA	0.00976405	NA	NA	NA	NA	NA	NA	NA	NA	NA	NA	NA	NA	NA	0.00689227	NA	NA	0.0103384	NA	NA
202190072.U2	9.20301	4.43598	1.93826	0.157246	17.0272	8.34726	8.50286	0.246627	9.74758	NA	2.17496	0.210213	0.236696	3.4892	1.45825	NA	2.48448	0.0960026	1.23314	0.0413805	6.2319	NA	2.69304	3.66465	1.22652	NA	1.06596	5.80319	0.698502	0.801126	0.75809	0.273111	0.253248	0.892163	1.05768	0.531325	0.135728	0.0877266	0.0314491	NA	NA	NA	0.0628983	NA	0.0297939	NA	NA	0.327733	1.06927
202190065.U4	25.1162	0.994378	0.750658	NA	38.7678	4.77367	3.08062	0.744159	9.90154	NA	0.662919	0.659669	0.0422448	2.15449	1.07237	NA	3.75004	0.048744	0.766906	0.214474	0.0552432	0.0909889	0.636922	0.146232	2.27797	NA	0.233971	0.341208	0.822149	NA	0.269717	0.185227	0.295714	0.506938	NA	0.123485	0.152731	0.113736	NA	NA	NA	NA	NA	NA	NA	NA	NA	0.116986	NA
202190038.RH	35.7362	8.38328	28.3252	0.0426223	0.96433	14.1879	0.306348	0.0905725	NA	NA	NA	NA	3.3938	NA	NA	NA	1.2547	NA	NA	NA	0.050614	0.0452862	0.0293029	NA	NA	0.119875	NA	NA	NA	0.0639335	NA	0.0905725	0.0692613	0.0479501	NA	0.0639335	NA	NA	NA	0.0452862	NA	NA	NA	NA	0.0293029	NA	0.346307	0.0665974	NA
202190047.U4LH	2.22504	0.0744501	0.160745	NA	0.0862944	5.26734	NA	NA	10.4941	NA	36.9577	25.0711	0.125212	3.41286	6.26227	NA	3.91878	0.0186125	0.497462	NA	NA	NA	NA	NA	NA	NA	0.565144	NA	0.837563	0.0439932	NA	1.57191	NA	NA	NA	1.00508	0.494078	0.36379	NA	NA	NA	NA	NA	NA	0.159052	NA	0.0846024	0.125212	NA
202190048.RH	16.2165	0.287771	0.949545	NA	0.112301	7.06493	0.180484	0.0250672	2.22597	NA	30.6291	19.762	0.144387	4.1431	4.96531	0.0140376	4.56323	NA	0.859303	0.0391048	0.952553	NA	0.0461236	NA	NA	0.0782096	0.207556	0.0130349	0.677817	NA	NA	1.54113	0.188505	NA	NA	0.753018	0.917459	1.47194	0.0401075	NA	NA	0.0611639	NA	NA	0.178478	NA	0.0411102	0.168451	NA
202190070.U3	9.26959	0.302535	0.191668	0.157844	0.390853	10.8969	0.227371	0.0300656	11.1431	NA	5.69931	1.09364	0.742244	2.49732	1.14249	NA	5.49448	NA	1.30597	0.0469775	16.9213	NA	15.9855	1.83024	0.984648	0.0263074	1.11618	0.248041	2.78858	1.00908	NA	0.424676	3.839	NA	NA	0.281865	0.193547	0.409644	0.234887	NA	NA	0.0206701	NA	NA	0.0582521	NA	0.0714058	0.172877	0.0582521
202190092.U2	20.7333	0.312387	0.820172	NA	3.07907	11.2746	3.06413	0.0672068	12.8004	NA	21.7103	3.28816	0.168017	5.08034	0.576236	0.0784079	4.25519	0.750476	1.3877	0.0410708	0.353458	NA	0.0398263	NA	1.94402	NA	0.190419	1.2035	0.953341	NA	0.730563	0.265094	0.230246	NA	NA	0.75421	0.11699	0.069696	NA	NA	NA	NA	NA	NA	NA	3.46737	NA	0.0199131	NA
201914247.LH	77.9634	12.2254	6.4314	NA	NA	NA	NA	0.838171	0.154614	NA	NA	NA	NA	NA	NA	NA	NA	NA	NA	NA	NA	0.0840883	0.292953	0.127489	NA	NA	NA	NA	NA	NA	0.0325503	NA	NA	0.100363	NA	NA	NA	NA	NA	0.203439	NA	NA	NA	0.0895134	NA	NA	NA	NA	NA
202003373.RH	30.2537	13.6987	1.80623	0.0909611	3.19663	0.313166	4.61043	5.63439	0.839441	8.94277	NA	NA	0.0610739	2.14148	NA	0.9356	0.0181922	NA	0.852435	2.44945	NA	0.784864	0.0922605	NA	NA	16.5783	NA	0.482094	NA	NA	3.20963	0.285878	0.0259889	1.34233	NA	NA	0.0376839	NA	NA	NA	0.123447	NA	NA	0.0142939	NA	NA	0.120848	0.0194917	NA
201917015.LF.091919	34.3016	53.675	7.57591	0.0241236	NA	0.305383	0.175444	0.182572	NA	NA	NA	NA	0.0060309	NA	NA	NA	NA	NA	NA	2.16729	NA	NA	0.0948496	NA	NA	NA	NA	NA	NA	NA	NA	NA	0.0060309	NA	0.0060309	NA	NA	NA	NA	0.367885	0.00657916	NA	NA	0.00657916	NA	NA	NA	0.0115135	NA
202190061.U3	9.12324	1.00263	0.13466	0.242974	0.635246	3.83782	NA	NA	10.8255	NA	26.856	4.43794	0.0161007	1.84573	1.00117	NA	1.21048	0.0453747	1.76815	0.108314	0.190281	NA	21.7301	1.45492	0.648419	0.0702576	0.194672	2.93911	0.289813	NA	1.60568	0.112705	0.238583	0.180035	NA	0.196136	0.143443	1.38759	0.0497658	NA	NA	NA	1.47541	NA	0.0234192	NA	NA	NA	0.133197
202190036.LF	63.7691	0.295093	9.18849	NA	0.267739	2.44778	4.39406	4.15451	NA	NA	NA	NA	0.125166	0.12931	NA	NA	0.804874	NA	0.103614	3.75746	NA	NA	0.0240385	NA	NA	1.41247	NA	8.38113	NA	NA	NA	NA	NA	0.00994695	NA	NA	0.0290119	0.0679708	0.0323276	0.110245	NA	NA	NA	NA	NA	NA	0.0696286	0.0273541	NA
202013302.H1	8.58484	33.5758	2.17312	8.47719	1.03649	2.80779	2.3296	0.235338	0.519497	NA	NA	NA	0.0175252	1.47462	NA	0.73731	0.126432	NA	0.269137	0.466921	0.0212806	0.20154	29.56	0.0162734	NA	0.859986	NA	1.46961	0.225324	1.37197	NA	0.0212806	NA	NA	0.0388058	0.0137698	NA	NA	0.043813	NA	NA	0.314202	0.177756	NA	NA	NA	NA	0.102648	0.757339
202190060.U4	2.35487	0.858317	NA	0.0158948	4.09351	1.08329	0.243312	0.771507	1.45131	NA	NA	NA	0.0195628	0.128381	0.200518	NA	0.124713	NA	0.998924	0.0623563	0.293442	NA	51.6188	7.20766	0.198073	NA	NA	15.2235	0.156502	NA	0.198073	0.0171174	NA	1.19333	NA	0.224972	NA	NA	NA	NA	NA	NA	9.67379	NA	NA	NA	NA	0.200518	0.80941
202190045.U4	6.70671	1.95097	0.749742	0.0532604	3.16448	3.55615	0.285148	0.202389	15.4709	NA	12.0442	2.8736	0.0647318	1.29054	0.203209	NA	0.844791	NA	0.317104	0.00983268	7.40974	NA	10.4767	8.9207	0.186821	0.00983268	0.0975074	14.7564	0.197473	0.119631	0.0467052	0.06719	0.259747	2.08043	NA	0.285967	NA	0.596516	0.00983268	NA	NA	0.0106521	0.680094	NA	0.033595	NA	NA	0.0327756	2.80477
202090016.F2	31.6767	63.9873	NA	1.74062	0.0130572	NA	0.0381672	0.0903959	NA	NA	NA	NA	0.035154	NA	NA	NA	NA	NA	NA	0.0672948	NA	0.0622728	0.0331452	NA	NA	NA	NA	NA	0.0271188	0.0140616	0.0391716	NA	0.0210924	0.0733211	NA	NA	NA	NA	NA	0.416826	0.0311364	0.0371628	0.020088	NA	NA	NA	0.0562464	0.015066	NA
201900369.LH	1.65252	0.295093	NA	NA	NA	7.20507	NA	NA	NA	NA	19.1045	42.9497	0.267977	3.96223	4.34505	NA	7.74261	NA	1.79289	NA	NA	NA	NA	NA	NA	NA	1.72749	NA	3.62885	NA	NA	0.185032	0.446628	0.154725	NA	2.46602	0.0590187	0.303069	NA	NA	NA	NA	NA	NA	0.0973011	NA	NA	1.29363	NA
202190049.U4	48.8802	0.845625	15.7808	0.817716	0.10047	1.11494	0.0655848	0.0460489	6.79709	NA	NA	NA	0.305597	NA	NA	NA	0.136751	NA	0.10047	0.708873	0.104657	NA	9.88934	1.80428	0.0320947	1.85591	NA	1.26565	0.0362809	NA	0.0446534	0.0753527	0.48142	0.107447	NA	NA	0.523283	1.53357	0.0572122	0.376763	NA	0.297225	1.70381	NA	NA	NA	0.0362809	0.0390718	0.446534
201917411.H2	75.1199	0.87347	6.45754	0.19768	0.144046	8.14778	0.341726	0.303416	NA	NA	NA	NA	0.977673	2.95754	NA	NA	2.2986	0.304948	0.0796849	0.930168	NA	NA	NA	NA	NA	NA	NA	NA	NA	NA	NA	0.208407	NA	NA	NA	NA	0.0413749	NA	NA	NA	NA	NA	NA	NA	NA	NA	NA	0.0704905	NA
202190071.U3	16.0386	0.0226108	0.915737	0.0226108	NA	20.4496	NA	NA	3.86456	NA	4.81045	0.081022	1.76176	9.36087	0.471058	NA	6.49683	NA	1.6845	0.327856	0.46729	NA	8.90112	0.538891	0.0452216	NA	0.489901	11.6238	1.00995	NA	0.804567	0.768767	0.450332	0.201613	0.0979801	1.54507	0.229876	0.314667	NA	NA	NA	NA	0.0358004	NA	0.0282635	0.55208	NA	0.188423	0.69905
202017013.LFF2	53.5598	0.0663866	4.37607	0.0315608	0.232897	15.3277	0.311255	0.078358	0.0152363	NA	NA	NA	0.272076	0.743312	8.60414	NA	6.70178	0.0163246	7.1937	0.0457088	NA	NA	NA	NA	0.0457088	NA	0.276429	0.0326492	1.02083	0.0130597	NA	0.131685	NA	NA	NA	0.371112	0.0696515	0.0696515	0.0206778	NA	NA	0.0217661	0.0174129	NA	NA	NA	NA	0.105566	NA
202190058.U2	13.0667	0.0700018	0.623114	0.0640861	0.0187329	1.84962	0.198174	0.80157	3.26839	NA	16.7807	49.1629	0.373671	3.95362	0.100566	NA	0.787766	5.23239	0.0680299	0.334234	0.0838049	0.0187329	0.0305642	NA	NA	NA	0.0197188	0.184371	0.127186	0.0285923	0.0719737	0.421983	0.496914	NA	NA	0.0433814	0.0729596	1.11707	NA	NA	NA	NA	NA	NA	0.0364798	NA	0.0226766	0.0246485	NA
202190079.U1	3.79595	0.309172	3.01013	NA	3.99133	1.50507	40.5874	42.363	0.0257643	0.229732	NA	NA	0.0386465	2.12126	NA	NA	0.4337	NA	1.17013	0.0279114	NA	0.150292	NA	NA	NA	NA	NA	0.13741	NA	NA	NA	NA	NA	0.0536757	NA	NA	NA	NA	NA	NA	NA	NA	NA	NA	NA	NA	NA	NA	NA
202190063.U3	14.7873	0.134723	2.35347	0.180028	0.113262	5.22319	0.267061	0.135915	0.176451	NA	55.0587	2.35824	1.51891	0.498355	NA	NA	2.45481	NA	0.299251	0.449473	0.996709	NA	5.64762	1.18627	NA	0.0464972	0.0286137	0.0763031	0.887024	0.313558	NA	0.17049	1.2292	0.0166913	0.0166913	0.332634	0.0154991	0.324288	0.218179	0.020268	0.020268	0.0381516	0.209834	NA	0.103725	NA	0.0429205	0.0393438	NA
201915059.LF	13.3043	0.108632	0.85043	0.0481083	8.91865	NA	1.99727	38.4121	0.941991	14.5923	NA	NA	0.051212	0.617648	NA	1.90571	NA	NA	0.0558677	1.28651	NA	6.93224	0.0419007	NA	NA	0.0201744	NA	2.09814	NA	NA	1.1127	1.92123	NA	3.7121	NA	NA	0.0853534	NA	NA	NA	NA	NA	NA	NA	0.0217263	NA	NA	NA	NA
202000229.LH	5.68813	0.215308	0.165236	1.03648	0.0540773	15.5623	0.0911303	0.0110158	4.06682	NA	21.4787	3.43291	0.745065	5.596	6.66954	NA	6.94393	NA	0.926325	0.0941346	0.196281	0.0420601	13.5514	0.381546	0.0120172	NA	0.353506	0.0190272	4.06982	0.284407	NA	0.547783	1.79256	0.0130186	0.0620888	1.53219	1.22575	0.141202	0.0380544	NA	NA	0.106152	NA	NA	0.809157	NA	0.0630902	0.456653	0.0250358
202190091.U1	8.49219	0.0951373	2.92785	0.0321088	1.037	13.6308	0.122489	0.0178382	5.15882	NA	3.61641	0.75872	4.81157	0.853857	0.189085	NA	6.26598	0.247357	0.80391	0.0463794	23.317	NA	12.5997	0.405523	NA	NA	0.431685	1.29625	1.04532	6.11971	0.280655	0.189085	0.969211	0.0511363	0.37936	0.306818	0.0428118	0.103462	0.398387	NA	NA	0.269952	0.0654069	NA	0.142706	NA	0.0570824	0.203356	0.104651
202190083.U1	2.68743	1.37668	0.117079	0.0282604	3.73844	18.7286	0.156105	NA	2.44923	NA	8.05421	2.6336	0.395645	11.3351	18.559	NA	10.1064	0.0363348	1.98765	NA	NA	NA	0.376805	NA	0.484464	NA	2.8866	0.0632494	1.90556	NA	0.927209	1.73599	1.74407	NA	NA	3.1692	1.14926	0.64326	NA	NA	NA	NA	0.0699781	NA	1.06851	NA	NA	0.64326	NA
201903482.LH	10.9182	NA	0.17287	NA	NA	16.5813	NA	NA	0.0897175	NA	37.201	10.8066	0.852316	6.04827	2.4727	NA	6.25725	NA	0.368717	NA	0.971575	NA	NA	NA	NA	NA	0.839187	NA	1.58866	0.100659	NA	0.401541	0.381846	NA	NA	1.00002	0.45734	0.963916	0.181623	NA	NA	NA	NA	NA	0.467187	NA	NA	0.266964	NA
202190066.U4	8.47794	NA	0.180504	NA	0.0303575	15.3855	0.83278	NA	0.0566126	NA	0.43485	0.17394	0.460285	2.23333	8.57065	NA	46.2394	NA	0.758117	NA	NA	NA	NA	NA	NA	NA	8.34256	0.0131276	2.00523	NA	NA	0.875444	1.71479	NA	NA	0.41762	0.197734	1.22989	0.00984567	NA	NA	NA	NA	NA	NA	NA	NA	0.238757	NA
202090232.LH	66.5745	0.0653828	3.66441	NA	NA	13.4555	NA	0.0802425	0.0490371	NA	0.0267475	NA	10.4434	0.334344	0.0995602	NA	1.21553	NA	1.49786	NA	NA	NA	0.225868	NA	NA	NA	NA	NA	0.812827	0.0237756	NA	0.181289	0.0193176	0.112934	NA	0.277877	NA	0.0980742	0.325428	NA	NA	NA	NA	NA	0.0416072	NA	0.0193176	NA	NA
202090234.RH	8.00816	0.00993345	0.0686311	NA	NA	11.2293	0.439781	NA	NA	NA	36.0268	11.8091	0.215827	5.33607	6.59852	NA	8.29623	NA	2.15646	0.0153517	NA	NA	NA	NA	0.0361216	NA	1.94425	NA	2.4355	NA	NA	0.470484	2.54296	NA	NA	0.702566	0.595104	0.449714	NA	NA	NA	NA	NA	NA	0.130941	NA	NA	0.12191	NA
201915679.LH	61.7808	1.23757	6.071	0.00818228	0.842264	3.14021	5.79024	0.684243	1.51423	0.216575	1.12481	0.431615	4.99861	0.813114	0.804932	0.805188	0.816183	0.00894937	0.452838	2.85357	0.0856583	0.265668	1.25266	0.720041	0.311438	NA	NA	1.12992	0.199954	0.316296	0.0416785	0.0524177	0.120433	0.112506	0.0836127	0.0565089	0.101	NA	0.0135519	0.0590658	NA	NA	0.0350304	NA	0.0184101	0.174641	0.0171317	0.0447468	0.0161089
202117421.lesion	23.5273	5.57073	21.8563	0.0990867	2.93496	6.59698	1.3737	1.79514	8.60027	0.294686	4.06834	0.0813926	1.95278	3.61473	0.0653071	0.323962	5.34682	NA	0.105521	0.207825	2.91534	NA	1.68158	0.630873	0.971886	0.221015	NA	1.64201	0.135118	0.0205894	NA	0.130614	0.581008	0.0907222	0.0466479	0.0328144	0.874408	0.0585512	0.142839	0.584225	NA	NA	0.117746	NA	NA	0.00386052	0.141552	NA	0.0402137
201915316.HIND	67.035	0.792245	6.45699	0.0109676	0.293544	1.40353	0.0999984	4.61896	2.86576	0.434509	2.98286	0.190642	2.96253	1.7561	0.431929	0.171288	0.50225	NA	0.44709	0.107418	0.0770955	0.460638	2.49512	0.127095	0.514508	0.0329027	NA	0.474831	0.0645151	0.135482	NA	0.449993	0.276125	0.0267738	0.411929	0.0567733	0.0596765	NA	0.0354833	0.0803213	NA	NA	0.118385	NA	0.0216126	0.0690311	NA	0.0477412	0.0148385
201914785.LH	35.114	2.32698	17.569	0.208338	0.362327	11.9591	0.433175	2.89247	1.50269	0.249423	3.00181	0.235513	0.485259	0.526668	0.351651	3.80346	5.15022	0.163694	0.205426	1.77055	0.148166	0.253629	2.12414	0.901289	0.313478	0.0805531	1.55898	2.5337	0.578429	0.0941403	0.204779	0.127138	0.10514	0.0954344	0.0507905	0.2436	0.328035	0.305066	0.279186	0.023616	NA	NA	0.107081	NA	0.0365562	0.0129403	0.0698774	0.504993	0.0844351
202119849.U1	8.68887	14.0312	14.2486	2.44023	0.961119	12.1824	2.17199	4.01815	7.56135	0.284911	4.38368	1.02447	3.39923	1.84283	0.754407	0.662266	2.56692	0.0918382	0.263088	0.975667	1.77463	0.701365	2.7506	0.875949	0.464647	0.812905	0.0491016	1.22027	0.290973	0.234294	0.261875	1.12873	0.265512	0.300369	0.124573	0.49041	1.00325	0.299459	0.0487985	0.389176	0.0390994	0.0266725	0.197922	0.0275818	0.0954754	0.163975	0.160338	0.152761	0.110933
202013303.U1	0.820471	85.327	0.253476	0.173893	0.0665553	0.773174	0.220057	0.255459	10.3617	0.0407828	0.011895	0.0438982	0.0790167	0.0702371	0.00339857	0.00424821	0.184372	NA	NA	0.0328528	0.029171	0.025206	0.358832	0.0535274	0.00906285	NA	NA	0.127729	NA	0.0113286	NA	0.00339857	0.00396499	0.0209578	0.0583421	NA	NA	NA	NA	NA	NA	NA	0.0286046	0.0297375	NA	NA	0.00368178	NA	0.00538106
201912857.H1	42.406	1.56075	7.47687	1.29911	0.375906	11.4611	1.0503	1.60909	2.129	0.014874	4.6684	0.304578	0.810631	0.686907	0.325875	2.03334	5.45908	5.7258	0.401597	0.160571	1.12704	0.0662567	2.59145	0.538843	0.109864	0.743022	0.0392132	2.00325	0.208573	0.0442838	0.0185925	0.45636	0.269083	0.0459741	0.0280577	0.0162261	0.0243392	0.472248	0.06051	0.0496925	0.0327903	NA	0.180516	NA	NA	NA	0.0889057	NA	0.110203
202120168.U1Lesion	12.1973	32.724	12.7178	0.259239	0.365619	9.35703	0.915081	2.67604	1.48761	1.51377	4.10823	0.803881	1.23629	0.797339	0.441015	0.753961	4.33235	NA	0.151481	0.50746	0.0423457	0.064035	3.54155	0.533281	0.932984	1.40361	NA	0.696811	0.34634	0.479574	0.00791831	0.629334	0.702664	0.153202	0.00826258	0.135644	0.243746	0.117053	0.246845	0.291256	0.938148	0.00481984	0.121529	NA	0.0113611	0.225155	0.155268	NA	0.0240992
201914195.HIND	24.711	4.64036	1.65263	0.51909	0.675662	17.5855	3.47672	4.5592	1.99114	0.542423	12.0737	2.47337	1.87853	1.75577	1.27524	0.669237	4.34581	NA	0.927936	0.438605	0.229955	0.377397	4.17639	0.757499	0.052078	0.342227	0.0625613	0.942816	0.457881	0.326671	0.343918	0.307058	1.10446	0.994217	0.138649	0.127152	0.0957019	1.13016	0.0307734	0.142369	NA	0.0297589	0.326333	NA	0.0923202	NA	0.0497109	0.0152176	0.378073
201906306.LH	56.6434	1.17274	1.63769	0.0673297	0.245871	3.1655	2.1914	1.74186	0.903089	0.0241181	8.69256	0.95367	0.729237	6.77183	1.61156	0.448865	1.78876	NA	0.151408	0.164807	0.0489061	0.104512	5.35924	0.226777	NA	0.0586204	2.08722	0.675642	0.130975	0.105517	0.514519	0.0288077	0.00435466	0.0479012	0.0485712	0.0452214	0.0412018	0.231802	NA	0.0351722	NA	0.0649849	0.0200984	NA	0.594913	0.0371821	NA	NA	0.0328274
201906308.LH	37.9688	2.43671	6.92345	2.05455	1.80487	7.19574	1.15353	1.6111	4.90025	0.120324	2.6059	4.69971	2.2212	2.23419	2.04664	0.494008	3.98793	NA	0.839164	0.673365	0.297704	0.66941	2.48134	2.01896	NA	0.070048	0.031917	1.46762	0.756123	0.553605	0.269459	NA	0.220312	0.369164	0.209297	0.889158	0.323972	0.343744	0.136707	0.162692	NA	0.0748497	0.0632692	NA	0.0217488	NA	0.0872775	0.168906	0.198563
202119851.U1Lesion	20.4394	19.6451	12.413	0.426205	0.40591	10.2917	1.66746	3.90411	1.88056	0.17574	10.0666	0.164209	1.23433	0.350097	0.623625	0.77169	4.98162	NA	0.291056	1.46266	0.0179892	0.118544	1.16053	0.0258306	0.530911	1.76525	NA	0.673902	0.301665	0.0110703	0.012454	0.64392	0.528605	0.0202955	0.314119	0.134227	0.170667	NA	0.913758	0.523992	NA	NA	0.158213	NA	0.0189117	0.0152216	0.0996324	NA	0.0239856
202000186.U1	20.3967	4.7281	7.39248	0.589167	2.8928	11.2485	1.96489	2.31063	5.56544	0.0032523	1.55435	3.61055	2.51128	5.10936	4.245	1.10103	4.18646	NA	1.87983	0.801317	0.405787	1.28916	3.92803	1.77025	0.244923	0.15536	NA	2.28637	1.50632	1.20585	0.741274	0.164116	0.158112	0.520368	0.514864	0.482091	0.56565	0.0958178	0.0270191	0.361506	0.0390276	NA	0.320977	0.00450319	NA	0.0472835	0.208898	0.0758036	0.132093
202009166.F1	17.5426	0.0725072	20.9838	0.66737	26.4268	2.35516	6.68092	3.98904	0.266113	0.948288	8.55623	3.16792	0.384934	0.0892105	NA	0.116163	0.0918678	NA	0.0216383	0.0136663	0.735702	0.0671926	1.6354	1.35106	NA	NA	0.0186013	0.908808	0.0725072	0.0489709	0.685212	0.117682	NA	0.0375823	NA	NA	1.41902	0.0121478	NA	NA	NA	NA	0.0375823	NA	NA	NA	0.0121478	NA	0.0516282
201906307.LF	16.2629	0.610386	31.1258	24.7362	0.734557	17.5974	0.122376	1.81201	0.138833	NA	0.244154	0.925452	0.409018	0.0643298	NA	0.0278264	0.266894	0.00568496	NA	NA	0.0374011	0.020047	2.08548	0.101731	NA	0.0149604	NA	0.90361	NA	NA	0.0173541	0.0269288	0.0182517	0.00897626	0.0140628	NA	NA	NA	0.0915578	NA	NA	0.78243	0.415601	NA	NA	NA	0.0293224	NA	NA
201906305.LH	21.857	1.09384	3.83885	1.35818	1.00548	7.54944	17.0805	0.835863	1.84428	7.18915	0.487811	11.1061	1.09531	8.34174	1.64994	0.430292	3.13736	NA	0.640787	0.621451	0.223468	0.599422	1.55816	0.823869	0.140249	0.0501762	0.00367143	0.912963	0.876738	0.458195	0.304484	0.104758	0.0425886	0.24158	0.198992	0.177453	0.162522	0.276092	0.03084	0.19532	NA	0.0443019	0.120178	0.531134	NA	NA	0.0225181	0.0276581	0.00832191
202105987.LH	46.0557	4.6218	10.6347	4.22275	8.35982	7.53917	0.886033	0.867997	1.99076	0.0743997	0.505016	1.3144	1.09571	0.529816	1.22196	NA	2.38079	0.0360726	1.55563	0.135272	0.0383271	NA	1.65032	0.130763	NA	NA	NA	3.03912	0.0518544	0.0360726	0.0608725	NA	0.148799	0.0338181	NA	NA	NA	NA	0.029309	0.101454	NA	NA	0.0563634	NA	NA	0.320144	NA	NA	NA
[truncated: 191 more columns]

## Sheet: AbsAbunGenus
Supplemental Data 1: Absolute abundance data at the genus level for 129 samples included in analyses of 16S rRNA amplicon sequencing data.
ZymoID	k__Bacteria.p__Actinobacteria.c__Actinobacteria.o__Corynebacteriales.f__Corynebacteriaceae.g__Corynebacterium	k__Bacteria.p__Firmicutes.c__Bacilli.o__Bacillales.f__Staphylococcaceae.g__Macrococcus	k__Bacteria.p__Firmicutes.c__Bacilli.o__Lactobacillales.f__Aerococcaceae.g__Facklamia	k__Bacteria.p__Actinobacteria.c__Actinobacteria.o__Micrococcales.f__Micrococcaceae.g__Rothia	k__Bacteria.p__Firmicutes.c__Bacilli.o__Lactobacillales.f__Streptococcaceae.g__Streptococcus	k__Bacteria.p__Firmicutes.c__Clostridia.o__Clostridiales.f__Family XI.g__NA	k__Bacteria.p__Firmicutes.c__Bacilli.o__Lactobacillales.f__Aerococcaceae.g__Ignavigranum	k__Bacteria.p__Firmicutes.c__Clostridia.o__Clostridiales.f__NA.g__Proteiniclasticum	k__Bacteria.p__Actinobacteria.c__Actinobacteria.o__Propionibacteriales.f__Propionibacteriaceae.g__Propionicimonas	k__Bacteria.p__Proteobacteria.c__Gammaproteobacteria.o__Pseudomonadales.f__Moraxellaceae.g__Enhydrobacter-Moraxella	k__Bacteria.p__Actinobacteria.c__Actinobacteria.o__Micrococcales.f__Dermacoccaceae.g__Barrientosiimonas	k__Bacteria.p__Firmicutes.c__Clostridia.o__Clostridiales.f__Family XI.g__Gallicola	k__Bacteria.p__Spirochaetae.c__Spirochaetes.o__Spirochaetales.f__Spirochaetaceae.g__Treponema	k__Bacteria.p__Tenericutes.c__Mollicutes.o__Mycoplasmatales.f__Mycoplasmataceae.g__Mycoplasma	k__Bacteria.p__Firmicutes.c__Clostridia.o__Clostridiales.f__Ruminococcaceae.g__Fastidiosipila	k__Bacteria.p__Actinobacteria.c__Actinobacteria.o__Propionibacteriales.f__Propionibacteriaceae.g__Luteococcus	k__Bacteria.p__Firmicutes.c__Clostridia.o__Clostridiales.f__Family XI.g__Peptoniphilus	k__Bacteria.p__Firmicutes.c__Clostridia.o__Clostridiales.f__Peptostreptococcaceae.g__Peptostreptococcus	k__Bacteria.p__Spirochaetae.c__Spirochaetes.o__Spirochaetales.f__Spirochaetaceae.g__NA	k__Bacteria.p__Fusobacteria.c__Fusobacteriia.o__Fusobacteriales.f__Fusobacteriaceae.g__Fusobacterium	k__Bacteria.p__Deinococcus-Thermus.c__Deinococci.o__Deinococcales.f__Deinococcaceae.g__Deinococcus	k__Bacteria.p__Bacteroidetes.c__Bacteroidia.o__Bacteroidales.f__Porphyromonadaceae.g__Porphyromonas	k__Bacteria.p__Proteobacteria.c__Gammaproteobacteria.o__Cardiobacteriales.f__Cardiobacteriaceae.g__Dichelobacter	k__Bacteria.p__Firmicutes.c__Clostridia.o__Clostridiales.f__Peptostreptococcaceae.g__Peptoclostridium	k__Bacteria.p__Proteobacteria.c__Gammaproteobacteria.o__Pseudomonadales.f__Moraxellaceae.g__Moraxella	k__Bacteria.p__Actinobacteria.c__Actinobacteria.o__Actinomycetales.f__Actinomycetaceae.g__Trueperella	k__Bacteria.p__Actinobacteria.c__Actinobacteria.o__Micrococcales.f__Microbacteriaceae.g__Zimmermannella	k__Bacteria.p__Firmicutes.c__Bacilli.o__Bacillales.f__Staphylococcaceae.g__Staphylococcus	k__Bacteria.p__Proteobacteria.c__Gammaproteobacteria.o__Xanthomonadales.f__Xanthomonadaceae.g__Wohlfahrtiimonas	k__Bacteria.p__Firmicutes.c__Bacilli.o__Lactobacillales.f__Aerococcaceae.g__Globicatella	k__Bacteria.p__Actinobacteria.c__Actinobacteria.o__Micrococcales.f__Intrasporangiaceae.g__Arsenicicoccus	k__Bacteria.p__Proteobacteria.c__Gammaproteobacteria.o__Pseudomonadales.f__Pseudomonadaceae.g__Pseudomonas	k__Bacteria.p__Proteobacteria.c__Gammaproteobacteria.o__Enterobacteriales.f__Enterobacteriaceae.g__Buttiauxella-Kluyvera	k__Bacteria.p__Proteobacteria.c__Gammaproteobacteria.o__Pasteurellales.f__Pasteurellaceae.g__Mannheimia	k__Bacteria.p__Firmicutes.c__Clostridia.o__Clostridiales.f__Family XI.g__Helcococcus	k__Bacteria.p__Firmicutes.c__Clostridia.o__Clostridiales.f__Peptostreptococcaceae.g__Proteocatella	k__Bacteria.p__Actinobacteria.c__Actinobacteria.o__Micrococcales.f__Dermatophilaceae.g__Mobilicoccus	k__Bacteria.p__Actinobacteria.c__Actinobacteria.o__Micrococcales.f__Dermacoccaceae.g__Dermacoccus	k__Bacteria.p__Actinobacteria.c__Actinobacteria.o__Micrococcales.f__Micrococcaceae.g__Micrococcus	k__Bacteria.p__Bacteroidetes.c__Bacteroidia.o__Bacteroidales.f__Bacteroidaceae.g__Bacteroides	k__Bacteria.p__Bacteroidetes.c__Flavobacteriia.o__Flavobacteriales.f__Flavobacteriaceae.g__Bergeyella	k__Bacteria.p__Bacteroidetes.c__Bacteroidia.o__Bacteroidales.f__Porphyromonadaceae.g__Odoribacter	k__Bacteria.p__Proteobacteria.c__Gammaproteobacteria.o__Pseudomonadales.f__Moraxellaceae.g__Acinetobacter	k__Bacteria.p__Actinobacteria.c__Actinobacteria.o__Micrococcales.f__Microbacteriaceae.g__Pseudoclavibacter	k__Bacteria.p__Bacteroidetes.c__Flavobacteriia.o__Flavobacteriales.f__Flavobacteriaceae.g__Capnocytophaga	k__Bacteria.p__Firmicutes.c__Clostridia.o__Clostridiales.f__Family XIII.g__NA	k__Bacteria.p__Firmicutes.c__Bacilli.o__Bacillales.f__Planococcaceae.g__Kurthia	k__Bacteria.p__Proteobacteria.c__Betaproteobacteria.o__Neisseriales.f__Neisseriaceae.g__Alysiella-Neisseria	k__Bacteria.p__Firmicutes.c__Negativicutes.o__Selenomonadales.f__Veillonellaceae.g__Veillonella
201911253.RH	17736	354	2188	0	489	1576	2447	22617	62	11	0	4804	0	0	1994	1638	2663	914	225	0	0	813	12	183	0	0	17	0	0	282	0	0	0	0	725	1810	0	0	0	0	42	0	0	351	0	39	0	0	85
202001977.RH	26640	187	1800	13	127	111	98	2825	0	42	0	337	0	11	0	106	324	437	0	54	0	109	0	0	20	0	20	0	0	45	0	35	0	0	196	0	0	0	0	32	34	0	0	0	0	47	0	0	0
202013305.H2	6762	630	861	0	509	856	2570	641	29	0	0	639	0	3258	640	424	6493	3404	2371	0	0	972	31	1956	0	0	0	0	0	42	0	9186	0	0	959	197	0	0	0	0	0	0	0	0	0	640	0	0	35
202090023.F2.121120	128372	472	10755	0	15	2140	4912	6466	0	4164	0	884	0	0	167	208	592	103	0	0	33	3610	2913	0	0	0	155	0	0	460	201	30	0	0	1304	0	0	64	0	0	107	0	32	115	0	0	0	749	26
202014866.F1.102520	70934	39276	11532	13	1680	327	2539	8891	0	0	0	545	0	0	62	1145	679	165	0	0	0	0	0	0	0	0	1127	147	0	271	447	307	0	0	215	0	796	160	66	0	558	0	59	30	0	0	0	0	1520
202190084.U1	34782	7434	7752	0	4354	329	2591	2367	0	0	25	775	0	15	154	1984	2004	1506	0	310	30	1187	0	22	1336	56	99	18	0	12	34	1746	27	17	545	0	0	186	12	13	0	0	211	37	0	50	0	0	422
202090009.F2	11910	3870	9283	0	87	2642	6321	2038	0	0	0	1454	0	0	574	27	1505	596	319	0	0	668	595	130	0	0	24	0	0	1049	0	54	0	0	4927	0	0	0	17	0	58	0	0	32	0	0	0	0	0
202190080.U3	16129	13	26	0	16	1431	200	19	25	18	0	1097	1678	7774	98	0	4352	835	126	994	0	16010	7625	1489	0	195	0	290	12	0	0	22	0	0	1296	0	0	0	0	86	0	13	0	0	0	187	0	0	49
202000917.F1	16219	1499	1457	0	1292	11	0	1835	48	3350	393	94	0	0	56	3479	762	293	0	0	9118	480	0	0	1665	16	1012	0	0	0	176	0	0	0	39	60	54	764	0	0	2237	0	0	30	0	0	0	796	43
202190056.U4	48043	16272	3941	647	9211	470	123	8896	260	0	0	360	0	0	429	835	1584	3032	0	681	0	479	0	0	22326	1113	46	1539	0	2859	0	0	0	117	2630	0	0	0	16	196	25	11	0	258	0	297	0	0	47
201900362.RF	21425	1042	12913	0	1993	447	9358	27415	0	148	0	7252	0	0	761	302	5889	5672	0	0	63	1620	1183	314	0	0	181	0	0	220	0	0	0	0	753	0	0	0	0	0	0	0	16	11	0	0	0	0	1229
201903946.RF	9864	99	325	0	15	150	0	1262	3316	1654	7705	71	0	0	34	177	97	100	0	0	13794	77	36	31	30	0	8243	0	0	0	0	36	0	0	26	234	5863	37	0	0	6703	0	0	11	0	0	0	514	169
201913518.LH	24329	9253	6353	51	408	637	1397	1294	34	0	0	266	0	0	172	120	361	202	0	0	0	44	0	0	12	0	315	37	0	667	0	60	0	0	652	0	0	242	31	0	452	0	0	39	0	0	0	0	100
202190051.U3LH	20389	12654	2499	68	8197	2442	2610	6045	174	26	209	3149	45	1587	4735	319	2707	3308	61	148	20	3613	55	942	0	53	94	12	0	416	0	98	0	0	3080	0	0	121	15	0	0	0	134	67	0	1654	0	0	86
202092664.RF	7556	1465	9804	0	0	2800	2426	2602	0	43	0	0	0	0	0	43	0	0	0	0	0	0	0	0	0	0	36	11	0	179	0	88	0	0	701	0	0	0	27	0	0	0	0	42	0	0	0	0	0
202014971.F1	62147	2702	10342	0	0	2021	4451	103	0	0	0	1946	0	0	1782	0	1405	52	0	0	0	1080	0	0	0	0	223	463	0	1482	0	13	0	0	2818	0	0	0	0	0	0	0	0	193	0	0	0	0	0
202017289.LH	36920	4955	5865	0	35	3080	5366	213	0	213	0	1497	0	0	3716	1248	1112	30	1186	0	0	645	357	335	0	0	0	12	0	1571	0	90	0	0	3184	0	0	0	0	0	0	0	35	60	0	0	0	0	0
201913526.LH	48644	2079	3259	50	1140	4985	1992	11087	4031	0	0	1733	0	0	7390	3691	1449	2551	1167	0	0	1839	49	3335	0	0	152	13	0	209	0	115	0	0	800	2855	0	257	0	0	356	0	33	1080	0	15	0	318	382
201917410.F2	4655	0	1122	0	253	9688	5070	9992	0	0	0	5111	0	0	1046	46	3787	5234	0	0	0	4851	2750	16625	0	11	0	0	0	58	0	39	0	0	4579	0	0	0	0	0	0	0	0	0	0	82	0	0	97
202190046.U3	20719	2975	10652	0	16	4826	5560	5230	0	1628	31	4376	0	0	1864	208	2840	582	896	0	172	3923	884	1117	0	0	252	0	0	628	20	25	0	0	2373	0	0	48	75	0	332	0	22	137	0	11	0	21	0
202093305.LH.020420	36494	2322	28604	55	0	10722	14473	401	0	84	0	6958	0	0	10917	0	3505	0	27656	0	0	3106	0	0	0	0	0	96	0	1442	0	1330	0	0	10288	0	0	11	82	0	0	0	139	1563	0	0	0	0	0
202190037.RF.082620	32561	8793	20086	319	2079	6416	16484	10214	226	88	219	6648	0	0	4112	4744	8453	3359	417	0	0	3981	0	786	0	0	750	107	0	2111	21	49	0	0	7487	170	0	2199	0	16	1010	0	30	875	0	12	0	18	15
202003309.LF	25047	1036	15685	0	0	821	3490	965	0	0	27	622	0	0	57	0	194	0	0	0	0	74	11	0	0	0	0	0	0	277	0	35	0	0	1118	0	0	0	0	0	94	0	0	105	0	0	0	0	0
202190085.U4	3604	643	1178	0	2444	1216	266	4551	1759	313	0	847	0	1706	640	1543	1908	1998	0	2113	24	2041	773	1688	0	0	22	0	0	0	13	0	25	0	470	875	0	0	0	19	0	0	1060	0	0	164	12	0	1012
202190041.RF	18617	6511	2564	515	9917	821	2226	1910	448	249	2178	550	0	0	488	1518	621	822	16	0	682	264	89	339	0	0	1230	0	0	557	0	0	0	0	312	421	0	0	30	0	843	0	1006	261	0	16	0	360	179
202093304.RH	34530	1309	3147	0	0	982	2644	37	0	0	0	16	0	0	759	0	202	0	0	0	0	133	13	0	0	0	0	13	0	99	0	4951	0	0	589	0	0	0	0	0	0	0	64	19	0	0	0	0	0
202014974.H1	62566	3672	6290	23	146	550	4090	306	0	424	129	384	0	0	12	181	339	262	0	0	72	395	0	0	0	0	213	0	0	767	15	0	0	0	1063	0	0	0	309	317	16	0	0	136	0	0	0	0	0
202090008.RH	41554	3912	9661	14	11	1336	9870	102	0	0	0	824	0	0	97	125	1130	205	30	0	0	1188	2181	223	0	0	12	34	0	137	0	16	0	0	3881	0	0	0	0	0	0	0	0	18	0	0	0	0	0
202090020.H2	30975	380	1951	0	52	925	832	10007	0	0	0	81	0	0	163	15	179	34	0	0	11	199	0	0	0	0	38	0	0	58	0	67	0	0	315	0	0	0	0	0	128	0	0	978	0	0	0	0	0
202092662.RH	8746	204	3750	0	0	1818	1866	517	0	0	0	128	0	0	1686	0	573	0	0	0	0	462	0	0	0	0	0	53	0	173	0	201	0	0	479	0	0	0	33	0	0	0	62	206	0	0	0	0	0
202001979.LF	1156	12	107	0	34	2270	170	340	5307	0	0	3643	16	11745	478	204	1289	1622	883	8323	0	5216	641	4560	0	227	14	0	67	200	0	0	0	0	1680	0	0	0	0	931	0	0	139	16	29	58	0	0	12
201903083.LF	29292	796	414	0	236	126	183	4904	61500	4144	122	491	0	0	54	969	378	1559	130	0	293	147	86	415	0	0	35	0	0	0	0	0	0	0	161	398	0	0	0	0	0	0	0	16	0	0	0	11	618
202190054.U4	46285	1408	1469	0	75	139	173	871	35	7135	16	210	0	0	71	42	132	0	16	17	9747	30	271	64	21	53	766	0	0	18	0	173	0	171	103	120	0	32	0	0	201	0	84	121	0	0	0	1420	117
202190035.LF	40086	5508	2251	0	12036	526	2681	97	0	0	0	0	0	0	26	270	14	0	0	0	0	73	0	0	0	0	59	0	0	419	0	0	0	0	281	0	14	0	0	0	0	0	0	0	0	0	0	0	0
20203307.RF.020420	62190	3265	8634	0	76	2378	4415	0	0	52	0	0	0	0	29	65	0	0	0	0	0	242	175	0	0	0	0	0	0	861	0	4083	0	0	832	0	0	0	108	0	0	0	87	0	0	0	0	0	0
202092657.LH	45798	3041	31664	0	0	4543	7501	1699	0	114	0	1670	0	0	996	81	837	0	15	0	17	532	0	59	0	0	134	0	0	728	0	829	0	0	1239	0	0	0	0	0	0	0	0	232	0	0	0	0	0
202002653.RH	24369	1248	18339	0	0	4112	6314	0	0	0	0	288	0	0	1844	0	529	0	960	0	0	1838	0	0	0	0	0	13	0	630	0	109	0	0	3794	0	0	0	0	0	0	0	17	21	0	0	0	0	0
202190068.U2	92752	24481	35097	33	2444	2325	11071	491	0	0	0	1105	0	0	57	556	531	77	0	0	0	233	0	0	0	0	198	15	0	1030	0	14	0	0	2045	0	0	16	0	0	11	0	0	34	0	11	0	0	0
202092660.LF	39204	701	1492	0	0	491	828	182	0	0	0	211	0	0	20	0	74	0	0	0	0	19	0	0	0	0	19	0	0	88	0	88	0	0	166	0	0	0	0	0	0	0	12	0	0	0	0	0	0
202090025.F1	35112	4904	18722	0	28	6211	4379	3090	0	12057	0	759	0	0	0	1245	754	956	0	0	11	135	774	0	39	0	132	0	0	149	0	231	0	0	485	0	0	0	26	0	464	0	31	0	0	0	0	54	13
201901204.LH	15152	1959	4404	0	204	370	479	4724	14	859	165	333	0	0	170	213	792	235	588	0	157	774	337	687	0	0	53	0	0	64	0	98	0	0	50	278	0	0	0	0	230	0	40	104	0	0	0	68	220
202190059.U2	1915	189	0	0	4990	34	0	274	28	4758	0	115	9826	8691	0	0	2040	887	5990	8218	33	427	0	1040	7411	596	0	0	0	0	0	1886	31	19331	2423	0	0	0	0	380	619	0	1385	0	4210	1016	0	0	210
202090233.RF	39712	1072	1371	0	2562	252	682	3711	25	944	160	883	0	0	104	39	983	1110	0	0	496	1247	0	0	0	0	517	0	0	91	0	31	0	0	269	0	45	0	0	0	28	0	0	25	0	302	0	0	541
202092658.RH.020620	118921	4702	9499	0	0	2036	2997	2302	0	80	0	412	0	0	1548	157	499	0	0	0	0	743	0	15	0	0	0	40	0	414	0	314	0	0	1408	0	0	0	0	0	0	0	0	217	0	0	0	0	0
202000236.LH	22871	4243	2725	0	298	1770	1943	990	81	0	0	1825	0	0	2662	79	1102	488	0	0	0	5036	1846	719	0	84	104	0	0	1781	0	13	0	0	3134	24	0	0	0	0	0	0	0	289	0	25	0	0	75
201917026.RF.100619	80960	4840	9396	34	0	14158	10192	7221	0	54	0	24504	0	0	421	113	2980	58	0	0	0	8423	0	0	0	0	229	99	0	1960	0	247	0	0	12908	0	0	0	1273	0	1417	0	63	587	0	177	0	0	0
202013117.F1	35827	25751	3019	0	0	37	1853	1888	0	32	15	0	0	0	0	27	2161	0	0	0	0	0	0	0	0	0	779	0	0	251	0	33	0	0	712	0	0	0	18	0	0	0	0	112	0	0	0	0	0
202014972.F1	14850	1761	9556	0	0	5368	5824	0	0	0	0	5203	0	0	2199	0	5685	4264	0	0	0	13568	0	0	0	0	60	272	0	1753	0	0	0	0	4300	0	0	0	0	0	0	0	0	28	0	0	0	0	0
202093306.RF	45641	12799	16236	11	14	584	12581	0	0	0	0	353	0	0	332	48	255	0	0	0	24	25	0	0	0	0	0	0	0	109	0	1579	0	0	5285	0	0	0	0	0	0	0	26	0	0	25	0	0	0
202090235.RH	17962	323	514	0	24	4563	1568	0	0	0	0	3798	38	4448	4888	0	5748	1011	12222	401	11	7684	105	7077	0	268	0	0	0	109	0	0	0	0	5069	0	0	0	0	0	0	0	0	0	0	923	0	0	0
202190042.LF.121920	20352	5418	12978	0	5314	3113	8647	19013	3721	14149	548	6355	0	0	2447	3434	13440	1096	20	0	2148	200	1994	1837	0	0	972	157	0	74	483	404	0	0	984	8750	339	0	57	0	376	0	31	0	0	11	45	359	3725
20203310.RF.012820	62001	51658	5599	0	29	0	19806	0	0	28	25	0	0	0	0	0	0	0	0	0	51	0	0	0	0	0	651	1143	0	0	0	397	0	0	159	0	0	0	154	0	0	0	0	0	0	0	0	0	0
202090231.LF	17293	2795	7015	0	367	0	2461	7253	0	0	0	321	0	0	58	28	2991	951	0	109	0	0	0	0	0	11	762	1456	0	543	0	0	0	0	824	0	16	0	53	0	0	0	0	121	0	0	0	0	0
202003308.RH	29050	809	6162	0	0	890	2009	48	0	0	0	184	0	0	1755	0	462	0	0	0	0	578	0	0	0	0	0	0	0	132	0	279	0	0	581	0	0	0	0	0	0	0	0	109	0	0	0	0	0
201900357.RH	13780	0	0	0	0	1630	181	0	0	0	0	708	12491	30602	1360	0	1192	333	1064	7202	0	6940	0	173	0	150	0	0	0	0	0	63	0	0	1400	0	0	0	0	602	0	81	0	0	0	3518	0	0	0
201903481.LF	43885	848	1540	0	410	3069	2865	2330	0	0	0	4014	239	6788	331	75	3447	1334	299	6405	0	1907	113	12082	0	131	0	0	0	51	0	27	0	0	1479	0	0	0	0	30	0	0	0	66	0	121	0	0	0
202092656.RF	18650	867	1097	0	0	356	1093	1346	0	436	0	64	30	0	0	31	26	0	0	0	1121	118	29	0	0	0	239	11	0	315	0	319	0	0	162	0	0	0	0	0	0	0	0	1113	0	19	0	0	0
202190040.LF	2965	326	1353	0	177	248	378	2309	126	106	31986	368	0	0	79	195	1229	279	11	0	180	42	129	123	0	0	8921	0	0	0	0	0	0	0	42	332	0	98	0	0	29	0	17	0	0	0	0	55	41
202092655.RH.020620	41251	1580	22572	0	0	7934	11757	7637	0	0	0	1499	0	0	1690	67	3530	0	0	0	0	1935	0	0	0	0	245	0	0	1640	0	393	0	0	5344	0	0	0	0	0	0	0	75	369	0	0	0	0	0
202092661.RH	26229	216	2008	0	0	182	1077	18	0	16	0	81	0	0	123	0	59	0	0	0	0	69	24	0	0	0	0	0	0	139	0	89	0	0	254	0	0	0	0	0	0	0	0	14	0	0	0	0	0
202190043.LF	53832	600	2303	0	555	891	1241	2198	0	68	99	567	0	0	499	115	785	222	635	0	242	342	81	206	0	0	54	0	0	15	130	19	0	0	199	39	16	73	42	0	44	0	13	39	0	0	0	0	24
202014973.H1	22562	5063	2673	0	437	2537	1789	2780	0	0	0	918	0	0	2456	0	844	0	0	0	0	1838	15	22	0	0	44	981	0	1569	0	73	0	0	799	0	0	0	0	0	0	0	0	120	0	0	17	0	0
201903485.LF	17835	111	3749	0	34	467	1185	6682	0	21	24273	277	0	0	62	90	1628	792	0	0	294	56	67	1385	0	0	10795	21	0	63	0	12	0	0	441	0	23	0	0	0	180	0	0	225	0	0	0	15	140
202190093.U3	11482	37	4508	0	2508	1124	971	6163	0	0	0	3539	0	0	1711	229	5269	3815	0	74	15	4665	1619	3699	13	0	41	0	0	0	0	0	0	0	623	692	0	0	26	0	17	0	0	28	0	161	0	0	675
201908987.F2	21169	1303	2045	0	125	1044	2396	7748	0	0	0	1047	0	0	2705	133	3150	635	2758	0	0	2150	206	583	0	0	25	0	0	287	0	24	0	0	1991	0	0	0	0	0	0	0	0	54	0	0	0	0	0
202017344.LFF2.110820	51717	6107	12731	0	0	17829	6432	20	0	0	28	10054	0	0	46413	0	8380	13	0	0	0	11792	726	0	0	0	0	20	0	1763	0	32	0	0	13366	0	0	0	0	0	0	0	0	0	0	0	0	0	0
201917413.U2	206	375	27	0	100	59	129	64	0	0	0	33	0	0	29	62	28	0	0	0	0	0	0	0	0	27	0	48229	0	0	11	36	0	0	32	0	0	0	0	0	0	0	0	0	0	0	0	0	0
202190089.U1	1218	2462	300	54	11574	56	0	5757	244	7998	0	55	3293	1715	39	12	299	1505	540	86	123	114	0	14	13309	92	19	0	22	40	0	3360	276	124	209	0	0	0	0	20	15	0	4643	0	6300	63	0	0	49
202190064.U2	28611	1514	113	281	30190	11	15	4297	0	368	0	0	0	31	0	0	1169	388	0	0	113	12	0	0	7953	4942	0	2668	0	31	0	21178	0	2878	3511	0	0	0	143	0	1008	0	8520	0	0	0	0	0	0
201917412.H2	12067	4024	3324	58	3098	2745	1263	0	0	0	0	1494	0	0	7177	206	613	0	0	0	0	41	0	0	0	0	0	148	0	534	0	96	0	0	548	0	0	146	0	0	0	0	0	0	0	0	0	0	0
202190067.U4	618	575	140	59	2197	0	0	1217	97	7410	0	0	0	0	0	72	1079	492	0	5806	0	238	0	132	22	37	0	1107	0	11	0	16131	0	981	262	0	0	0	0	61	0	0	13005	39	0	71	0	0	24
202190052.U4	2287	897	46	0	74	0	0	427	53	242	0	0	0	0	0	478	0	0	0	0	29620	20	0	44	31569	0	124	0	0	21	377	98	0	0	0	0	375	7612	3768	0	1156	0	159	0	0	0	0	0	0
202190078.U4	6408	2616	184	0	3332	546	399	272	20	181	0	331	23939	6463	359	16	371	160	3238	45	24	383	0	33	0	149	0	43	630	84	0	1358	0	0	401	0	0	0	0	0	0	0	6212	0	0	492	0	0	0
202190088.U3	252	2494	128	62	3490	0	0	18	0	2484	0	0	0	0	0	0	0	0	0	0	0	0	0	0	0	0	0	11	118	18	0	6780	15510	0	0	0	0	0	0	0	0	0	4719	0	0	0	11503	0	0
202090001.F1	19170	28744	2017	0	56	0	1679	176	0	0	0	0	0	0	0	47	0	0	0	0	0	0	0	0	0	0	283	523	0	15	0	0	0	14	71	0	0	0	2408	0	0	0	0	0	0	0	0	0	0
202090018.F1	14692	56852	0	0	0	0	0	13	0	0	0	0	0	0	17	0	0	0	0	0	0	0	0	0	0	0	39	23	0	0	0	25	0	0	0	0	0	0	4966	0	0	0	12	0	0	49	0	0	0
202190087.U2	4882	573	0	48	708	1551	55	77	0	0	0	1655	10436	741	191	0	655	671	1127	3301	0	8960	0	1082	1857	1729	0	78	731	122	0	13480	144	96	1261	0	0	0	0	184	0	0	2697	0	0	6111	0	0	457
202090012.F1.110320	51402	66125	98	0	0	0	0	21	0	0	0	0	0	0	0	0	0	0	0	0	0	0	0	0	0	0	0	271	0	24	0	213	0	0	0	0	0	0	381	0	0	0	32	0	0	0	0	0	0
202090011.F2	13855	12982	0	0	0	0	0	0	0	0	0	0	0	0	0	0	0	0	0	0	12	0	0	0	0	0	0	20777	0	0	0	13	0	0	0	0	0	0	24	0	0	0	0	0	0	0	0	0	0
2020318.RF.081019	78	29609	0	128504	0	0	0	0	0	0	0	0	0	0	0	658	0	0	0	0	0	0	0	0	0	0	0	795	0	0	13882	0	0	0	0	0	0	0	108	0	0	0	0	0	0	0	0	0	0
202190072.U2	5560	2680	375	13	10287	376	167	5137	21	73	0	2192	946	127	143	128	675	1437	368	881	0	1501	0	181	166	728	0	0	3464	629	0	1627	897	33	1586	0	0	0	0	644	0	0	5639	0	0	422	0	0	132
202190065.U4	7729	306	74	0	11930	419	67	948	31	111	0	250	182	203	13	26	313	379	22	330	0	1087	0	135	2003	236	0	0	17	90	0	196	19	701	419	0	0	0	0	72	20	0	933	53	52	253	0	0	37
202190038.RH	13415	3066	5994	0	362	1379	3761	0	0	0	0	1178	0	0	1249	22	827	0	0	0	0	471	0	0	0	0	0	81	0	878	0	11	0	0	1670	0	0	0	0	0	0	0	0	0	0	0	0	0	0
202190047.U4LH	1315	44	0	0	51	383	44	0	0	21	0	902	14433	14817	74	0	486	847	7409	3701	0	2316	11	246	6181	294	0	0	0	51	0	0	0	0	845	0	0	0	0	334	0	0	0	0	0	478	0	0	66
202190048.RH	16068	206	343	0	112	1341	236	180	0	125	0	1414	23114	19709	144	25	778	1616	7433	4952	14	4459	0	1412	2054	706	0	81	0	356	0	46	0	0	2431	0	0	0	0	207	0	0	41	0	0	676	0	0	159
202190070.U3	4933	145	0	0	208	778	38	12	0	82	0	564	2286	582	259	16	508	246	747	608	0	2524	0	168	60	681	0	16	8702	64	0	8507	213	0	1266	0	0	0	0	594	0	367	5745	14	0	1473	0	0	0
202190092.U2	16659	251	271	0	2474	1695	91	2462	54	186	0	890	15986	2642	135	0	3060	3581	1458	463	63	3320	0	70	8349	928	0	0	270	297	0	32	0	1196	2788	0	0	0	0	153	223	0	1750	0	707	766	0	0	192
201914247.LH	28742	1822	2331	0	0	0	0	0	0	30	0	0	0	0	0	0	0	0	0	0	0	0	0	0	0	0	0	2685	0	40	0	108	0	0	0	0	0	0	0	0	0	0	27	0	0	0	0	0	0
202003373.RH	23282	10542	1390	0	2460	0	0	3528	131	646	6862	0	0	0	36	1947	138	118	0	0	720	14	0	104	0	0	1885	0	0	0	0	71	0	0	103	41	12458	20	12	0	371	0	0	0	0	0	0	2470	220
201917015.LF.091919	62564	93939	6375	0	0	227	4993	320	0	0	0	0	0	0	0	0	0	0	0	0	0	0	0	0	0	0	2749	3961	0	2450	0	173	0	0	330	0	0	0	25	0	0	0	0	1193	0	0	0	0	0
202190061.U3	6200	685	0	126	434	227	17	0	0	17	0	327	11337	3032	11	0	324	425	7011	684	0	816	0	660	6327	1208	0	0	40	75	0	14846	37	309	1359	0	0	0	12	133	19	0	1052	0	111	198	0	0	0
202190036.LF	76931	342	8527	0	323	1666	2344	5301	0	0	0	606	0	0	151	183	119	140	0	0	0	875	0	0	0	0	2387	14	0	214	0	29	0	0	517	0	0	0	0	0	10111	0	0	2132	0	0	0	0	0
202013302.H1	6819	26773	1703	0	828	75	33	1861	0	415	0	214	0	0	14	130	1833	1178	0	0	589	76	0	0	0	0	47	49	0	0	0	23614	0	0	48	0	687	0	0	0	0	0	0	15	0	180	0	0	17
202190060.U4	1926	30	0	0	3348	0	0	199	631	1113	0	0	0	0	16	0	691	105	0	164	0	102	0	0	60	748	0	672	0	0	0	42218	156	162	84	0	0	0	0	0	0	0	14	0	0	128	0	0	14
202190045.U4	8166	2381	457	17	3862	784	90	321	176	117	0	489	13157	3507	79	36	447	566	1542	248	0	1020	0	510	893	326	0	0	2525	348	0	12786	4712	0	1773	0	0	0	14	119	0	0	17770	0	0	225	146	0	0
202090016.F2	31538	63626	0	18	13	0	0	0	0	0	0	0	0	0	11	0	0	0	0	0	0	0	0	0	0	0	67	81	0	0	0	33	0	0	0	0	0	0	1668	0	0	0	0	0	0	27	0	0	0
201900369.LH	1036	95	0	0	0	230	0	0	0	0	0	1963	8431	26926	71	0	1148	1469	3546	2724	0	4499	0	28	0	1098	0	90	0	0	0	0	0	0	327	0	0	0	0	1083	0	355	0	0	0	2241	0	0	26
202190049.U4	34353	492	3121	25	39	183	245	47	0	52	0	120	0	0	97	0	454	0	0	0	0	52	0	0	3793	0	0	114	0	507	0	7087	0	23	42	0	0	0	561	0	14	0	1026	186	0	26	0	0	0
201917411.H2	48974	570	663	0	94	742	3171	223	0	0	0	839	0	0	638	21	1795	1790	0	0	0	1458	199	140	0	0	0	0	0	380	0	0	0	0	1402	0	0	0	0	0	0	0	0	607	0	0	0	0	0
202190071.U3	8374	12	0	0	0	3707	475	0	0	0	0	1426	2289	43	902	0	1137	543	264	250	0	3308	0	83	449	781	0	0	89	11	0	4724	0	0	1192	0	0	0	0	260	0	94	1602	0	0	536	0	0	0
202017013.LFF2	49214	45	239	0	214	2766	3016	286	0	0	0	1299	0	0	250	72	1537	387	0	7906	0	6127	15	0	0	6565	0	16	0	766	0	0	0	22	5150	0	0	0	0	254	0	0	0	0	0	856	0	0	0
202190058.U2	13253	71	24	0	19	443	486	174	328	24	0	412	14791	49864	349	87	247	49	2229	102	0	779	4919	3764	1728	45	20	0	85	106	0	31	0	0	320	0	0	0	29	20	0	0	1563	214	0	129	0	0	0
202190079.U1	1768	144	1306	0	1859	563	0	18904	0	12	0	0	0	0	18	15621	0	988	0	0	0	186	0	0	0	0	13	0	0	96	70	0	0	0	138	0	0	107	0	0	64	0	0	0	0	0	0	0	0
202190063.U3	12109	113	329	0	95	1807	1058	105	0	0	0	487	42596	1978	1274	0	433	33	3585	0	0	1897	0	300	0	233	0	0	808	242	0	4737	0	0	297	0	0	0	119	24	0	0	148	50	0	744	0	0	0
201915059.LF	8573	50	548	17	5747	0	0	1268	238	576	142	0	0	0	33	22057	0	77	0	0	1228	0	0	13	18	0	723	20	0	0	4455	27	0	0	0	269	13	9261	14	0	1352	0	13	0	0	0	0	717	1238
202000229.LH	5518	66	0	36	54	3379	56	0	0	0	0	4529	18453	3428	407	0	1597	3409	2995	6660	0	6909	0	227	69	790	0	149	0	75	16	13532	0	12	2904	0	0	0	0	353	0	0	2334	0	0	4025	0	0	372
202190091.U1	6673	80	312	0	872	1889	1300	24	0	0	0	1442	1542	638	3657	0	2997	447	1499	159	0	5136	208	94	151	638	0	0	12539	834	0	10595	129	0	1623	0	0	0	0	363	0	0	4187	27	0	879	0	0	15
202190083.U1	1746	374	0	21	2778	3283	87	36	0	96	0	3402	5717	1957	234	0	1958	2031	268	13791	0	7375	27	169	1589	1460	0	649	0	0	0	280	0	115	1322	0	0	0	0	2145	0	57	135	0	0	1403	0	0	780
201903482.LH	9979	0	35	0	0	1589	61	0	0	0	0	3448	28543	9877	711	0	2244	2266	5458	2260	0	5586	0	669	0	306	0	0	843	62	0	0	0	0	3458	0	0	0	0	767	0	18	82	0	0	1452	0	0	89
202190066.U4	10333	0	0	0	37	3312	154	856	0	15	0	2318	500	212	418	0	896	1872	30	10446	0	9400	0	60	32	635	0	0	0	66	0	0	0	0	1870	0	0	0	0	10168	0	36027	22	0	0	2405	0	0	276
202090232.LH	44659	16	0	0	0	1350	2451	0	0	0	0	567	18	0	6781	0	3300	120	0	67	0	791	0	0	0	208	0	28	0	15	0	152	0	0	461	0	0	0	0	0	0	16	33	0	0	547	0	0	0
202090234.RH	8868	0	11	0	0	1692	22	0	0	0	0	2363	32548	13077	206	0	1639	3806	7347	7307	0	9175	0	42	0	1931	0	11	0	43	0	0	0	40	4557	0	0	0	0	2153	0	12	0	0	0	2670	0	0	30
201915679.LH	241605	4359	19851	11	3294	1253	2585	22645	297	3030	0	684	1506	1688	18954	859	2286	1241	2893	3148	3149	2540	35	1426	1274	723	10635	481	20	950	626	4899	635	1218	3925	0	0	847	0	0	667	313	1599	440	0	746	309	0	120
202117421.lesion	73132	5907	61907	0	9123	3330	5998	4207	2256	161	545	4904	2508	253	4510	2754	1664	225	10138	203	1007	14260	0	64	22782	11	613	11409	9062	33	0	5227	51	2953	6175	8613	676	371	149	0	0	851	3776	0	3262	420	23	0	207
201915316.HIND	207812	1483	4057	0	910	432	15636	310	72	2624	0	388	8047	591	8847	13741	1254	710	1200	1339	531	1358	0	1134	296	197	179	973	28	44	183	7735	214	1595	920	0	102	1347	0	0	165	185	5951	0	0	200	168	0	1330
201914785.LH	108542	4980	1234	45	1120	19293	41383	1339	6770	668	683	7224	2956	728	1345	25	697	362	6323	1087	11757	15433	0	908	681	206	4942	2213	174	11691	192	6566	295	812	5075	0	249	88	0	4819	214	119	2984	424	1347	1788	122	633	270
202119849.U1	28022	32390	24219	612	3171	16603	22217	6978	2582	5622	113	2359	4930	3380	10639	6352	4845	1704	9533	2489	2185	6903	303	1319	14006	468	2382	13883	1386	384	553	9075	502	1193	8144	712	2682	827	6236	162	984	1034	5080	261	336	917	214	617	3672
202013303.U1	2568	301245	515	28	235	440	277	777	0	35948	144	0	42	155	279	479	0	230	0	12	15	456	0	18	12	0	101	36	0	87	0	1267	0	32	2159	0	0	0	141	0	0	166	626	0	0	0	0	0	0
201912857.H1	125445	1558	13121	0	1112	512	8524	3107	4344	265	44	12244	10443	901	2298	105	13973	311	3367	964	6015	13174	16938	366	4769	1188	347	3059	2142	473	183	7666	197	325	5430	0	2198	0	696	116	194	1617	1264	0	795	617	59	0	600
202120168.U1Lesion	35404	87291	11406	0	1062	1150	25423	2209	3756	120	0	7171	2945	2335	2683	2973	5097	255	8988	1281	2190	11687	0	1297	596	94	1474	7761	29	112	56	10287	71	2626	9464	140	832	4397	87	0	23	746	3605	0	124	1006	234	23	1719
201914195.HIND	73073	13634	1765	71	1998	1734	2748	10281	9083	1879	1493	26598	30579	7314	5130	1477	6896	2776	5124	3771	1979	8091	0	1429	803	1363	499	88	0	103	883	12350	878	43	11527	0	601	111	1022	185	1055	4421	3206	506	0	1354	485	729	0
201906306.LH	169098	2620	718	173	734	2050	1455	6542	2691	1135	72	327	25825	2847	1885	174	1107	3567	125	4811	1340	3043	0	16354	280	346	178	881	12	2359	312	15999	308	0	1463	0	175	0	0	6231	905	2175	1226	182	296	391	165	697	86
201906308.LH	134227	5003	12341	5916	6390	5064	5925	4084	1037	3252	426	913	8750	16639	6610	1960	9318	3349	476	7246	1749	11107	0	3020	9381	2223	89	3624	0	5174	2165	8785	1832	0	6736	0	0	0	309	113	2162	1320	4123	2044	0	2661	945	0	0
202119851.U1Lesion	44312	40630	22856	0	880	2730	3959	3424	7235	158	0	4925	9729	356	2634	403	2792	632	12095	1352	1673	7462	0	70	0	0	3155	1960	20	68	0	2516	0	802	7936	0	3827	381	0	0	12	2889	3919	0	89	654	11	14	1319
202000186.U1	81491	15301	14398	272	11563	7403	13190	7854	2208	9978	0	2037	4483	14432	8089	2381	17068	8273	1730	16968	4401	11885	0	8046	4297	5609	101	3598	0	80	5120	15701	4765	979	11593	118	128	0	1364	0	5626	3014	7405	3060	0	6021	2604	1255	0
202009166.F1	46211	180	55099	1734	69614	1796	177	17599	0	0	0	11	22448	8345	1014	8803	3014	78	91	0	306	191	0	157	0	57	0	11	1938	0	177	4308	0	0	382	0	0	2498	0	49	2369	0	305	0	0	77	0	1805	85
201906307.LF	54101	501	103936	82540	2455	46547	62	409	0	118	0	0	816	3093	1301	5793	10895	0	0	0	93	726	19	0	0	0	0	1539	88	29	0	6970	0	0	876	0	50	0	0	0	157	0	177	0	0	0	0	21	63
201906305.LH	89299	3801	9080	4686	4108	2327	4878	69784	524	3792	29372	6509	1481	45375	3648	1173	6243	24295	512	6741	1758	11027	0	2993	1625	1971	437	668	0	1133	1911	6366	1775	535	13926	0	52	0	0	15	2247	974	1966	1098	0	3543	914	262	0
202105987.LH	20428	1277	2778	1860	3708	172	1826	269	0	148	0	70	151	583	486	0	765	0	73	542	0	1056	16	218	85	690	29	773	0	21	0	732	0	0	942	0	0	33	0	0	1319	0	340	0	0	23	0	0	0
[truncated: 792 more columns]

## Sheet: RelAbunGenus
																			Supplemental Data 1: Relative abundance data at the genus level for 129 samples included in analyses of 16S rRNA amplicon sequencing data.
ZymoID	k__Bacteria.p__Actinobacteria.c__Actinobacteria.o__Corynebacteriales.f__Corynebacteriaceae.g__Corynebacterium	k__Bacteria.p__Firmicutes.c__Bacilli.o__Bacillales.f__Staphylococcaceae.g__Macrococcus	k__Bacteria.p__Firmicutes.c__Bacilli.o__Lactobacillales.f__Aerococcaceae.g__Facklamia	k__Bacteria.p__Actinobacteria.c__Actinobacteria.o__Micrococcales.f__Micrococcaceae.g__Rothia	k__Bacteria.p__Firmicutes.c__Bacilli.o__Lactobacillales.f__Streptococcaceae.g__Streptococcus	k__Bacteria.p__Firmicutes.c__Clostridia.o__Clostridiales.f__Family XI.g__NA	k__Bacteria.p__Firmicutes.c__Bacilli.o__Lactobacillales.f__Aerococcaceae.g__Ignavigranum	k__Bacteria.p__Firmicutes.c__Clostridia.o__Clostridiales.f__NA.g__Proteiniclasticum	k__Bacteria.p__Actinobacteria.c__Actinobacteria.o__Propionibacteriales.f__Propionibacteriaceae.g__Propionicimonas	k__Bacteria.p__Proteobacteria.c__Gammaproteobacteria.o__Pseudomonadales.f__Moraxellaceae.g__Enhydrobacter-Moraxella	k__Bacteria.p__Actinobacteria.c__Actinobacteria.o__Micrococcales.f__Dermacoccaceae.g__Barrientosiimonas	k__Bacteria.p__Firmicutes.c__Clostridia.o__Clostridiales.f__Family XI.g__Gallicola	k__Bacteria.p__Spirochaetae.c__Spirochaetes.o__Spirochaetales.f__Spirochaetaceae.g__Treponema	k__Bacteria.p__Tenericutes.c__Mollicutes.o__Mycoplasmatales.f__Mycoplasmataceae.g__Mycoplasma	k__Bacteria.p__Firmicutes.c__Clostridia.o__Clostridiales.f__Ruminococcaceae.g__Fastidiosipila	k__Bacteria.p__Actinobacteria.c__Actinobacteria.o__Propionibacteriales.f__Propionibacteriaceae.g__Luteococcus	k__Bacteria.p__Firmicutes.c__Clostridia.o__Clostridiales.f__Family XI.g__Peptoniphilus	k__Bacteria.p__Firmicutes.c__Clostridia.o__Clostridiales.f__Peptostreptococcaceae.g__Peptostreptococcus	k__Bacteria.p__Spirochaetae.c__Spirochaetes.o__Spirochaetales.f__Spirochaetaceae.g__NA	k__Bacteria.p__Fusobacteria.c__Fusobacteriia.o__Fusobacteriales.f__Fusobacteriaceae.g__Fusobacterium	k__Bacteria.p__Deinococcus-Thermus.c__Deinococci.o__Deinococcales.f__Deinococcaceae.g__Deinococcus	k__Bacteria.p__Bacteroidetes.c__Bacteroidia.o__Bacteroidales.f__Porphyromonadaceae.g__Porphyromonas	k__Bacteria.p__Proteobacteria.c__Gammaproteobacteria.o__Cardiobacteriales.f__Cardiobacteriaceae.g__Dichelobacter	k__Bacteria.p__Firmicutes.c__Clostridia.o__Clostridiales.f__Peptostreptococcaceae.g__Peptoclostridium	k__Bacteria.p__Proteobacteria.c__Gammaproteobacteria.o__Pseudomonadales.f__Moraxellaceae.g__Moraxella	k__Bacteria.p__Actinobacteria.c__Actinobacteria.o__Actinomycetales.f__Actinomycetaceae.g__Trueperella	k__Bacteria.p__Actinobacteria.c__Actinobacteria.o__Micrococcales.f__Microbacteriaceae.g__Zimmermannella	k__Bacteria.p__Firmicutes.c__Bacilli.o__Bacillales.f__Staphylococcaceae.g__Staphylococcus	k__Bacteria.p__Proteobacteria.c__Gammaproteobacteria.o__Xanthomonadales.f__Xanthomonadaceae.g__Wohlfahrtiimonas	k__Bacteria.p__Firmicutes.c__Bacilli.o__Lactobacillales.f__Aerococcaceae.g__Globicatella	k__Bacteria.p__Actinobacteria.c__Actinobacteria.o__Micrococcales.f__Intrasporangiaceae.g__Arsenicicoccus	k__Bacteria.p__Proteobacteria.c__Gammaproteobacteria.o__Pseudomonadales.f__Pseudomonadaceae.g__Pseudomonas	k__Bacteria.p__Proteobacteria.c__Gammaproteobacteria.o__Enterobacteriales.f__Enterobacteriaceae.g__Buttiauxella-Kluyvera	k__Bacteria.p__Proteobacteria.c__Gammaproteobacteria.o__Pasteurellales.f__Pasteurellaceae.g__Mannheimia	k__Bacteria.p__Firmicutes.c__Clostridia.o__Clostridiales.f__Family XI.g__Helcococcus	k__Bacteria.p__Firmicutes.c__Clostridia.o__Clostridiales.f__Peptostreptococcaceae.g__Proteocatella	k__Bacteria.p__Actinobacteria.c__Actinobacteria.o__Micrococcales.f__Dermatophilaceae.g__Mobilicoccus	k__Bacteria.p__Actinobacteria.c__Actinobacteria.o__Micrococcales.f__Dermacoccaceae.g__Dermacoccus	k__Bacteria.p__Actinobacteria.c__Actinobacteria.o__Micrococcales.f__Micrococcaceae.g__Micrococcus	k__Bacteria.p__Bacteroidetes.c__Bacteroidia.o__Bacteroidales.f__Bacteroidaceae.g__Bacteroides	k__Bacteria.p__Bacteroidetes.c__Flavobacteriia.o__Flavobacteriales.f__Flavobacteriaceae.g__Bergeyella	k__Bacteria.p__Bacteroidetes.c__Bacteroidia.o__Bacteroidales.f__Porphyromonadaceae.g__Odoribacter	k__Bacteria.p__Proteobacteria.c__Gammaproteobacteria.o__Pseudomonadales.f__Moraxellaceae.g__Acinetobacter	k__Bacteria.p__Actinobacteria.c__Actinobacteria.o__Micrococcales.f__Microbacteriaceae.g__Pseudoclavibacter	k__Bacteria.p__Bacteroidetes.c__Flavobacteriia.o__Flavobacteriales.f__Flavobacteriaceae.g__Capnocytophaga	k__Bacteria.p__Firmicutes.c__Clostridia.o__Clostridiales.f__Family XIII.g__NA	k__Bacteria.p__Firmicutes.c__Bacilli.o__Bacillales.f__Planococcaceae.g__Kurthia	k__Bacteria.p__Proteobacteria.c__Betaproteobacteria.o__Neisseriales.f__Neisseriaceae.g__Alysiella-Neisseria	k__Bacteria.p__Firmicutes.c__Negativicutes.o__Selenomonadales.f__Veillonellaceae.g__Veillonella
201911253.RH	25.5202	0.509367	3.14829	NA	0.703617	2.26769	3.52096	32.5434	0.0892112	0.0158278	NA	6.91243	NA	NA	2.86915	2.3569	3.83176	1.31515	0.32375	NA	NA	1.16982	0.0172667	0.263317	NA	NA	0.0244611	NA	NA	0.405767	NA	NA	NA	NA	1.0432	2.60439	NA	NA	NA	NA	0.0604334	NA	NA	0.505051	NA	0.0561167	NA	NA	0.122306
202001977.RH	78.3092	0.549693	5.29116	0.0382139	0.373321	0.326288	0.288074	8.30418	NA	0.12346	NA	0.990623	NA	0.0323349	NA	0.311591	0.952409	1.28458	NA	0.158735	NA	0.320409	NA	NA	0.0587907	NA	0.0587907	NA	NA	0.132279	NA	0.102884	NA	NA	0.576149	NA	NA	NA	NA	0.0940651	0.0999441	NA	NA	NA	NA	0.138158	NA	NA	NA
202013305.H2	11.8794	1.10678	1.5126	NA	0.894206	1.50381	4.51495	1.1261	0.0509469	NA	NA	1.12259	NA	5.72362	1.12435	0.744879	11.4068	5.98011	4.16535	NA	NA	1.7076	0.0544605	3.43628	NA	NA	NA	NA	NA	0.0737852	NA	16.1379	NA	NA	1.68476	0.346088	NA	NA	NA	NA	NA	NA	NA	NA	NA	1.12435	NA	NA	0.0614876
202090023.F2.121120	73.8373	0.271486	6.18608	NA	0.00862773	1.23089	2.82529	3.71913	NA	2.39506	NA	0.508461	NA	NA	0.0960554	0.119638	0.340508	0.0592438	NA	NA	0.018981	2.07641	1.67551	NA	NA	NA	0.0891532	NA	NA	0.264584	0.115612	0.0172555	NA	NA	0.750037	NA	NA	0.0368117	NA	NA	0.0615445	NA	0.0184058	0.0661459	NA	NA	NA	0.430811	0.0149547
202014866.F1.102520	48.2272	26.7033	7.84047	0.00883855	1.14221	0.222323	1.72624	6.04489	NA	NA	NA	0.370539	NA	NA	0.0421531	0.778472	0.461644	0.112182	NA	NA	NA	NA	NA	NA	NA	NA	0.766234	0.0999436	NA	0.18425	0.30391	0.208726	NA	NA	0.146176	NA	0.541191	0.108782	0.0448726	NA	0.379378	NA	0.0401134	0.0203966	NA	NA	NA	NA	1.03343
202190084.U1	45.114	9.64227	10.0547	NA	5.64736	0.42673	3.36066	3.07012	NA	NA	0.0324263	1.00521	NA	0.0194558	0.199746	2.57335	2.59929	1.95336	NA	0.402086	0.0389115	1.5396	NA	0.0285351	1.73286	0.0726348	0.128408	0.0233469	NA	0.0155646	0.0440997	2.26465	0.0350204	0.0220499	0.706893	NA	NA	0.241251	0.0155646	0.0168617	NA	NA	0.273678	0.0479909	NA	0.0648525	NA	NA	0.547355
202090009.F2	24.3469	7.9112	18.9767	NA	0.177849	5.40087	12.9216	4.16616	NA	NA	NA	2.97232	NA	NA	1.17339	0.0551944	3.07658	1.21837	0.652112	NA	NA	1.36555	1.21632	0.265751	NA	NA	0.0490617	NA	NA	2.1444	NA	0.110389	NA	NA	10.072	NA	NA	NA	0.034752	NA	0.118566	NA	NA	0.0654156	NA	NA	NA	NA	NA
202190080.U3	22.4391	0.0180859	0.0361719	NA	0.0222596	1.99085	0.278245	0.0264333	0.0347807	0.0250421	NA	1.52618	2.33448	10.8154	0.13634	NA	6.05462	1.16167	0.175295	1.38288	NA	22.2735	10.6081	2.07154	NA	0.271289	NA	0.403456	0.0166947	NA	NA	0.030607	NA	NA	1.80303	NA	NA	NA	NA	0.119646	NA	0.0180859	NA	NA	NA	0.260159	NA	NA	0.0681701
202000917.F1	31.3235	2.895	2.81388	NA	2.49522	0.0212441	NA	3.54391	0.0927017	6.4698	0.758995	0.181541	NA	NA	0.108152	6.71894	1.47164	0.565866	NA	NA	17.6095	0.927017	NA	NA	3.21559	0.0309006	1.95446	NA	NA	NA	0.339906	NA	NA	NA	0.0753201	0.115877	0.104289	1.4755	NA	NA	4.32028	NA	NA	0.0579385	NA	NA	NA	1.5373	0.0830453
202190056.U4	36.0968	12.2259	2.96104	0.486119	6.92062	0.353131	0.0924152	6.68395	0.195349	NA	NA	0.270483	NA	NA	0.322326	0.627371	1.19013	2.27807	NA	0.511665	NA	0.359893	NA	NA	16.7745	0.836245	0.0345618	1.15632	NA	2.14809	NA	NA	NA	0.0879071	1.97603	NA	NA	NA	0.0120215	0.147263	0.0187836	0.00826477	NA	0.193847	NA	0.223149	NA	NA	0.0353131
201900362.RF	20.7518	1.00926	12.5073	NA	1.93038	0.432955	9.06396	26.5536	NA	0.14335	NA	7.02414	NA	NA	0.737089	0.292511	5.70396	5.49378	NA	NA	0.0610205	1.5691	1.14583	0.304134	NA	NA	0.175313	NA	NA	0.213087	NA	NA	NA	NA	0.72934	NA	NA	NA	NA	NA	NA	NA	0.0154973	0.0106544	NA	NA	NA	NA	1.19038
201903946.RF	11.9037	0.119471	0.392204	NA	0.0181017	0.181017	NA	1.52296	4.00169	1.99602	9.29826	0.0856815	NA	NA	0.0410306	0.2136	0.117058	0.120678	NA	NA	16.6464	0.0929222	0.0434442	0.0374102	0.0362035	NA	9.9475	NA	NA	NA	NA	0.0434442	NA	NA	0.0313763	0.282387	7.07536	0.0446509	NA	NA	8.08906	NA	NA	0.0132746	NA	NA	NA	0.620286	0.203946
201913518.LH	49.7007	18.9026	12.9783	0.104186	0.833487	1.3013	2.85387	2.64346	0.0694572	NA	NA	0.543401	NA	NA	0.351372	0.245143	0.737472	0.412658	NA	NA	NA	0.0898858	NA	NA	0.0245143	NA	0.643501	0.0755858	NA	1.36259	NA	0.122572	NA	NA	1.33194	NA	NA	0.494372	0.0633286	NA	0.923372	NA	NA	0.0796715	NA	NA	NA	NA	0.204286
202190051.U3LH	22.8607	14.188	2.80195	0.0762434	9.1907	2.73804	2.9264	6.77782	0.195094	0.0291519	0.234336	3.53074	0.0504552	1.77939	5.30901	0.357671	3.03516	3.70902	0.0683949	0.165942	0.0224245	4.05099	0.0616675	1.0562	NA	0.059425	0.105395	0.0134547	NA	0.46643	NA	0.10988	NA	NA	3.45338	NA	NA	0.135668	0.0168184	NA	NA	NA	0.150244	0.0751222	NA	1.85451	NA	NA	0.0964255
202092664.RF	24.4183	4.73436	31.683	NA	NA	9.0486	7.83997	8.40874	NA	0.138961	NA	NA	NA	NA	NA	0.138961	NA	NA	NA	NA	NA	NA	NA	NA	NA	NA	0.116339	0.0355481	NA	0.578464	NA	0.284385	NA	NA	2.26538	NA	NA	NA	0.0872544	NA	NA	NA	NA	0.135729	NA	NA	NA	NA	NA
202014971.F1	66.0337	2.87099	10.9888	NA	NA	2.1474	4.72937	0.109442	NA	NA	NA	2.06771	NA	NA	1.89345	NA	1.49287	0.0552521	NA	NA	NA	1.14754	NA	NA	NA	NA	0.236947	0.491957	NA	1.57469	NA	0.013813	NA	NA	2.99424	NA	NA	NA	NA	NA	NA	NA	NA	0.20507	NA	NA	NA	NA	NA
202017289.LH	48.5438	6.51502	7.71152	NA	0.0460193	4.0497	7.05542	0.28006	NA	0.28006	NA	1.96831	NA	NA	4.88594	1.64092	1.4621	0.0394451	1.5594	NA	NA	0.84807	0.469397	0.440471	NA	NA	NA	0.0157781	NA	2.06561	NA	0.118335	NA	NA	4.18644	NA	NA	NA	NA	NA	NA	NA	0.0460193	0.0788903	NA	NA	NA	NA	NA
201913526.LH	39.9885	1.70907	2.67911	0.0411032	0.937153	4.09799	1.63755	9.11423	3.31374	NA	NA	1.42464	NA	NA	6.07505	3.03424	1.19117	2.09709	0.959349	NA	NA	1.51178	0.0402811	2.74158	NA	NA	0.124954	0.0106868	NA	0.171811	NA	0.0945374	NA	NA	0.657651	2.34699	NA	0.211271	NA	NA	0.292655	NA	0.0271281	0.887829	NA	0.012331	NA	0.261416	0.314029
201917410.F2	5.78254	NA	1.39377	NA	0.314282	12.0346	6.29806	12.4123	NA	NA	NA	6.34899	NA	NA	1.29936	0.0571421	4.70429	6.50178	NA	NA	NA	6.02601	3.41611	20.6519	NA	0.0136644	NA	NA	NA	0.0720488	NA	0.0484466	NA	NA	5.68813	NA	NA	NA	NA	NA	NA	NA	NA	NA	NA	0.101862	NA	NA	0.120495
202190046.U3	27.5537	3.95638	14.1658	NA	0.021278	6.41798	7.39411	6.95525	NA	2.16504	0.0412261	5.81954	NA	NA	2.47889	0.276614	3.77685	0.773988	1.19157	NA	0.228739	5.2171	1.17561	1.48547	NA	NA	0.335129	NA	NA	0.835162	0.0265975	0.0332469	NA	NA	3.15579	NA	NA	0.063834	0.0997407	NA	0.441519	NA	0.0292573	0.182193	NA	0.0146286	NA	0.0279274	NA
202093305.LH.020420	21.6249	1.37593	16.9496	0.0325909	NA	6.35344	8.57614	0.237617	NA	0.0497751	NA	4.12304	NA	NA	6.46899	NA	2.07693	NA	16.3879	NA	NA	1.84049	NA	NA	NA	NA	NA	0.0568859	NA	0.854473	NA	0.788106	NA	NA	6.09627	NA	NA	0.00651817	0.04859	NA	NA	NA	0.082366	0.926173	NA	NA	NA	NA	NA
202190037.RF.082620	21.2874	5.7486	13.1316	0.208553	1.35919	4.19459	10.7767	6.67761	0.147752	0.0575318	0.143176	4.34626	NA	NA	2.6883	3.10148	5.52632	2.19601	0.272622	NA	NA	2.60266	NA	0.513863	NA	NA	0.490327	0.0699534	NA	1.38011	0.0137292	0.0320347	NA	NA	4.89478	0.111141	NA	1.43764	NA	0.0104603	0.660308	NA	0.0196131	0.572049	NA	0.00784524	NA	0.0117679	0.00980655
202003309.LF	49.3498	2.04122	30.904	NA	NA	1.61761	6.87631	1.90133	NA	NA	0.0531978	1.22552	NA	NA	0.112306	NA	0.382236	NA	NA	NA	NA	0.145801	0.0216732	NA	NA	NA	NA	NA	NA	0.54577	NA	0.0689601	NA	NA	2.20278	NA	NA	NA	NA	NA	0.185207	NA	NA	0.20688	NA	NA	NA	NA	NA
202190085.U4	9.33509	1.6655	3.05126	NA	6.33046	3.14969	0.688994	11.788	4.55617	0.810734	NA	2.1939	NA	4.41889	1.65773	3.99668	4.94211	5.17523	NA	5.4731	0.0621649	5.28661	2.00223	4.37226	NA	NA	0.0569845	NA	NA	NA	0.0336727	NA	0.0647551	NA	1.2174	2.26643	NA	NA	NA	0.0492139	NA	NA	2.74562	NA	NA	0.424793	0.0310824	NA	2.62129
202190041.RF	27.1559	9.49735	3.74001	0.751211	14.4655	1.19756	3.24698	2.78604	0.65348	0.363207	3.17696	0.802264	NA	NA	0.711827	2.21425	0.905829	1.19902	0.0233386	NA	0.994807	0.385087	0.129821	0.494486	NA	NA	1.79415	NA	NA	0.812474	NA	NA	NA	NA	0.455102	0.614097	NA	NA	0.0437598	NA	1.22965	NA	1.46741	0.380711	NA	0.0233386	NA	0.525118	0.2611
202093304.RH	68.4182	2.59367	6.23551	NA	NA	1.94575	5.23886	0.0733123	NA	NA	NA	0.0317026	NA	NA	1.50389	NA	0.400246	NA	NA	NA	NA	0.263528	0.0257584	NA	NA	NA	NA	0.0257584	NA	0.19616	NA	9.80998	NA	NA	1.16705	NA	NA	NA	NA	NA	NA	NA	0.126811	0.0376469	NA	NA	NA	NA	NA
202014974.H1	71.7813	4.21285	7.21645	0.0263876	0.167504	0.631009	4.69241	0.35107	NA	0.486451	0.148	0.440559	NA	NA	0.0137675	0.207659	0.388931	0.30059	NA	NA	0.0826048	0.453179	NA	NA	NA	NA	0.244373	NA	NA	0.879971	0.0172093	NA	NA	NA	1.21957	NA	NA	NA	0.354512	0.363691	0.0183566	NA	NA	0.156031	NA	NA	NA	NA	NA
202090008.RH	53.3517	5.02266	12.4039	0.0179748	0.014123	1.71531	12.6722	0.130959	NA	NA	NA	1.05794	NA	NA	0.124539	0.160489	1.45082	0.263202	0.0385173	NA	NA	1.52529	2.80021	0.286312	NA	NA	0.0154069	0.043653	NA	0.175896	NA	0.0205426	NA	NA	4.98286	NA	NA	NA	NA	NA	NA	NA	NA	0.0231104	NA	NA	NA	NA	NA
202090020.H2	61.7918	0.758059	3.89204	NA	0.103734	1.84528	1.65975	19.9629	NA	NA	NA	0.161586	NA	NA	0.325168	0.0299234	0.357086	0.0678264	NA	NA	0.0219438	0.396984	NA	NA	NA	NA	0.0758059	NA	NA	0.115704	NA	0.133658	NA	NA	0.628391	NA	NA	NA	NA	NA	0.255346	NA	NA	1.95101	NA	NA	NA	NA	NA
202092662.RH	33.5726	0.783079	14.3948	NA	NA	6.97862	7.16287	1.98457	NA	NA	NA	0.491344	NA	NA	6.47192	NA	2.19953	NA	NA	NA	NA	1.77344	NA	NA	NA	NA	NA	0.203447	NA	0.664082	NA	0.771563	NA	NA	1.8387	NA	NA	NA	0.126675	NA	NA	NA	0.237995	0.790757	NA	NA	NA	NA	NA
202001979.LF	1.99713	0.0207315	0.184856	NA	0.0587392	3.9217	0.293696	0.587392	9.1685	NA	NA	6.29373	0.027642	20.2909	0.825804	0.352435	2.22691	2.8022	1.52549	14.379	NA	9.01128	1.10741	7.87796	NA	0.39217	0.0241867	NA	0.115751	0.345525	NA	NA	NA	NA	2.90241	NA	NA	NA	NA	1.60842	NA	NA	0.24014	0.027642	0.0501011	0.100202	NA	NA	0.0207315
201903083.LF	26.3129	0.715043	0.371894	NA	0.211998	0.113185	0.164388	4.40524	55.2451	3.72253	0.109592	0.441063	NA	NA	0.0485079	0.870448	0.339556	1.40044	0.116778	NA	0.2632	0.132049	0.0772534	0.372792	NA	NA	0.0314403	NA	NA	NA	NA	NA	NA	NA	0.144626	0.357521	NA	NA	NA	NA	NA	NA	NA	0.0143727	NA	NA	NA	0.00988125	0.555146
202190054.U4	58.6502	1.78415	1.86145	NA	0.0950366	0.176134	0.219218	1.10369	0.0443504	9.04114	0.0202745	0.266102	NA	NA	0.0899679	0.0532205	0.167264	NA	0.0202745	0.0215416	12.351	0.0380146	0.343399	0.0810979	0.0266102	0.0671592	0.97064	NA	NA	0.0228088	NA	0.219218	NA	0.216683	0.130517	0.152058	NA	0.0405489	NA	NA	0.254698	NA	0.106441	0.153326	NA	NA	NA	1.79936	0.148257
202190035.LF	61.5108	8.45187	3.4541	NA	18.4689	0.807132	4.11392	0.148844	NA	NA	NA	NA	NA	NA	0.0398963	0.414307	0.0214826	NA	NA	NA	NA	0.112016	NA	NA	NA	NA	0.0905338	NA	NA	0.642944	NA	NA	NA	NA	0.431187	NA	0.0214826	NA	NA	NA	NA	NA	NA	NA	NA	NA	NA	NA	NA
20203307.RF.020420	69.2809	3.63728	9.61845	NA	0.0846655	2.64914	4.9184	NA	NA	0.057929	NA	NA	NA	NA	0.0323066	0.0724113	NA	NA	NA	NA	NA	0.269593	0.194953	NA	NA	NA	NA	NA	NA	0.959171	NA	4.54854	NA	NA	0.926865	NA	NA	NA	0.120314	NA	NA	NA	0.0969197	NA	NA	NA	NA	NA	NA
202092657.LH	43.9339	2.91722	30.3752	NA	NA	4.35809	7.19569	1.62985	NA	0.10936	NA	1.60203	NA	NA	0.95546	0.0777031	0.802932	NA	0.0143895	NA	0.016308	0.510346	NA	0.0565985	NA	NA	0.128546	NA	NA	0.698368	NA	0.795257	NA	NA	1.18857	NA	NA	NA	NA	NA	NA	NA	NA	0.222557	NA	NA	NA	NA	NA
202002653.RH	37.0885	1.8994	27.9111	NA	NA	6.25828	9.60962	NA	NA	NA	NA	0.438323	NA	NA	2.80648	NA	0.805114	NA	1.46108	NA	NA	2.79735	NA	NA	NA	NA	NA	0.0197854	NA	0.958831	NA	0.165893	NA	NA	5.77429	NA	NA	NA	NA	NA	NA	NA	0.0258732	0.031961	NA	NA	NA	NA	NA
202190068.U2	51.7618	13.662	19.5865	0.0184162	1.36392	1.29751	6.17836	0.274011	NA	NA	NA	0.616664	NA	NA	0.0318098	0.310285	0.296334	0.0429711	NA	NA	NA	0.13003	NA	NA	NA	NA	0.110497	0.008371	NA	0.574809	NA	0.00781294	NA	NA	1.14125	NA	NA	0.00892907	NA	NA	0.00613874	NA	NA	0.0189743	NA	0.00613874	NA	NA	NA
202092660.LF	88.2	1.57709	3.35666	NA	NA	1.10464	1.86281	0.409458	NA	NA	NA	0.474701	NA	NA	0.0449954	NA	0.166483	NA	NA	NA	NA	0.0427456	NA	NA	NA	NA	0.0427456	NA	NA	0.19798	NA	0.19798	NA	NA	0.373462	NA	NA	NA	NA	NA	NA	NA	0.0269972	NA	NA	NA	NA	NA	NA
202090025.F1	38.0029	5.30776	20.2634	NA	0.0303053	6.72237	4.73954	3.34441	NA	13.0497	NA	0.821491	NA	NA	NA	1.3475	0.816079	1.03471	NA	NA	0.0119057	0.146115	0.837726	NA	0.042211	NA	0.142868	NA	NA	0.161268	NA	0.250019	NA	NA	0.524932	NA	NA	NA	0.0281407	NA	0.502203	NA	0.0335523	NA	NA	NA	NA	0.058446	0.0140703
201901204.LH	41.7802	5.40175	12.1436	NA	0.56251	1.02024	1.3208	13.026	0.0386037	2.36861	0.454972	0.918215	NA	NA	0.468759	0.587327	2.18386	0.64799	1.62135	NA	0.432912	2.13423	0.929245	1.89434	NA	NA	0.146142	NA	NA	0.176474	NA	0.270226	NA	NA	0.13787	0.766558	NA	NA	NA	NA	0.634203	NA	0.110296	0.28677	NA	NA	NA	0.187503	0.606629
202190059.U2	2.10787	0.208035	NA	NA	5.49257	0.0374243	NA	0.301596	0.03082	5.2372	NA	0.126582	10.8156	9.56632	NA	NA	2.24546	0.976335	6.59329	9.04568	0.0363236	0.470006	NA	1.14474	8.1574	0.656026	NA	NA	NA	NA	NA	2.07595	0.0341222	21.2779	2.66703	NA	NA	NA	NA	0.418272	0.681343	NA	1.52449	NA	4.63401	1.11833	NA	NA	0.23115
202090233.RF	66.7193	1.80105	2.30339	NA	4.30436	0.42338	1.14581	6.23477	0.042002	1.58599	0.268813	1.48351	NA	NA	0.174728	0.0655231	1.65152	1.86489	NA	NA	0.833319	2.09506	NA	NA	NA	NA	0.868601	NA	NA	0.152887	NA	0.0520825	NA	NA	0.451941	NA	0.0756036	NA	NA	NA	0.0470422	NA	NA	0.042002	NA	0.507384	NA	NA	0.908923
202092658.RH.020620	80.3146	3.17555	6.41525	NA	NA	1.37503	2.02406	1.55468	NA	0.0540289	NA	0.278249	NA	NA	1.04546	0.106032	0.337005	NA	NA	NA	NA	0.501793	NA	0.0101304	NA	NA	NA	0.0270144	NA	0.279599	NA	0.212063	NA	NA	0.950908	NA	NA	NA	NA	NA	NA	NA	NA	0.146553	NA	NA	NA	NA	NA
202000236.LH	39.6158	7.34948	4.72009	NA	0.516178	3.06589	3.36555	1.71482	0.140303	NA	NA	3.16116	NA	NA	4.61096	0.136839	1.90882	0.845285	NA	NA	NA	8.72307	3.19753	1.24541	NA	0.1455	0.180143	NA	NA	3.08494	NA	0.0225178	NA	NA	5.42853	0.0415714	NA	NA	NA	NA	NA	NA	NA	0.500589	NA	0.0433035	NA	NA	0.129911
201917026.RF.100619	42.6689	2.55086	4.95204	0.0179193	NA	7.46179	5.37156	3.80573	NA	0.02846	NA	12.9145	NA	NA	0.221883	0.0595552	1.57057	0.0305681	NA	NA	NA	4.43923	NA	NA	NA	NA	0.120691	0.0521767	NA	1.03299	NA	0.130178	NA	NA	6.80299	NA	NA	NA	0.670918	NA	0.746811	NA	0.0332033	0.309371	NA	0.0932855	NA	NA	NA
202013117.F1	48.9039	35.1502	4.12094	NA	NA	0.0505051	2.52935	2.57712	NA	0.04368	0.020475	NA	NA	NA	NA	0.036855	2.94977	NA	NA	NA	NA	NA	NA	NA	NA	NA	1.06334	NA	NA	0.342615	NA	0.045045	NA	NA	0.971881	NA	NA	NA	0.02457	NA	NA	NA	NA	0.15288	NA	NA	NA	NA	NA
202014972.F1	19.1194	2.26728	12.3033	NA	NA	6.91129	7.49839	NA	NA	NA	NA	6.69885	NA	NA	2.83121	NA	7.31943	5.48989	NA	NA	NA	17.4688	NA	NA	NA	NA	0.0772499	0.3502	NA	2.25698	NA	NA	NA	NA	5.53624	NA	NA	NA	NA	NA	NA	NA	NA	0.03605	NA	NA	NA	NA	NA
202093306.RF	46.0955	12.9265	16.3977	0.0111095	0.0141394	0.589816	12.7063	NA	NA	NA	NA	0.356515	NA	NA	0.335306	0.048478	0.257539	NA	NA	NA	0.024239	0.025249	NA	NA	NA	NA	NA	NA	NA	0.110085	NA	1.59472	NA	NA	5.33763	NA	NA	NA	NA	NA	NA	NA	0.0262589	NA	NA	0.025249	NA	NA	NA
202090235.RH	20.0834	0.361148	0.574706	NA	0.0268345	5.10192	1.75319	NA	NA	NA	NA	4.24656	0.042488	4.97333	5.4653	NA	6.42687	1.1304	13.6655	0.44836	0.0122992	8.59152	0.117401	7.91283	NA	0.299652	NA	NA	NA	0.121873	NA	NA	NA	NA	5.66768	NA	NA	NA	NA	NA	NA	NA	NA	NA	NA	1.03201	NA	NA	NA
202190042.LF.121920	11.066	2.94594	7.05656	NA	2.88939	1.69264	4.70165	10.338	2.02323	7.69327	0.297965	3.45542	NA	NA	1.33051	1.86718	7.30776	0.595931	0.0108746	NA	1.16794	0.108746	1.0842	0.998836	NA	NA	0.528508	0.085366	NA	0.0402362	0.262623	0.219668	NA	NA	0.535033	4.75766	0.184325	NA	0.0309927	NA	0.204443	NA	0.0168557	NA	NA	0.00598106	0.024468	0.1952	2.0254
20203310.RF.012820	43.0237	35.8465	3.88525	NA	0.0201237	NA	13.7438	NA	NA	0.0194297	0.017348	NA	NA	NA	NA	NA	NA	NA	NA	NA	0.0353899	NA	NA	NA	NA	NA	0.451741	0.79315	NA	NA	NA	0.275486	NA	NA	0.110333	NA	NA	NA	0.106864	NA	NA	NA	NA	NA	NA	NA	NA	NA	NA
202090231.LF	36.821	5.95124	14.9367	NA	0.781433	NA	5.24007	15.4434	NA	NA	NA	0.683488	NA	NA	0.123496	0.0596189	6.36857	2.02491	NA	0.232088	NA	NA	NA	NA	NA	0.0234217	1.62248	3.10018	NA	1.15618	NA	NA	NA	NA	1.7545	NA	0.0340679	NA	0.11285	NA	NA	NA	NA	0.257639	NA	NA	NA	NA	NA
202003308.RH	66.659	1.85636	14.1395	NA	NA	2.04222	4.60991	0.110142	NA	NA	NA	0.422212	NA	NA	4.02708	NA	1.06012	NA	NA	NA	NA	1.3263	NA	NA	NA	NA	NA	NA	NA	0.302891	NA	0.640202	NA	NA	1.33318	NA	NA	NA	NA	NA	NA	NA	NA	0.250115	NA	NA	NA	NA	NA
201900357.RH	13.8395	NA	NA	NA	NA	1.63704	0.181782	NA	NA	NA	NA	0.711058	12.5449	30.7342	1.36587	NA	1.19715	0.334438	1.06859	7.2331	NA	6.96997	NA	0.173747	NA	0.150648	NA	NA	NA	NA	NA	0.0632721	NA	NA	1.40605	NA	NA	NA	NA	0.6046	NA	0.0813498	NA	NA	NA	3.53319	NA	NA	NA
201903481.LF	45.6489	0.882084	1.6019	NA	0.426479	3.19235	2.98015	2.42365	NA	NA	NA	4.17533	0.248606	7.06083	0.344304	0.0780145	3.58555	1.38762	0.311018	6.66244	NA	1.98365	0.117542	12.5676	NA	0.136265	NA	NA	NA	0.0530498	NA	0.0280852	NA	NA	1.53845	NA	NA	NA	NA	0.0312058	NA	NA	NA	0.0686527	NA	0.125863	NA	NA	NA
202092656.RF	62.0922	2.88654	3.65228	NA	NA	1.18524	3.63897	4.48129	NA	1.45159	NA	0.213078	0.0998801	NA	NA	0.103209	0.0865628	NA	NA	NA	3.73219	0.392862	0.0965508	NA	NA	NA	0.795712	0.0366227	NA	1.04874	NA	1.06206	NA	NA	0.539353	NA	NA	NA	NA	NA	NA	NA	NA	3.70555	NA	0.0632574	NA	NA	NA
202190040.LF	5.1665	0.568053	2.35759	NA	0.308421	0.432139	0.658663	4.02342	0.219554	0.184704	55.7354	0.641238	NA	NA	0.137657	0.339786	2.14153	0.486156	0.0191674	NA	0.313649	0.0731848	0.224782	0.214327	NA	NA	15.5448	NA	NA	NA	NA	NA	NA	NA	0.0731848	0.578508	NA	0.170764	NA	NA	0.0505323	NA	0.0296224	NA	NA	NA	NA	0.0958372	0.0714423
202092655.RH.020620	36.5888	1.40143	20.0209	NA	NA	7.03731	10.4282	6.77387	NA	NA	NA	1.32958	NA	NA	1.499	0.0594277	3.13104	NA	NA	NA	NA	1.71631	NA	NA	NA	NA	0.21731	NA	NA	1.45465	NA	0.348583	NA	NA	4.74003	NA	NA	NA	NA	NA	NA	NA	0.0665236	0.327296	NA	NA	NA	NA	NA
202092661.RH	84.6179	0.696842	6.47805	NA	NA	0.587154	3.47453	0.0580701	NA	0.0516179	NA	0.261316	NA	NA	0.396813	NA	0.190341	NA	NA	NA	NA	0.222602	0.0774268	NA	NA	NA	NA	NA	NA	0.44843	NA	0.287125	NA	NA	0.819434	NA	NA	NA	NA	NA	NA	NA	NA	0.0451657	NA	NA	NA	NA	NA
202190043.LF	69.812	0.778109	2.98664	NA	0.719751	1.15549	1.60939	2.85047	NA	0.0881857	0.128388	0.735313	NA	NA	0.647127	0.149138	1.01803	0.2879	0.823499	NA	0.313837	0.443522	0.105045	0.267151	NA	NA	0.0700298	NA	NA	0.0194527	0.16859	0.0246401	NA	NA	0.258073	0.0505771	0.0207496	0.09467	0.0544676	NA	0.0570613	NA	0.016859	0.0505771	NA	NA	NA	NA	0.0311244
202014973.H1	44.9219	10.0806	5.32205	NA	0.870085	5.05127	3.56197	5.53509	NA	NA	NA	1.82778	NA	NA	4.89	NA	1.68044	NA	NA	NA	NA	3.65953	0.0298656	0.0438029	NA	NA	0.0876058	1.95321	NA	3.12394	NA	0.145346	NA	NA	1.59084	NA	NA	NA	NA	NA	NA	NA	NA	0.238925	NA	NA	0.0338477	NA	NA
201903485.LF	23.8835	0.148644	5.02042	NA	0.0455306	0.625377	1.58688	8.94811	NA	0.0281219	32.5049	0.370941	NA	NA	0.0830264	0.120522	2.18011	1.0606	NA	NA	0.393706	0.0749916	0.0897221	1.8547	NA	NA	14.456	0.0281219	NA	0.0843656	NA	0.0160696	NA	NA	0.590559	NA	0.0308001	NA	NA	NA	0.241045	NA	NA	0.301306	NA	NA	NA	0.020087	0.187479
202190093.U3	20.007	0.0644712	7.85503	NA	4.3701	1.95853	1.69193	10.7388	NA	NA	NA	6.16658	NA	NA	2.98136	0.399024	9.18104	6.6475	NA	0.128942	0.026137	8.12859	2.82105	6.44537	0.022652	NA	0.071441	NA	NA	NA	NA	NA	NA	NA	1.08555	1.20578	NA	NA	0.0453041	NA	0.0296219	NA	NA	0.048789	NA	0.280537	NA	NA	1.17616
201908987.F2	36.1659	2.22609	3.49376	NA	0.213555	1.78361	4.09342	13.237	NA	NA	NA	1.78873	NA	NA	4.62132	0.227222	5.38158	1.08486	4.71187	NA	NA	3.67314	0.351938	0.996019	NA	NA	0.0427109	NA	NA	0.490322	NA	0.0410025	NA	NA	3.4015	NA	NA	NA	NA	NA	NA	NA	NA	0.0922557	NA	NA	NA	NA	NA
202017344.LFF2.110820	26.1237	3.08481	6.43077	NA	NA	9.00591	3.24898	0.0101025	NA	NA	0.0141436	5.07855	NA	NA	23.4445	NA	4.23296	0.00656665	NA	NA	NA	5.95646	0.366722	NA	NA	NA	NA	0.0101025	NA	0.890539	NA	0.0161641	NA	NA	6.75153	NA	NA	NA	NA	NA	NA	NA	NA	NA	NA	NA	NA	NA	NA
201917413.U2	0.409526	0.745497	0.0536758	NA	0.198799	0.117292	0.256451	0.127232	NA	NA	NA	0.0656038	NA	NA	0.0576518	0.123256	0.0556638	NA	NA	NA	NA	NA	NA	NA	NA	0.0536758	NA	95.8789	NA	NA	0.0218679	0.0715677	NA	NA	0.0636158	NA	NA	NA	NA	NA	NA	NA	NA	NA	NA	NA	NA	NA	NA
202190089.U1	1.55792	3.1491	0.383725	0.0690705	14.8041	0.0716287	NA	7.36368	0.312096	10.2301	NA	0.0703496	4.21202	2.19363	0.0498842	0.015349	0.382446	1.92502	0.690705	0.110001	0.157327	0.145815	NA	0.0179072	17.0233	0.117676	0.0243026	NA	0.0281398	0.0511633	NA	4.29772	0.353027	0.158606	0.267328	NA	NA	NA	NA	0.0255817	0.0191862	NA	5.93878	NA	8.05822	0.0805822	NA	NA	0.0626751
202190064.U2	21.5895	1.14244	0.0852682	0.212039	22.781	0.00830045	0.0113188	3.24246	NA	0.277688	NA	NA	NA	0.0233922	NA	NA	0.882111	0.292779	NA	NA	0.0852682	0.00905503	NA	NA	6.00122	3.72916	NA	2.01324	NA	0.0233922	NA	15.9806	NA	2.1717	2.64935	NA	NA	NA	0.107906	NA	0.760623	NA	6.42907	NA	NA	NA	NA	NA	NA
201917412.H2	27.7651	9.25888	7.64824	0.133453	7.12823	6.31601	2.90605	NA	NA	NA	NA	3.43756	NA	NA	16.5137	0.473988	1.41046	NA	NA	NA	NA	0.0943375	NA	NA	NA	NA	NA	0.340535	NA	1.22869	NA	0.220888	NA	NA	1.2609	NA	NA	0.335933	NA	NA	NA	NA	NA	NA	NA	NA	NA	NA	NA
202190067.U4	1.03914	0.966842	0.235405	0.0992063	3.69418	NA	NA	2.04634	0.163102	12.4596	NA	NA	NA	NA	NA	0.121065	1.8143	0.82728	NA	9.76258	NA	0.400188	NA	0.221953	0.0369922	0.0622142	NA	1.86138	NA	0.0184961	NA	27.1237	NA	1.64952	0.440543	NA	NA	NA	NA	0.102569	NA	NA	21.8674	0.0655771	NA	0.119384	NA	NA	0.0403551
202190052.U4	2.62153	1.02821	0.0527287	NA	0.0848244	NA	NA	0.48946	0.0607526	0.277399	NA	NA	NA	NA	NA	0.54792	NA	NA	NA	NA	33.9527	0.0229255	NA	0.0504362	36.1868	NA	0.142138	NA	NA	0.0240718	0.432146	0.112335	NA	NA	NA	NA	0.429854	8.72546	4.31917	NA	1.3251	NA	0.182258	NA	NA	NA	NA	NA	NA
202190078.U4	10.393	4.24283	0.298425	NA	5.40409	0.885544	0.647128	0.44115	0.0324375	0.29356	NA	0.536841	38.8261	10.4822	0.582253	0.02595	0.601716	0.2595	5.25163	0.0729844	0.038925	0.621178	NA	0.0535219	NA	0.24166	NA	0.0697407	1.02178	0.136238	NA	2.20251	NA	NA	0.650372	NA	NA	NA	NA	NA	NA	NA	10.0751	NA	NA	0.797963	NA	NA	NA
202190088.U3	0.28286	2.79942	0.143675	0.0695925	3.91739	NA	NA	0.0202043	NA	2.78819	NA	NA	NA	NA	NA	NA	NA	NA	NA	NA	NA	NA	NA	NA	NA	NA	NA	0.0123471	0.13245	0.0202043	NA	7.61028	17.4094	NA	NA	NA	NA	NA	NA	NA	NA	NA	5.29689	NA	NA	NA	12.9117	NA	NA
202090001.F1	34.2108	51.2965	3.59954	NA	0.0999375	NA	2.99634	0.314089	NA	NA	NA	NA	NA	NA	NA	0.0838761	NA	NA	NA	NA	NA	NA	NA	NA	NA	NA	0.505041	0.933345	NA	0.026769	NA	NA	NA	0.0249844	0.126707	NA	NA	NA	4.29731	NA	NA	NA	NA	NA	NA	NA	NA	NA	NA
202090018.F1	18.2968	70.8013	NA	NA	NA	NA	NA	0.0161897	NA	NA	NA	NA	NA	NA	0.0211711	NA	NA	NA	NA	NA	NA	NA	NA	NA	NA	NA	0.0485691	0.0286433	NA	NA	NA	0.031134	NA	NA	NA	NA	NA	NA	6.18446	NA	NA	NA	0.0149443	NA	NA	0.0610227	NA	NA	NA
202190087.U2	5.84146	0.685612	NA	0.0574334	0.847143	1.85582	0.0658092	0.0921328	NA	NA	NA	1.98026	12.487	0.886629	0.228537	NA	0.783727	0.802872	1.34849	3.94975	NA	10.7209	NA	1.29465	2.22196	2.0688	NA	0.0933293	0.874663	0.145977	NA	16.1292	0.1723	0.114867	1.50882	NA	NA	NA	NA	0.220162	NA	NA	3.22704	NA	NA	7.312	NA	NA	0.546814
202090012.F1.110320	41.4138	53.2759	0.0789571	NA	NA	NA	NA	0.0169194	NA	NA	NA	NA	NA	NA	NA	NA	NA	NA	NA	NA	NA	NA	NA	NA	NA	NA	NA	0.218341	NA	0.0193364	NA	0.171611	NA	NA	NA	NA	NA	NA	0.306966	NA	NA	NA	0.0257819	NA	NA	NA	NA	NA	NA
202090011.F2	28.3287	26.5437	NA	NA	NA	NA	NA	NA	NA	NA	NA	NA	NA	NA	NA	NA	NA	NA	NA	NA	0.0245359	NA	NA	NA	NA	NA	NA	42.4818	NA	NA	NA	0.0265805	NA	NA	NA	NA	NA	NA	0.0490717	NA	NA	NA	NA	NA	NA	NA	NA	NA	NA
2020318.RF.081019	0.0447998	17.0061	NA	73.8071	NA	NA	NA	NA	NA	NA	NA	NA	NA	NA	NA	0.377926	NA	NA	NA	NA	NA	NA	NA	NA	NA	NA	NA	0.456613	NA	NA	7.97321	NA	NA	NA	NA	NA	NA	NA	0.0620305	NA	NA	NA	NA	NA	NA	NA	NA	NA	NA
202190072.U2	9.20301	4.43598	0.620707	0.0215178	17.0272	0.622362	0.276421	8.50286	0.0347596	0.120831	NA	3.62824	1.56584	0.210213	0.236696	0.211868	1.11727	2.37855	0.60912	1.45825	NA	2.48448	NA	0.299594	0.274766	1.205	NA	NA	5.73368	1.04113	NA	2.69304	1.48473	0.0546222	2.62518	NA	NA	NA	NA	1.06596	NA	NA	9.33377	NA	NA	0.698502	NA	NA	0.218489
202190065.U4	25.1162	0.994378	0.240471	NA	38.7678	1.36158	0.217723	3.08062	0.100738	0.360706	NA	0.8124	0.591428	0.659669	0.0422448	0.0844897	1.01713	1.2316	0.0714912	1.07237	NA	3.53232	NA	0.438696	6.50895	0.766906	NA	NA	0.0552432	0.292464	NA	0.636922	0.0617424	2.27797	1.36158	NA	NA	NA	NA	0.233971	0.064992	NA	3.03188	0.172229	0.168979	0.822149	NA	NA	0.120235
202190038.RH	35.7362	8.16751	15.9674	NA	0.96433	3.67351	10.0189	NA	NA	NA	NA	3.13807	NA	NA	3.32721	0.0586057	2.20304	NA	NA	NA	NA	1.2547	NA	NA	NA	NA	NA	0.215776	NA	2.3389	NA	0.0293029	NA	NA	4.44871	NA	NA	NA	NA	NA	NA	NA	NA	NA	NA	NA	NA	NA	NA
202190047.U4LH	2.22504	0.0744501	NA	NA	0.0862944	0.648054	0.0744501	NA	NA	0.035533	NA	1.52623	24.4213	25.0711	0.125212	NA	0.822335	1.43316	12.5364	6.26227	NA	3.91878	0.0186125	0.416244	10.4585	0.497462	NA	NA	NA	0.0862944	NA	NA	NA	NA	1.42978	NA	NA	NA	NA	0.565144	NA	NA	NA	NA	NA	0.808799	NA	NA	0.111675
202190048.RH	16.1112	0.206554	0.343922	NA	0.112301	1.3446	0.236634	0.180484	NA	0.125336	NA	1.4178	23.1761	19.762	0.144387	0.0250672	0.780091	1.62034	7.45297	4.96531	0.0140376	4.47098	NA	1.41579	2.05952	0.707897	NA	0.0812177	NA	0.356957	NA	0.0461236	NA	NA	2.43753	NA	NA	NA	NA	0.207556	NA	NA	0.0411102	NA	NA	0.677817	NA	NA	0.159427
202190070.U3	9.26959	0.272469	NA	NA	0.390853	1.46194	0.0714058	0.0225492	NA	0.154086	NA	1.05981	4.29562	1.09364	0.486687	0.0300656	0.954582	0.462258	1.40369	1.14249	NA	4.74285	NA	0.315689	0.112746	1.27967	NA	0.0300656	16.3519	0.120262	NA	15.9855	0.400248	NA	2.37894	NA	NA	NA	NA	1.11618	NA	0.689629	10.7954	0.0263074	NA	2.76791	NA	NA	NA
202190092.U2	20.7333	0.312387	0.337279	NA	3.07907	2.10955	0.113256	3.06413	0.0672068	0.23149	NA	1.10767	19.8957	3.28816	0.168017	NA	3.80839	4.45681	1.81458	0.576236	0.0784079	4.13197	NA	0.0871199	10.3909	1.15496	NA	NA	0.336034	0.369637	NA	0.0398263	NA	1.48851	3.46986	NA	NA	NA	NA	0.190419	0.277539	NA	2.178	NA	0.879911	0.953341	NA	NA	0.238958
201914247.LH	77.9634	4.94222	6.3229	NA	NA	NA	NA	NA	NA	0.0813758	NA	NA	NA	NA	NA	NA	NA	NA	NA	NA	NA	NA	NA	NA	NA	NA	NA	7.28313	NA	0.108501	NA	0.292953	NA	NA	NA	NA	NA	NA	NA	NA	NA	NA	0.0732382	NA	NA	NA	NA	NA	NA
202003373.RH	30.2537	13.6987	1.80623	NA	3.19663	NA	NA	4.58444	0.170227	0.839441	8.91678	NA	NA	NA	0.04678	2.53002	0.179323	0.153334	NA	NA	0.9356	0.0181922	NA	0.135142	NA	NA	2.44945	NA	NA	NA	NA	0.0922605	NA	NA	0.133843	0.0532772	16.1885	0.0259889	0.0155933	NA	0.482094	NA	NA	NA	NA	NA	NA	3.20963	0.285878
201917015.LF.091919	34.3016	51.5033	3.49518	NA	NA	0.124456	2.73748	0.175444	NA	NA	NA	NA	NA	NA	NA	NA	NA	NA	NA	NA	NA	NA	NA	NA	NA	NA	1.50718	2.17167	NA	1.34325	NA	0.0948496	NA	NA	0.180927	NA	NA	NA	0.0137066	NA	NA	NA	NA	0.654079	NA	NA	NA	NA	NA
202190061.U3	9.07494	1.00263	NA	0.184426	0.635246	0.33226	0.0248829	NA	NA	0.0248829	NA	0.47863	16.594	4.43794	0.0161007	NA	0.474239	0.622073	10.262	1.00117	NA	1.19438	NA	0.966042	9.26083	1.76815	NA	NA	0.058548	0.109778	NA	21.7301	0.0541569	0.452283	1.98917	NA	NA	NA	0.0175644	0.194672	0.0278103	NA	1.53981	NA	0.162471	0.289813	NA	NA	NA
202190036.LF	63.7691	0.283488	7.06814	NA	0.267739	1.38097	1.94297	4.39406	NA	NA	NA	0.502321	NA	NA	0.125166	0.151691	0.0986406	0.116048	NA	NA	NA	0.725298	NA	NA	NA	NA	1.97861	0.0116048	NA	0.177387	NA	0.0240385	NA	NA	0.428548	NA	NA	NA	NA	NA	8.38113	NA	NA	1.76724	NA	NA	NA	NA	NA
202013302.H1	8.53602	33.5144	2.13181	NA	1.03649	0.093885	0.0413094	2.3296	NA	0.519497	NA	0.267885	NA	NA	0.0175252	0.162734	2.29455	1.47462	NA	NA	0.73731	0.0951368	NA	NA	NA	NA	0.0588346	0.0613382	NA	NA	NA	29.56	NA	NA	0.0600864	NA	0.859986	NA	NA	NA	NA	NA	NA	0.018777	NA	0.225324	NA	NA	0.0212806
202190060.U4	2.35487	0.0366802	NA	NA	4.09351	NA	NA	0.243312	0.771507	1.36084	NA	NA	NA	NA	0.0195628	NA	0.844867	0.128381	NA	0.200518	NA	0.124713	NA	NA	0.0733604	0.91456	NA	0.821636	NA	NA	NA	51.6188	0.190737	0.198073	0.102705	NA	NA	NA	NA	NA	NA	NA	0.0171174	NA	NA	0.156502	NA	NA	0.0171174
202190045.U4	6.69114	1.95097	0.374461	0.0139296	3.16448	0.642402	0.0737451	0.263024	0.144213	0.0958686	NA	0.400682	10.7807	2.8736	0.0647318	0.029498	0.366267	0.463775	1.2635	0.203209	NA	0.835778	NA	0.417889	0.731715	0.267121	NA	NA	2.06896	0.285148	NA	10.4767	3.86097	NA	1.45278	NA	NA	NA	0.0114715	0.0975074	NA	NA	14.5606	NA	NA	0.184363	0.119631	NA	NA
202090016.F2	31.6767	63.9059	NA	0.0180792	0.0130572	NA	NA	NA	NA	NA	NA	NA	NA	NA	0.0110484	NA	NA	NA	NA	NA	NA	NA	NA	NA	NA	NA	0.0672948	0.0813563	NA	NA	NA	0.0331452	NA	NA	NA	NA	NA	NA	1.67534	NA	NA	NA	NA	NA	NA	0.0271188	NA	NA	NA
201900369.LH	1.65252	0.151534	NA	NA	NA	0.366873	NA	NA	NA	NA	NA	3.13118	13.4483	42.9497	0.113252	NA	1.83117	2.3432	5.65622	4.34505	NA	7.17635	NA	0.0446628	NA	1.75142	NA	0.143559	NA	NA	NA	NA	NA	NA	0.521598	NA	NA	NA	NA	1.72749	NA	0.56626	NA	NA	NA	3.57462	NA	NA	0.0414726
202190049.U4	47.9369	0.686547	4.35511	0.0348855	0.0544214	0.255362	0.341878	0.0655848	NA	0.0725619	NA	0.16745	NA	NA	0.135356	NA	0.633521	NA	NA	NA	NA	0.0725619	NA	NA	5.29283	NA	NA	0.159078	NA	0.707478	NA	9.88934	NA	0.0320947	0.0586076	NA	NA	NA	0.782831	NA	0.0195359	NA	1.4317	0.259548	NA	0.0362809	NA	NA	NA
201917411.H2	75.0479	0.87347	1.01598	NA	0.144046	1.13704	4.85925	0.341726	NA	NA	NA	1.28569	NA	NA	0.977673	0.0321805	2.75066	2.743	NA	NA	NA	2.23424	0.304948	0.214536	NA	NA	NA	NA	NA	0.582313	NA	NA	NA	NA	2.14843	NA	NA	NA	NA	NA	NA	NA	NA	0.930168	NA	NA	NA	NA	NA
202190071.U3	15.7786	0.0226108	NA	NA	NA	6.98485	0.895011	NA	NA	NA	NA	2.68692	4.31301	0.081022	1.69958	NA	2.14237	1.02314	0.497437	0.471058	NA	6.23304	NA	0.156391	0.846021	1.47159	NA	NA	0.167697	0.0207266	NA	8.90112	NA	NA	2.24601	NA	NA	NA	NA	0.489901	NA	0.177118	3.01854	NA	NA	1.00995	NA	NA	NA
202017013.LFF2	53.5598	0.0489737	0.260105	NA	0.232897	3.01025	3.28233	0.311255	NA	NA	NA	1.41371	NA	NA	0.272076	0.078358	1.67272	0.421174	NA	8.60414	NA	6.66805	0.0163246	NA	NA	7.14472	NA	0.0174129	NA	0.833642	NA	NA	NA	0.0239427	5.60477	NA	NA	NA	NA	0.276429	NA	NA	NA	NA	NA	0.931589	NA	NA	NA
202190058.U2	13.0667	0.0700018	0.0236626	NA	0.0187329	0.436772	0.479167	0.171554	0.323388	0.0236626	NA	0.406207	14.583	49.1629	0.344093	0.0857768	0.243527	0.0483111	2.19766	0.100566	NA	0.768048	4.84984	3.71108	1.70371	0.0443673	0.0197188	NA	0.0838049	0.10451	NA	0.0305642	NA	NA	0.315501	NA	NA	NA	0.0285923	0.0197188	NA	NA	1.54102	0.210991	NA	0.127186	NA	NA	NA
202190079.U1	3.79595	0.309172	2.80402	NA	3.99133	1.20878	NA	40.5874	NA	0.0257643	NA	NA	NA	NA	0.0386465	33.5387	NA	2.12126	NA	NA	NA	0.399347	NA	NA	NA	NA	0.0279114	NA	NA	0.206115	0.150292	NA	NA	NA	0.29629	NA	NA	0.229732	NA	NA	0.13741	NA	NA	NA	NA	NA	NA	NA	NA
202190063.U3	14.4368	0.134723	0.392246	NA	0.113262	2.15437	1.26139	0.125185	NA	NA	NA	0.580619	50.7845	2.35824	1.51891	NA	0.516238	0.0393438	4.27417	NA	NA	2.26167	NA	0.357671	NA	0.277791	NA	NA	0.963327	0.288521	NA	5.64762	NA	NA	0.354094	NA	NA	NA	0.141876	0.0286137	NA	NA	0.176451	0.0596118	NA	0.887024	NA	NA	NA
201915059.LF	13.3043	0.077594	0.85043	0.0263819	8.91865	NA	NA	1.96778	0.369347	0.893882	0.220367	NA	NA	NA	0.051212	34.2298	NA	0.119495	NA	NA	1.90571	NA	NA	0.0201744	0.0279338	NA	1.12201	0.0310376	NA	NA	6.91362	0.0419007	NA	NA	NA	0.417456	0.0201744	14.372	0.0217263	NA	2.09814	NA	0.0201744	NA	NA	NA	NA	1.1127	1.92123
202000229.LH	5.5259	0.0660945	NA	0.0360516	0.0540773	3.38384	0.0560802	NA	NA	NA	NA	4.53549	18.4794	3.43291	0.407583	NA	1.59929	3.41388	2.99929	6.66954	NA	6.91889	NA	0.227325	0.0690988	0.791131	NA	0.149213	NA	0.0751074	0.0160229	13.5514	NA	0.0120172	2.90816	NA	NA	NA	NA	0.353506	NA	NA	2.33734	NA	NA	4.03076	NA	NA	0.372533
202190091.U1	7.93564	0.0951373	0.371035	NA	1.037	2.24643	1.54598	0.0285412	NA	NA	NA	1.71485	1.83377	0.75872	4.34896	NA	3.56408	0.53158	1.78264	0.189085	NA	6.10781	0.247357	0.111786	0.179572	0.75872	NA	NA	14.9116	0.991806	NA	12.5997	0.153409	NA	1.9301	NA	NA	NA	NA	0.431685	NA	NA	4.97925	0.0321088	NA	1.04532	NA	NA	0.0178382
202190083.U1	2.34965	0.503304	NA	0.0282604	3.73844	4.41804	0.117079	0.0484464	NA	0.12919	NA	4.57818	7.69355	2.6336	0.314901	NA	2.63494	2.73318	0.360656	18.559	NA	9.92477	0.0363348	0.227429	2.13837	1.96477	NA	0.87338	NA	NA	NA	0.376805	NA	0.154759	1.77906	NA	NA	NA	NA	2.8866	NA	0.0767067	0.181674	NA	NA	1.88806	NA	NA	1.04967
201903482.LH	10.9182	NA	0.0382941	NA	NA	1.73855	0.0667411	NA	NA	NA	NA	3.77251	31.2293	10.8066	0.777916	NA	2.4552	2.47927	5.97168	2.4727	NA	6.11173	NA	0.731964	NA	0.334799	NA	NA	0.92234	0.0678352	NA	NA	NA	NA	3.78345	NA	NA	NA	NA	0.839187	NA	0.0196941	0.0897175	NA	NA	1.58866	NA	NA	0.0973763
202190066.U4	8.47794	NA	NA	NA	0.0303575	2.7174	0.126353	0.702324	NA	0.0123071	NA	1.90186	0.410236	0.17394	0.342957	NA	0.735143	1.53592	0.0246142	8.57065	NA	7.71244	NA	0.0492283	0.0262551	0.521	NA	NA	NA	0.0541512	NA	NA	NA	NA	1.53428	NA	NA	NA	NA	8.34256	NA	29.5592	0.0180504	NA	NA	1.97324	NA	NA	0.22645
202090232.LH	66.362	0.0237756	NA	NA	NA	2.00606	3.64212	NA	NA	NA	NA	0.842546	0.0267475	NA	10.0764	NA	4.90371	0.178317	NA	0.0995602	NA	1.1754	NA	NA	NA	0.309082	NA	0.0416072	NA	0.0222896	NA	0.225868	NA	NA	0.685033	NA	NA	NA	NA	NA	NA	0.0237756	0.0490371	NA	NA	0.812827	NA	NA	NA
202090234.RH	8.00816	NA	0.00993345	NA	NA	1.52794	0.0198669	NA	NA	NA	NA	2.13388	29.3922	11.8091	0.186026	NA	1.48008	3.43697	6.63464	6.59852	NA	8.2854	NA	0.0379277	NA	1.74377	NA	0.00993345	NA	0.0388307	NA	NA	NA	0.0361216	4.11516	NA	NA	NA	NA	1.94425	NA	0.0108365	NA	NA	NA	2.41112	NA	NA	0.0270912
201915679.LH	61.7775	1.11458	5.07583	0.00281266	0.842264	0.320387	0.660975	5.79024	0.0759418	0.77476	NA	0.174896	0.385079	0.431615	4.84647	0.219643	0.584522	0.317319	0.739729	0.804932	0.805188	0.649469	0.00894937	0.364623	0.325757	0.184868	2.71933	0.12299	0.00511393	0.242911	0.160066	1.25266	0.162367	0.311438	1.00361	NA	NA	0.216575	NA	NA	0.170549	0.0800329	0.408858	0.112506	NA	0.190749	0.0790101	NA	0.0306836
202117421.lesion	23.5273	1.90034	19.9161	NA	2.93496	1.07129	1.92962	1.35343	0.725778	0.0517953	0.175332	1.57767	0.806849	0.0813926	1.45091	0.885989	0.535325	0.0723847	3.2615	0.0653071	0.323962	4.58758	NA	0.0205894	7.3292	0.00353881	0.197208	3.67039	2.91534	0.0106164	NA	1.68158	0.0164072	0.950009	1.98656	2.77089	0.217476	0.119354	0.0479348	NA	NA	0.273775	1.21478	NA	1.04942	0.135118	0.00739933	NA	0.066594
201915316.HIND	67.035	0.478379	1.30869	NA	0.293544	0.139353	5.04379	0.0999984	0.0232254	0.846438	NA	0.125159	2.59576	0.190642	2.85382	4.43251	0.40451	0.229029	0.387091	0.431929	0.171288	0.438057	NA	0.365801	0.0954823	0.0635474	0.057741	0.313866	0.00903211	0.0141933	0.0590313	2.49512	0.0690311	0.514508	0.296769	NA	0.0329027	0.434509	NA	NA	0.0532249	0.0596765	1.91965	NA	NA	0.0645151	0.0541927	NA	0.429025
201914785.LH	35.114	1.61106	0.399207	0.0145578	0.362327	6.24141	13.3877	0.433175	2.19014	0.216102	0.220955	2.33701	0.956285	0.235513	0.435116	0.00808766	0.225484	0.117109	2.04553	0.351651	3.80346	4.99267	NA	0.293744	0.220308	0.0666423	1.59877	0.715919	0.0562901	3.78211	0.0621132	2.12414	0.0954344	0.262687	1.64179	NA	0.0805531	0.0284686	NA	1.55898	0.0692303	0.0384972	0.965343	0.137167	0.435763	0.578429	0.0394678	0.204779	0.0873467
202119849.U1	8.49337	9.81729	7.34069	0.185495	0.961119	5.03231	6.73389	2.11501	0.782595	1.70401	0.0342499	0.715004	1.49427	1.02447	3.22464	1.92527	1.4685	0.516476	2.88942	0.754407	0.662266	2.09227	0.0918382	0.399784	4.24517	0.141849	0.721976	4.20789	0.420092	0.116389	0.167612	2.7506	0.152154	0.361594	2.46842	0.215805	0.812905	0.250661	1.89011	0.0491016	0.298247	0.313402	1.53973	0.0791082	0.10184	0.277939	0.0648626	0.18701	1.11297
202013303.U1	0.727293	85.3168	0.145855	0.00792999	0.0665553	0.124614	0.0784503	0.220057	NA	10.181	0.0407828	NA	0.011895	0.0438982	0.0790167	0.135659	NA	0.0651392	NA	0.00339857	0.00424821	0.129146	NA	0.00509785	0.00339857	NA	0.0286046	0.0101957	NA	0.0246396	NA	0.358832	NA	0.00906285	0.611459	NA	NA	NA	0.0399332	NA	NA	0.0470135	0.177292	NA	NA	NA	NA	NA	NA
201912857.H1	42.406	0.526673	4.43548	NA	0.375906	0.173079	2.88149	1.0503	1.46847	0.0895818	0.014874	4.13902	3.5302	0.304578	0.776826	0.0354947	4.7235	0.105132	1.1382	0.325875	2.03334	4.4534	5.7258	0.123724	1.61213	0.401597	0.117301	1.03408	0.724091	0.159895	0.0618622	2.59145	0.0665948	0.109864	1.83558	NA	0.743022	NA	0.235279	0.0392132	0.0655806	0.546618	0.427288	NA	0.268745	0.208573	0.0199446	NA	0.202827
202120168.U1Lesion	12.1887	30.0521	3.92679	NA	0.365619	0.395916	8.75249	0.760502	1.29309	0.0413129	NA	2.46879	1.01389	0.803881	0.923688	1.02353	1.75477	0.08779	3.09434	0.441015	0.753961	4.02353	NA	0.446524	0.205188	0.0323618	0.50746	2.67191	0.00998396	0.0385587	0.0192794	3.54155	0.0244435	0.904065	3.25821	0.0481984	0.286436	1.51377	0.0299519	NA	0.00791831	0.256829	1.24111	NA	0.04269	0.34634	0.0805602	0.00791831	0.591808
201914195.HIND	24.711	4.6106	0.596869	0.02401	0.675662	0.586385	0.929289	3.47672	3.07159	0.63542	0.504887	8.99462	10.3409	2.47337	1.73481	0.499476	2.33201	0.938758	1.73278	1.27524	0.669237	2.73613	NA	0.483244	0.27155	0.460925	0.168746	0.0297589	NA	0.0348314	0.298603	4.17639	0.296913	0.0145413	3.89808	NA	0.20324	0.0375368	0.345609	0.0625613	0.356768	1.49505	1.08417	0.171114	NA	0.457881	0.164012	0.246525	NA
201906306.LH	56.6434	0.877631	0.240511	0.0579504	0.245871	0.686696	0.487387	2.1914	0.901414	0.380195	0.0241181	0.109536	8.65069	0.95367	0.631425	0.0582854	0.370816	1.19485	0.0418717	1.61156	0.448865	1.01932	NA	5.47816	0.0937926	0.115901	0.0596253	0.295112	0.00401968	0.790203	0.104512	5.35924	0.103172	NA	0.490066	NA	0.0586204	NA	NA	2.08722	0.303151	0.728568	0.410678	0.0609652	0.0991522	0.130975	0.0552706	0.233477	0.0288077
201906308.LH	37.9126	1.41311	3.48573	1.67098	1.80487	1.43033	1.67353	1.15353	0.292902	0.918532	0.120324	0.257878	2.47145	4.69971	1.867	0.553605	2.63188	0.94593	0.134447	2.04664	0.494008	3.13719	NA	0.853004	2.64968	0.62789	0.0251382	1.0236	NA	1.4614	0.611508	2.48134	0.517451	NA	1.90259	NA	NA	NA	0.0872775	0.031917	0.61066	0.372836	1.16455	0.577331	NA	0.751604	0.266917	NA	NA
202119851.U1Lesion	20.4394	18.741	10.5426	NA	0.40591	1.25924	1.82613	1.57936	3.33722	0.0728792	NA	2.27171	4.48761	0.164209	1.21496	0.185888	1.28784	0.291517	5.57895	0.623625	0.77169	3.44193	NA	0.0322883	NA	NA	1.45528	0.904072	0.00922522	0.0313657	NA	1.16053	NA	0.369931	3.66057	NA	1.76525	0.17574	NA	NA	0.00553513	1.33258	1.80768	NA	0.0410522	0.301665	0.00507387	0.00645765	0.608403
202000186.U1	20.3872	3.82796	3.60205	0.0680481	2.8928	1.85206	3.29983	1.96489	0.552391	2.49627	NA	0.509611	1.12154	3.61055	2.02368	0.595671	4.27002	2.06971	0.432806	4.245	1.10103	2.97335	NA	2.01292	1.07501	1.40324	0.0252679	0.900137	NA	0.0200142	1.28091	3.92803	1.19209	0.244923	2.9003	0.0295209	0.0320227	NA	0.341241	NA	1.4075	0.754033	1.85256	0.765542	NA	1.50632	0.651461	0.313972	NA
202009166.F1	17.5426	0.0683314	20.9166	0.658259	26.4268	0.681796	0.0671926	6.68092	NA	NA	NA	0.00417581	8.52169	3.16792	0.384934	3.34179	1.14417	0.0296103	0.0345453	NA	0.116163	0.0725072	NA	0.0596002	NA	0.0216383	NA	0.00417581	0.735702	NA	0.0671926	1.6354	NA	NA	0.145014	NA	NA	0.948288	NA	0.0186013	0.899317	NA	0.115784	NA	NA	0.0292307	NA	0.685212	0.0322676
201906307.LF	16.1875	0.149904	31.0985	24.6967	0.734557	13.9273	0.0185509	0.122376	NA	0.0353066	NA	NA	0.244154	0.925452	0.38927	1.73332	3.25988	NA	NA	NA	0.0278264	0.217225	0.00568496	NA	NA	NA	NA	0.460482	0.0263304	0.00867705	NA	2.08548	NA	NA	0.262107	NA	0.0149604	NA	NA	NA	0.0469757	NA	0.0529599	NA	NA	NA	NA	0.00628338	0.0188501
201906305.LH	21.857	0.930341	2.22244	1.14696	1.00548	0.569561	1.19395	17.0805	0.128255	0.928138	7.18915	1.59316	0.362493	11.1061	0.892892	0.287106	1.52805	5.9465	0.125318	1.64994	0.430292	2.69899	NA	0.732573	0.397738	0.482426	0.106961	0.163501	NA	0.277315	0.46774	1.55816	0.434453	0.130948	3.40856	NA	0.0127276	NA	NA	0.00367143	0.54998	0.238398	0.481202	0.268749	NA	0.867192	0.223713	0.0641277	NA
202105987.LH	46.0557	2.87904	6.2631	4.19344	8.35982	0.38778	4.11679	0.606471	NA	0.333672	NA	0.157818	0.340435	1.3144	1.09571	NA	1.72472	NA	0.164581	1.22196	NA	2.38079	0.0360726	0.491489	0.191636	1.55563	0.0653816	1.74276	NA	0.0473453	NA	1.65032	NA	NA	2.12377	NA	NA	0.0743997	NA	NA	2.97373	NA	0.766543	NA	NA	0.0518544	NA	NA	NA
[truncated: 792 more columns]

## Sheet: AbsAbunASV
Supplemental Data 1: Absolute abundance data at the amplicon sequence variant level for 129 samples included in analyses of 16S rRNA amplicon sequencing data.
ZymoID	k__Bacteria.p__Actinobacteria.c__Actinobacteria.o__Corynebacteriales.f__Corynebacteriaceae.g__Corynebacterium.s__sp5271	k__Bacteria.p__Firmicutes.c__Bacilli.o__Bacillales.f__Staphylococcaceae.g__Macrococcus.s__brunensis-carouselicus-hajekii	k__Bacteria.p__Firmicutes.c__Bacilli.o__Bacillales.f__Staphylococcaceae.g__Macrococcus.s__caseolyticus-equipercicus	k__Bacteria.p__Actinobacteria.c__Actinobacteria.o__Corynebacteriales.f__Corynebacteriaceae.g__Corynebacterium.s__striatum	k__Bacteria.p__Firmicutes.c__Bacilli.o__Lactobacillales.f__Aerococcaceae.g__Facklamia.s__languida	k__Bacteria.p__Actinobacteria.c__Actinobacteria.o__Corynebacteriales.f__Corynebacteriaceae.g__Corynebacterium.s__epidermidicanis	k__Bacteria.p__Actinobacteria.c__Actinobacteria.o__Corynebacteriales.f__Corynebacteriaceae.g__Corynebacterium.s__halotolerans	k__Bacteria.p__Actinobacteria.c__Actinobacteria.o__Micrococcales.f__Micrococcaceae.g__Rothia.s__amarae	k__Bacteria.p__Firmicutes.c__Bacilli.o__Lactobacillales.f__Streptococcaceae.g__Streptococcus.s__porcinus-uberis	k__Bacteria.p__Actinobacteria.c__Actinobacteria.o__Corynebacteriales.f__Corynebacteriaceae.g__Corynebacterium.s__freneyi-xerosis	k__Bacteria.p__Firmicutes.c__Clostridia.o__Clostridiales.f__Family XI.g__NA.s__sp31396	k__Bacteria.p__Firmicutes.c__Bacilli.o__Lactobacillales.f__Aerococcaceae.g__Ignavigranum.s__sp28126	k__Bacteria.p__Firmicutes.c__Clostridia.o__Clostridiales.f__NA.g__Proteiniclasticum.s__sp30949	k__Bacteria.p__Actinobacteria.c__Actinobacteria.o__Propionibacteriales.f__Propionibacteriaceae.g__Propionicimonas.s__paludicola	k__Bacteria.p__Proteobacteria.c__Gammaproteobacteria.o__Pseudomonadales.f__Moraxellaceae.g__Enhydrobacter-Moraxella.s__aerosaccus-osloensis-sp62637	k__Bacteria.p__Actinobacteria.c__Actinobacteria.o__Corynebacteriales.f__Corynebacteriaceae.g__Corynebacterium.s__simulans-striatum	k__Bacteria.p__Actinobacteria.c__Actinobacteria.o__Micrococcales.f__Dermacoccaceae.g__Barrientosiimonas.s__humi-marina	k__Bacteria.p__Firmicutes.c__Clostridia.o__Clostridiales.f__Family XI.g__Gallicola.s__sp31242	k__Bacteria.p__Spirochaetae.c__Spirochaetes.o__Spirochaetales.f__Spirochaetaceae.g__Treponema.s__pedis	k__Bacteria.p__Tenericutes.c__Mollicutes.o__Mycoplasmatales.f__Mycoplasmataceae.g__Mycoplasma.s__fermentans	k__Bacteria.p__Firmicutes.c__Bacilli.o__Lactobacillales.f__Streptococcaceae.g__Streptococcus.s__pseudoporcinus-uberis	k__Bacteria.p__Spirochaetae.c__Spirochaetes.o__Spirochaetales.f__Spirochaetaceae.g__Treponema.s__phagedenis	k__Bacteria.p__Firmicutes.c__Clostridia.o__Clostridiales.f__Ruminococcaceae.g__Fastidiosipila.s__sp34566	k__Bacteria.p__Firmicutes.c__Bacilli.o__Lactobacillales.f__Aerococcaceae.g__Facklamia.s__hominis	k__Bacteria.p__Actinobacteria.c__Actinobacteria.o__Propionibacteriales.f__Propionibacteriaceae.g__Luteococcus.s__japonicus	k__Bacteria.p__Actinobacteria.c__Actinobacteria.o__Corynebacteriales.f__Corynebacteriaceae.g__Corynebacterium.s__felinum	k__Bacteria.p__Firmicutes.c__Clostridia.o__Clostridiales.f__Family XI.g__Peptoniphilus.s__sp31306	k__Bacteria.p__Firmicutes.c__Clostridia.o__Clostridiales.f__Peptostreptococcaceae.g__Peptostreptococcus.s__anaerobius	k__Bacteria.p__Spirochaetae.c__Spirochaetes.o__Spirochaetales.f__Spirochaetaceae.g__NA.s__sp66653	k__Bacteria.p__Fusobacteria.c__Fusobacteriia.o__Fusobacteriales.f__Fusobacteriaceae.g__Fusobacterium.s__equinum-gonidiaformans	k__Bacteria.p__Deinococcus-Thermus.c__Deinococci.o__Deinococcales.f__Deinococcaceae.g__Deinococcus.s__ficus	k__Bacteria.p__Bacteroidetes.c__Bacteroidia.o__Bacteroidales.f__Porphyromonadaceae.g__Porphyromonas.s__levii	k__Bacteria.p__Proteobacteria.c__Gammaproteobacteria.o__Cardiobacteriales.f__Cardiobacteriaceae.g__Dichelobacter.s__nodosus	k__Bacteria.p__Firmicutes.c__Clostridia.o__Clostridiales.f__Peptostreptococcaceae.g__Peptoclostridium.s__sp34343	k__Bacteria.p__Proteobacteria.c__Gammaproteobacteria.o__Pseudomonadales.f__Moraxellaceae.g__Moraxella.s__macacae	k__Bacteria.p__Proteobacteria.c__Gammaproteobacteria.o__Pseudomonadales.f__Moraxellaceae.g__Moraxella.s__caprae-equi	k__Bacteria.p__Spirochaetae.c__Spirochaetes.o__Spirochaetales.f__Spirochaetaceae.g__NA.s__sp66598	k__Bacteria.p__Actinobacteria.c__Actinobacteria.o__Corynebacteriales.f__Corynebacteriaceae.g__Corynebacterium.s__simulans-sp5023-striatum	k__Bacteria.p__Actinobacteria.c__Actinobacteria.o__Corynebacteriales.f__Corynebacteriaceae.g__Corynebacterium.s__pseudotuberculosis-ulcerans	k__Bacteria.p__Fusobacteria.c__Fusobacteriia.o__Fusobacteriales.f__Fusobacteriaceae.g__Fusobacterium.s__necrophorum	k__Bacteria.p__Actinobacteria.c__Actinobacteria.o__Corynebacteriales.f__Corynebacteriaceae.g__Corynebacterium.s__aurimucosum	k__Bacteria.p__Tenericutes.c__Mollicutes.o__Mycoplasmatales.f__Mycoplasmataceae.g__Mycoplasma.s__hyopharyngis	k__Bacteria.p__Spirochaetae.c__Spirochaetes.o__Spirochaetales.f__Spirochaetaceae.g__NA.s__sp66603	k__Bacteria.p__Actinobacteria.c__Actinobacteria.o__Actinomycetales.f__Actinomycetaceae.g__Trueperella.s__pyogenes	k__Bacteria.p__Actinobacteria.c__Actinobacteria.o__Micrococcales.f__Microbacteriaceae.g__Zimmermannella.s__sp6938	k__Bacteria.p__Firmicutes.c__Bacilli.o__Bacillales.f__Staphylococcaceae.g__Staphylococcus.s__simulans	k__Bacteria.p__Proteobacteria.c__Gammaproteobacteria.o__Xanthomonadales.f__Xanthomonadaceae.g__Wohlfahrtiimonas.s__chitiniclastica	k__Bacteria.p__Proteobacteria.c__Gammaproteobacteria.o__Pseudomonadales.f__Moraxellaceae.g__Enhydrobacter-Moraxella.s__aerosaccus-osloensis	k__Bacteria.p__Firmicutes.c__Bacilli.o__Lactobacillales.f__Aerococcaceae.g__Globicatella.s__sanguinis
201911253.RH	7847	0	354	547	1282	7889	414	0	489	0	1562	2447	22617	62	11	0	0	4804	0	0	0	0	1801	906	1638	0	812	914	0	0	0	28	12	156	0	0	225	542	0	0	83	0	0	0	17	0	0	0	282
202001977.RH	25326	83	104	712	266	539	0	13	68	0	111	98	2825	0	0	0	0	319	0	0	59	0	0	1534	106	0	231	437	0	37	0	71	0	0	0	20	0	0	0	17	0	0	0	0	20	0	0	42	45
202013305.H2	2681	451	179	689	653	1827	26	0	509	113	835	2570	641	29	0	0	0	639	0	680	0	0	482	208	424	122	5125	3404	0	0	0	271	31	1956	0	0	2371	0	0	0	0	0	0	0	0	0	0	0	42
202090023.F2.121120	123194	115	357	1860	10743	1914	0	0	0	0	2140	4912	6466	0	4115	271	0	884	0	0	15	0	66	12	208	0	283	103	0	0	0	100	2913	0	0	0	0	0	0	0	1068	0	0	0	155	0	0	49	460
202014866.F1.102520	9167	311	38965	1008	2590	54605	1162	13	1607	0	327	2539	8891	0	0	40	0	545	0	0	0	0	0	8915	1130	0	374	165	0	0	0	0	0	0	0	0	0	0	0	0	0	0	0	0	1127	0	0	0	271
202190084.U1	11370	1499	5922	4972	1389	1833	8072	0	4354	500	329	2591	2367	0	0	0	25	619	0	0	0	0	115	6363	1984	2048	1334	1506	0	253	0	266	0	22	0	1174	0	5573	0	57	0	15	0	56	99	0	0	0	12
202090009.F2	3579	2512	1358	4139	9158	3547	64	0	87	0	2642	6321	2038	0	0	333	0	1454	0	0	0	0	444	125	27	83	397	596	0	0	0	34	595	130	0	0	319	38	0	0	80	0	0	0	24	0	0	0	1049
202190080.U3	304	0	13	59	26	0	37	0	0	15718	1377	200	19	25	18	0	0	127	1347	6397	0	140	40	0	0	11	0	835	74	49	0	954	7625	1428	0	0	40	0	0	945	0	17	0	195	0	254	12	0	0
202000917.F1	5002	0	1499	0	257	11016	154	0	1213	0	11	0	1835	48	2030	0	393	94	0	0	79	0	28	1200	3479	0	647	293	0	0	9064	0	0	0	1665	0	0	0	0	0	0	0	0	16	1012	0	0	1320	0
202190056.U4	35795	15889	383	936	3143	22	3310	149	8303	3565	441	123	8896	260	0	0	0	233	0	0	687	0	15	798	835	214	0	3032	0	140	0	254	0	0	0	22326	0	0	58	541	17	0	0	1113	46	18	0	0	2859
201900362.RF	13619	247	795	207	6993	3929	826	0	1993	0	447	9358	27415	0	34	308	0	7252	0	0	0	0	325	5920	302	0	4190	5672	0	0	63	0	1183	314	0	0	0	1649	0	0	0	0	0	0	181	0	0	114	220
201903946.RF	5716	0	99	62	212	2339	0	0	15	0	150	0	1262	3316	72	0	7705	71	0	0	0	0	0	113	177	0	79	100	0	0	0	0	36	31	18	0	0	193	0	0	0	0	0	0	8243	0	0	1582	0
201913518.LH	10903	5834	3408	2393	5127	4415	555	51	408	0	637	1397	1294	34	0	0	0	266	0	0	0	0	93	1226	120	0	0	202	0	0	0	0	0	0	0	12	0	3648	0	0	94	0	0	0	315	0	0	0	667
202190051.U3LH	6761	10818	1825	2028	786	5157	858	68	7697	202	2026	2610	6045	174	0	0	209	2527	0	1338	457	0	4407	1713	319	4270	620	3308	0	124	0	637	55	942	0	0	61	1011	0	24	0	249	0	53	94	0	0	26	416
202092664.RF	5405	611	854	410	9283	18	1118	0	0	0	2800	2426	2602	0	0	563	0	0	0	0	0	0	0	521	43	0	0	0	0	0	0	0	0	0	0	0	0	0	0	0	0	0	0	0	36	0	0	43	179
202014971.F1	28416	2172	530	21848	10342	9695	1333	0	0	0	2021	4451	103	0	0	0	0	1946	0	0	0	0	1480	0	0	0	0	52	0	0	0	61	0	0	0	0	0	0	0	0	0	0	0	0	223	407	0	0	1482
202017289.LH	31421	1181	3747	2875	5561	2217	17	0	20	0	2831	5366	213	0	213	0	0	1497	0	0	0	0	2655	304	1248	31	17	30	0	0	0	113	357	335	0	0	1186	0	0	0	70	0	0	0	0	0	0	0	1571
201913526.LH	25070	526	1553	0	2307	18949	881	50	838	0	4939	1992	11087	4031	0	0	0	1733	0	0	302	0	7175	952	3691	0	485	2551	0	0	0	29	49	3335	0	0	1167	3308	0	0	167	0	0	0	152	0	0	0	209
201917410.F2	57	0	0	517	1061	3523	0	0	253	0	9688	5070	9992	0	0	0	0	5083	0	0	0	0	535	61	46	379	314	5234	0	0	0	2690	2750	16625	0	0	0	0	0	0	44	0	0	11	0	0	0	0	58
202190046.U3	10002	2619	343	497	10248	6281	181	0	0	0	4826	5560	5230	0	724	0	31	4376	0	0	16	0	1703	404	208	11	592	582	0	0	0	83	884	1117	0	0	896	1720	0	0	18	0	0	0	252	0	0	904	628
202093305.LH.020420	3949	372	1950	13130	28568	3743	1983	0	0	0	8892	14473	401	0	0	1373	0	6958	0	0	0	0	3921	36	0	331	0	0	0	0	0	786	0	0	0	0	205	0	0	0	8024	0	27451	0	0	0	0	84	1442
202190037.RF.082620	16479	7369	1424	345	19440	5754	67	319	1849	0	6416	16484	10214	226	0	0	219	6648	0	0	230	0	3338	646	4744	0	2971	3359	0	0	0	150	0	786	0	0	417	5435	0	0	0	0	0	0	750	0	0	88	2111
202003309.LF	5670	748	288	1059	15671	4154	897	0	0	0	821	3490	965	0	0	11683	27	622	0	0	0	0	14	14	0	23	0	0	0	0	0	0	11	0	0	0	0	0	0	0	195	0	0	0	0	0	0	0	277
202190085.U4	3373	66	577	0	404	202	29	0	2129	0	1216	266	4551	1759	0	0	0	778	0	1706	315	0	403	774	1543	0	1176	1982	0	0	0	417	773	1662	0	0	0	0	0	2113	0	0	0	0	22	0	0	313	0
202190041.RF	5313	1817	4669	4185	2191	6850	60	515	6231	0	800	2226	1910	448	0	0	2178	550	0	0	2372	0	416	373	1518	0	119	822	0	0	0	15	89	14	0	0	16	0	0	0	0	0	0	0	1230	0	0	249	557
202093304.RH	31422	237	1072	1820	3147	151	94	0	0	0	897	2644	37	0	0	171	0	16	0	0	0	0	401	0	0	12	0	0	0	0	0	11	13	0	0	0	0	0	0	0	347	0	0	0	0	0	0	0	99
202014974.H1	44356	1458	2214	2061	6203	14548	1048	23	134	0	550	4090	306	0	163	345	129	384	0	0	0	0	0	87	151	0	245	262	0	0	0	30	0	0	0	0	0	0	0	0	0	0	0	0	213	0	0	261	767
202090008.RH	30620	2053	1859	8089	9636	1081	247	14	11	0	1336	9870	102	0	0	1498	0	824	0	0	0	0	63	25	41	0	457	205	0	0	0	56	2181	223	0	0	30	0	0	0	0	0	0	0	12	0	0	0	137
202090020.H2	28019	102	278	106	1846	850	372	0	52	0	925	832	10007	0	0	0	0	81	0	0	0	0	21	105	0	86	0	34	0	0	0	0	0	0	0	0	0	0	0	0	0	0	0	0	38	0	0	0	58
202092662.RH	73	0	204	723	3750	1842	100	0	0	0	1646	1866	517	0	0	542	0	128	0	0	0	0	1497	0	0	132	0	0	0	0	0	20	0	0	0	0	0	0	0	0	2233	0	0	0	0	0	0	0	173
202001979.LF	154	12	0	134	80	670	0	0	34	145	2097	170	340	5307	0	0	0	901	0	5892	0	0	93	27	204	53	125	1622	0	0	0	3491	641	3910	0	0	883	0	0	7956	0	0	0	227	14	0	67	0	200
201903083.LF	20847	0	796	2666	166	4802	351	0	236	0	126	183	4904	61500	294	0	122	491	0	0	0	0	0	248	969	14	335	1559	0	0	0	18	86	415	0	0	130	270	0	0	0	0	0	0	35	0	0	3850	0
202190054.U4	44438	168	1240	310	401	1008	0	0	75	42	139	173	871	35	5792	0	16	210	0	0	0	0	17	1068	42	0	25	0	0	0	521	0	271	64	0	21	16	358	0	17	115	0	0	53	766	0	0	1343	18
202190035.LF	28380	4230	1264	10070	2207	558	267	0	12020	0	526	2681	97	0	0	177	0	0	0	0	0	0	26	44	270	0	0	0	0	0	0	0	0	0	0	0	0	619	0	0	0	0	0	0	59	0	0	0	419
20203307.RF.020420	57937	578	2687	244	8614	1773	1131	0	76	0	2378	4415	0	0	52	702	0	0	0	0	0	0	29	20	65	0	0	0	0	0	0	0	175	0	0	0	0	0	0	0	0	0	0	0	0	0	0	0	861
202092657.LH	26218	260	2781	12422	31567	2144	299	0	0	0	4529	7501	1699	0	114	3821	0	1670	0	0	0	0	697	97	81	291	0	0	0	0	0	18	0	59	0	0	0	0	0	0	222	0	15	0	134	0	0	0	728
202002653.RH	360	818	430	20098	18339	53	0	0	0	0	3905	6314	0	0	0	356	0	288	0	0	0	0	1584	0	0	51	0	0	0	0	0	325	0	0	0	0	0	0	0	0	3138	0	960	0	0	0	0	0	630
202190068.U2	56476	10086	14395	25092	30612	7551	2406	33	2444	0	2325	11071	491	0	0	1126	0	1105	0	0	0	0	38	4485	556	0	0	77	0	0	0	30	0	0	0	0	0	0	0	0	0	0	0	0	198	15	0	0	1030
202092660.LF	37820	85	616	254	1454	301	282	0	0	0	491	828	182	0	0	66	0	211	0	0	0	0	20	38	0	0	0	0	0	0	0	0	0	0	0	0	0	0	0	0	14	0	0	0	19	0	0	0	88
202090025.F1	24197	0	4904	2215	15398	4309	106	0	13	0	6211	4379	3090	0	12014	4266	0	759	0	0	0	0	0	3324	1245	0	754	956	0	0	0	0	774	0	39	0	0	0	0	0	19	0	0	0	132	0	0	43	149
201901204.LH	13131	84	1875	0	1326	1349	111	0	186	0	370	479	4724	14	36	0	165	333	0	0	18	0	129	3078	213	0	624	235	0	0	11	0	337	687	0	0	588	474	0	0	49	0	0	0	53	0	0	823	64
202190059.U2	385	189	0	0	0	0	0	0	704	130	34	0	274	28	4317	0	0	0	9826	1982	764	0	0	0	0	0	0	887	5990	4900	0	370	0	1040	0	6808	0	0	1400	3318	0	6709	0	596	0	0	0	441	0
202090233.RF	32957	514	558	1996	1045	3366	407	0	2562	0	252	682	3694	25	392	167	160	883	0	0	0	0	16	326	39	0	741	1110	0	0	244	703	0	0	0	0	0	444	0	0	104	0	0	0	517	0	0	552	91
202092658.RH.020620	105675	1745	2944	6168	9499	2454	194	0	0	0	2036	2997	2302	0	80	1426	0	412	0	0	0	0	1294	0	157	346	0	0	0	0	0	59	0	15	0	0	0	0	0	0	718	0	0	0	0	0	0	0	414
202000236.LH	1928	1608	2635	3013	2211	11175	70	0	282	0	1770	1943	990	81	0	3566	0	1825	0	0	0	0	2396	514	79	0	206	488	0	0	0	349	1846	719	0	0	0	0	0	0	86	0	0	84	104	0	0	0	1781
201917026.RF.100619	67488	1938	2887	5444	9396	6188	0	34	0	0	14158	10192	7221	0	0	0	0	24504	0	0	0	0	0	0	94	0	0	58	0	0	0	1211	0	0	0	0	0	0	0	0	63	0	0	0	229	0	0	54	1960
202013117.F1	25365	14424	11327	4521	2802	3372	2315	0	0	0	37	1853	1888	0	0	0	15	0	0	0	0	0	0	217	0	0	1814	0	0	0	0	0	0	0	0	0	0	0	0	0	0	0	0	0	779	0	0	32	251
202014972.F1	5536	743	1003	7568	9556	1049	501	0	0	0	5368	5824	0	0	0	0	0	5203	0	0	0	0	1452	0	0	0	2419	4264	0	0	0	7516	0	0	0	0	0	0	0	0	0	0	0	0	60	238	0	0	1753
202093306.RF	1322	2543	10193	6370	16236	309	32603	11	0	0	584	12581	0	0	0	3752	0	353	0	0	0	0	301	0	48	0	0	0	0	0	0	25	0	0	0	0	0	0	0	0	672	0	0	0	0	0	0	0	109
202090235.RH	834	195	128	1429	514	0	18	0	24	1239	3368	1568	0	0	0	0	0	1984	38	1361	0	0	3595	0	0	13408	0	1011	0	305	0	2256	105	7077	0	0	12222	348	0	96	0	27	0	268	0	0	0	0	109
202190042.LF.121920	12223	1942	3476	1007	6960	5002	1759	0	4271	81	3095	8647	19013	3721	0	0	548	6355	0	0	942	0	1627	6018	3434	0	9827	1096	0	0	779	170	1994	1467	0	0	20	0	0	0	21	0	0	0	972	0	0	14149	74
20203310.RF.012820	295	27149	24509	1164	5431	21819	13021	0	0	0	0	19806	0	0	28	25179	25	0	0	0	0	0	0	168	0	0	0	0	0	0	0	0	0	0	0	0	0	0	0	0	14	0	0	0	651	0	0	0	0
202090231.LF	5230	417	2378	5786	6077	3304	1532	0	367	265	0	2461	7253	0	0	0	0	321	0	0	0	0	0	938	28	0	2449	951	0	0	0	0	0	0	0	0	0	92	0	109	0	0	0	11	762	0	0	0	543
202003308.RH	24888	230	579	3040	6162	362	0	0	0	0	853	2009	48	0	0	0	0	184	0	0	0	0	1696	0	0	21	0	0	0	0	0	494	0	0	0	0	0	30	0	0	426	0	0	0	0	0	0	0	132
201900357.RH	2615	0	0	298	0	0	0	0	0	10665	1034	181	0	0	0	0	0	174	140	30561	0	8857	222	0	0	0	0	333	0	2085	0	1563	0	173	0	0	201	0	0	5117	0	41	0	150	0	0	0	0	0
201903481.LF	2344	848	0	1439	1167	7630	26	0	410	777	3069	2865	2330	0	0	0	0	3098	0	6574	0	0	296	373	75	25346	1423	1334	78	0	0	597	113	12082	0	0	221	0	0	6405	0	181	0	131	0	0	0	0	51
202092656.RF	10649	185	682	580	1079	2538	1644	0	0	0	356	1093	1346	0	436	338	0	64	0	0	0	0	0	18	31	80	0	0	0	0	0	0	29	0	0	0	0	0	0	0	176	0	0	0	239	0	0	0	315
202190040.LF	1513	0	326	467	1164	926	0	0	164	0	248	378	2309	126	0	0	31986	368	0	0	0	0	79	189	195	0	973	279	0	0	0	17	129	75	0	0	11	0	0	0	0	0	0	0	8921	0	0	106	0
202092655.RH.020620	18554	235	1345	2089	22054	8521	202	0	0	0	7903	11757	7637	0	0	448	0	1499	0	0	0	0	1345	518	67	346	0	0	0	0	0	663	0	0	0	0	0	0	0	0	4465	0	0	0	245	0	0	0	1640
202092661.RH	24130	0	216	614	1995	615	39	0	0	0	182	1077	18	0	16	163	0	81	0	0	0	0	123	13	0	0	0	0	0	0	0	0	24	0	0	0	0	0	0	0	540	0	0	0	0	0	0	0	139
202190043.LF	52551	285	315	330	2143	621	41	0	293	28	751	1241	2198	0	0	0	99	567	0	0	142	0	461	160	115	21	162	222	0	0	0	14	81	70	0	0	635	0	0	0	0	0	0	0	54	0	0	68	15
202014973.H1	11578	153	4910	2959	2673	5707	217	0	437	0	2537	1789	2780	0	0	0	0	918	0	0	0	0	2156	0	0	0	17	0	0	0	0	0	15	22	0	0	0	542	0	0	237	0	0	0	44	0	0	0	1569
201903485.LF	15688	0	111	0	2692	155	0	0	17	0	467	1185	6682	0	0	0	24273	277	0	0	17	0	0	1057	90	0	790	792	0	0	0	0	67	1385	0	0	0	435	0	0	0	0	0	0	10795	0	0	21	63
202190093.U3	10863	37	0	0	491	494	11	0	2508	0	1124	971	6163	0	0	0	0	3539	0	0	0	0	1554	4017	229	0	3792	3815	0	74	0	0	1619	3699	13	0	0	87	0	0	0	0	0	0	41	0	0	0	0
201908987.F2	11807	1076	227	1067	1712	7184	0	0	125	0	1044	2396	7748	0	0	0	0	1047	0	0	0	0	1758	333	133	27	192	635	0	0	0	136	206	583	0	0	2548	0	0	0	60	0	210	0	25	0	0	0	287
202017344.LFF2.110820	20443	5571	536	7070	12731	17204	56	0	0	0	17829	6432	20	0	0	1067	28	10054	0	0	0	0	45371	0	0	0	109	13	0	0	0	7293	726	0	0	0	0	1683	0	0	91	0	0	0	0	0	0	0	1763
201917413.U2	0	148	227	0	27	97	69	0	0	0	59	129	64	0	0	0	0	33	0	0	0	0	0	0	62	0	0	0	0	0	0	0	0	0	0	0	0	0	0	0	0	0	0	27	0	48188	0	0	0
202190089.U1	286	828	1634	61	102	0	92	23	5074	51	56	0	5757	244	0	0	0	16	3293	21	6292	0	0	198	12	674	81	1505	540	35	0	47	0	14	0	51	0	0	0	51	0	1682	0	92	19	0	22	7998	40
202190064.U2	218	132	1382	0	17	0	51	20	19	76	11	0	4297	0	109	0	0	0	0	0	24839	0	0	96	0	282	14	388	0	0	0	12	0	0	0	7778	0	0	27419	0	0	0	0	4942	0	0	0	259	31
201917412.H2	0	319	3705	849	3198	863	0	58	3029	0	2745	1263	0	0	0	703	0	1494	0	0	40	0	2550	126	206	0	0	0	0	0	0	41	0	0	0	0	0	0	0	0	3279	0	0	0	0	63	0	0	534
202190067.U4	171	235	340	0	38	13	95	23	564	0	0	0	1217	97	0	0	0	0	0	0	1223	0	0	102	72	100	446	492	0	143	0	226	0	132	0	11	0	0	239	5663	0	0	0	37	0	0	0	7410	11
202190052.U4	271	407	490	0	11	358	1141	0	58	0	0	0	427	53	0	0	0	0	0	0	0	0	0	35	478	0	0	0	0	0	28823	0	0	26	31526	0	0	0	0	0	0	0	0	0	124	0	0	242	21
202190078.U4	1036	1777	839	855	26	330	0	0	534	1287	464	399	272	20	0	0	0	169	21101	585	2782	49	178	158	16	1840	11	160	3195	45	0	146	0	19	0	0	0	0	0	0	964	5820	0	149	0	0	630	181	84
202190088.U3	0	1532	909	0	39	0	43	15	77	11	0	0	18	0	0	0	0	0	0	0	3383	0	0	89	0	65	0	0	0	0	0	0	0	0	0	0	0	0	51	0	0	0	0	0	0	0	118	2484	18
202090001.F1	2671	10048	18696	697	1398	126	14294	0	0	0	0	1679	176	0	0	0	0	0	0	0	0	0	0	619	47	0	0	0	0	0	0	0	0	0	0	0	0	0	0	0	0	0	0	0	283	523	0	0	15
202090018.F1	0	33018	23821	0	0	572	12881	0	0	0	0	0	0	0	0	0	0	0	0	0	0	0	0	0	0	0	0	0	0	0	0	0	0	0	0	0	0	0	0	0	0	0	0	0	39	23	0	0	0
202190087.U2	1777	536	37	777	0	71	0	0	369	1618	1197	55	77	0	0	0	0	298	1828	38	189	2097	0	0	0	588	0	671	552	3036	0	4995	0	257	0	1857	0	0	0	216	0	291	0	1729	0	0	731	0	122
202090012.F1.110320	0	45176	20949	0	98	92	45219	0	0	0	0	0	21	0	0	0	0	0	0	0	0	0	0	0	0	0	0	0	0	0	0	0	0	0	0	0	0	0	0	0	0	0	0	0	0	155	0	0	24
202090011.F2	30	3986	8971	21	0	39	7882	0	0	17	0	0	0	0	0	0	0	0	0	0	0	0	0	0	0	0	0	0	0	0	0	0	0	0	0	0	0	0	0	0	0	0	0	0	0	20714	0	0	0
2020318.RF.081019	0	25657	3952	0	0	29	49	127845	0	0	0	0	0	0	0	0	0	0	0	0	0	0	0	0	638	0	0	0	0	0	0	0	0	0	0	0	0	0	0	0	0	0	0	0	0	0	0	0	0
202190072.U2	1843	2680	0	967	0	41	13	13	3211	336	331	167	5137	21	0	0	0	313	830	0	6700	0	0	375	128	1909	37	1437	329	418	0	1372	0	25	0	104	0	0	0	404	0	127	0	728	0	0	3464	73	617
202190065.U4	255	254	52	125	44	0	76	0	38	361	419	67	948	31	0	0	0	137	22	0	69	38	0	30	26	6582	0	379	22	284	0	412	0	60	0	1892	0	0	78	46	195	190	0	236	0	0	17	111	90
202190038.RH	0	2460	606	5546	5981	1456	2299	0	226	0	1379	3761	0	0	0	0	0	1178	0	0	136	0	1192	13	22	0	0	0	0	0	0	354	0	0	0	0	0	3063	0	0	773	0	0	0	0	25	0	0	878
202190047.U4LH	1014	44	0	0	0	0	0	0	34	209	342	44	0	0	0	0	0	362	11354	7854	17	2735	0	0	0	92	0	847	7409	2249	0	1235	11	246	0	6181	0	0	0	1452	0	6525	0	294	0	0	0	21	51
202190048.RH	2368	206	0	2092	284	0	46	0	99	10844	1214	236	180	0	0	0	0	540	13293	8046	0	8491	25	29	11	369	59	1616	7433	3615	0	2338	0	1412	0	2054	0	0	0	1337	235	8155	0	706	0	81	0	125	356
202190070.U3	2680	75	70	344	0	24	25	0	29	1251	624	38	12	0	0	0	0	165	1131	0	179	17	43	0	16	350	0	246	471	164	0	1103	0	15	0	60	0	0	0	422	12	582	0	681	0	0	8702	82	64
202190092.U2	14372	216	35	557	165	31	36	0	1420	1614	1677	91	2462	54	0	0	0	440	15408	0	1054	0	24	106	0	37	205	3581	1222	107	19	2174	0	70	0	3538	0	0	0	106	0	2642	0	928	0	0	270	186	297
201914247.LH	0	1704	118	27	52	23515	5200	0	0	0	0	0	0	0	0	0	0	0	0	0	0	0	0	2235	0	0	0	0	0	0	0	0	0	0	0	0	0	0	0	0	0	0	0	0	0	0	0	30	40
202003373.RH	13323	221	10321	0	270	9496	187	0	2460	0	0	0	3528	131	0	0	6862	0	0	0	0	0	0	1120	1947	0	138	118	0	0	669	0	0	104	0	0	0	0	0	0	0	0	0	0	1885	0	0	646	0
201917015.LF.091919	406	76104	14735	10164	6182	33700	17412	0	0	0	227	4993	320	0	0	0	0	0	0	0	0	0	0	193	0	0	0	0	0	0	0	0	0	0	0	0	0	0	0	0	0	0	0	0	2749	2746	0	0	2450
202190061.U3	4380	95	590	47	0	0	0	0	0	751	210	0	0	0	0	0	0	176	7709	340	296	2410	0	0	0	624	0	425	4906	449	0	418	0	211	0	6327	13	0	78	73	211	2692	0	1208	0	0	40	17	75
202190036.LF	24870	189	153	739	7482	32426	16878	0	323	0	1666	2344	5301	0	0	248	0	606	0	0	0	0	17	1045	183	0	0	140	0	0	0	138	0	0	0	0	0	0	0	0	0	0	0	0	2387	0	0	0	214
202013302.H1	221	12670	14103	0	140	2375	3940	0	605	55	75	33	1861	0	404	0	0	186	0	0	156	0	0	1563	130	86	1441	1178	0	0	324	0	0	0	0	0	0	0	0	0	0	0	0	0	47	49	0	11	0
202190060.U4	0	30	0	0	0	0	0	0	126	0	0	0	199	631	0	0	0	0	0	0	3222	0	0	0	0	870	0	105	0	0	0	77	0	0	0	0	0	0	1056	164	0	0	0	748	0	0	0	1113	0
202190045.U4	662	672	1709	1316	0	68	11	17	1343	2496	652	90	321	176	0	0	0	128	12143	2194	2389	73	0	457	36	3439	0	566	1323	188	0	589	0	94	0	89	0	0	0	0	133	541	0	326	0	0	2525	117	348
202090016.F2	0	50217	13409	0	0	670	29006	0	0	0	0	0	0	0	0	0	0	0	0	0	0	0	0	0	0	0	0	0	0	0	0	0	0	0	0	0	0	0	0	0	0	0	0	0	67	47	0	0	0
201900369.LH	0	95	0	0	0	0	0	0	0	1019	214	0	0	0	0	0	0	123	1219	3394	0	525	0	0	0	0	0	1469	3501	107	0	4089	0	28	0	0	0	0	0	2617	0	423	0	1098	0	0	0	0	0
202190049.U4	30	0	171	11	1363	0	974	25	0	0	183	194	47	0	0	0	0	105	0	0	0	0	0	13	0	0	280	0	0	0	0	0	0	0	0	3793	0	0	0	0	0	0	0	0	0	20	0	52	507
201917411.H2	20711	0	570	9883	663	17194	150	0	94	0	742	3171	223	0	0	0	0	839	0	0	0	0	575	0	21	0	796	1790	0	0	0	268	199	140	0	0	0	0	0	0	452	0	0	0	0	0	0	0	380
202190071.U3	2904	0	12	905	0	0	16	0	0	4481	2923	475	0	0	0	0	0	435	596	0	0	980	51	0	0	14	0	543	232	205	0	1074	0	83	0	449	0	0	0	45	39	43	0	781	0	0	89	0	11
202017013.LFF2	42469	0	45	3233	191	0	0	0	0	3282	2664	3016	286	0	0	0	0	1198	0	0	0	0	69	48	72	0	0	387	0	0	0	1775	15	0	0	0	0	0	0	7906	0	0	0	6565	0	16	0	0	766
202190058.U2	8134	0	71	887	0	563	0	0	0	2097	424	486	174	328	0	0	0	181	96	49803	19	1855	230	24	87	959	0	49	520	60	0	134	4919	3746	0	1728	1637	0	0	12	348	61	0	45	20	0	85	24	106
202190079.U1	238	0	144	0	260	346	1173	0	1859	0	563	0	18904	0	12	0	0	0	0	0	0	0	0	1046	15621	0	0	988	0	0	0	0	0	0	0	0	0	0	0	0	0	0	0	0	13	0	0	0	96
202190063.U3	1049	0	113	1646	231	125	0	0	65	1734	1470	809	105	0	0	0	0	201	28605	51	18	8622	934	11	0	441	39	33	1581	0	0	784	0	88	0	0	24	0	0	0	5862	1927	0	128	0	0	808	0	242
201915059.LF	1677	0	50	0	26	6296	486	17	5733	0	0	0	1268	238	0	0	142	0	0	0	14	0	0	522	22057	0	0	77	0	0	1228	0	0	13	18	0	0	0	0	0	0	0	0	0	723	0	0	576	0
202000229.LH	1399	0	66	657	0	0	14	0	15	3173	2426	56	0	0	0	0	0	2111	5634	556	21	3756	55	0	0	116	0	3409	2053	5915	0	3455	0	21	0	69	0	0	0	745	92	739	0	790	0	75	0	0	75
202190091.U1	1361	0	80	615	45	0	19	0	420	1501	1316	1300	24	0	0	0	0	348	375	18	413	127	1736	267	0	946	0	447	55	57	0	2143	208	38	0	0	1193	0	11	13	93	208	0	638	0	0	12539	0	834
202190083.U1	1520	328	46	0	0	0	32	0	488	194	2801	87	36	0	0	0	0	966	4078	216	2259	688	37	0	0	0	0	2031	34	7152	0	4206	27	89	0	1589	0	0	0	6639	0	390	0	1460	0	0	0	96	0
201903482.LH	8364	0	0	409	0	32	20	0	0	839	1204	61	0	0	0	0	0	1152	20166	1813	0	4966	98	35	0	302	0	2266	5458	1460	0	2139	0	669	0	0	0	0	0	800	0	7286	0	306	0	0	843	0	62
202190066.U4	7483	0	0	73	0	0	0	0	37	2580	2915	154	856	0	0	0	0	903	136	135	0	0	62	0	0	70	0	1851	30	14	0	3422	0	60	0	32	0	0	16	9933	0	0	0	635	0	0	0	15	66
202090232.LH	524	0	0	10317	0	166	0	0	0	33496	766	2451	0	0	0	0	0	32	18	0	0	0	79	0	0	0	0	107	0	32	0	365	0	0	0	0	0	0	0	35	95	0	0	208	0	0	0	0	15
202090234.RH	2936	0	0	207	11	0	0	0	0	5710	1198	22	0	0	0	0	0	1373	11542	432	0	8935	0	0	0	0	0	3806	2677	6124	0	7722	0	42	0	0	0	0	0	1068	0	6684	0	1931	0	11	0	0	43
201915679.LH	186206	141	4218	2681	902	3299	46660	0	80	149	855	2585	22645	297	0	0	0	473	1042	0	1859	0	17455	18949	859	502	1163	1241	988	871	132	250	35	1318	0	1065	264	154	0	2239	239	912	369	723	10635	481	20	3030	950
202117421.lesion	5593	3154	2668	3960	61573	15247	2509	0	0	0	2839	5998	4207	2256	0	34444	545	3505	412	94	0	0	4237	306	2754	0	443	225	4079	35	814	3674	0	14	11954	10828	171	0	0	138	844	53	4698	11	613	10898	9062	161	33
201915316.HIND	192780	50	1411	435	3698	6030	6347	0	84	0	155	15636	310	72	0	0	0	326	7649	0	424	0	6584	348	13741	415	359	710	532	336	91	315	0	900	0	250	109	0	0	1003	415	333	213	197	179	722	28	2624	44
201914785.LH	4882	2068	2802	3150	727	18893	77245	45	0	0	19124	41383	1339	6770	186	0	683	5345	183	88	317	0	289	507	25	456	368	362	1887	331	11628	12889	0	608	0	616	2903	42	0	736	204	323	329	206	4942	1856	174	482	11691
202119849.U1	8175	4873	27089	1661	21055	6945	1570	0	518	35	16114	22202	6978	2582	156	94	113	1263	554	442	756	0	7589	3130	6308	207	1341	1704	4943	752	587	3394	303	657	1553	12325	2312	254	0	1601	3777	1072	229	417	2382	13084	1386	5466	384
202013303.U1	26	300658	587	18	282	1331	0	28	18	503	440	277	777	0	35948	0	144	0	42	155	217	0	143	233	479	527	0	230	0	0	0	0	0	18	0	0	0	0	0	0	100	0	0	0	101	0	0	0	87
201912857.H1	2097	946	579	72560	12434	47403	138	0	0	0	512	8524	3107	4344	0	120	44	9062	447	11	253	0	1550	663	105	0	419	311	327	235	2921	682	16938	366	2667	2102	2347	0	0	729	323	718	677	1188	347	2057	2142	265	473
202120168.U1Lesion	9813	2573	84516	4625	6145	5416	2979	0	13	254	993	25423	2209	3756	0	0	0	5328	1905	1739	47	0	1525	5242	2973	0	145	244	6164	116	1327	8545	0	1029	0	596	975	0	0	1165	24	167	1046	94	1474	7177	29	120	112
201914195.HIND	3221	6611	6762	61875	410	1692	962	0	0	639	1243	2748	10281	9083	363	0	1493	26228	28397	4530	1998	0	4014	1355	1477	400	1747	2776	0	1419	1293	279	0	1429	0	521	858	40	0	2180	96	1533	4266	1363	499	0	0	1516	103
201906306.LH	140395	1048	1572	446	404	8721	1744	173	0	18	1906	1455	6542	2691	633	115	72	185	1105	1853	643	24402	1747	314	174	8081	618	3567	0	470	1081	1989	0	16340	0	172	125	0	0	4341	1759	625	0	346	178	834	12	502	2359
201906308.LH	12093	524	4479	2779	9901	110897	2247	5805	971	268	4336	5786	4084	1037	0	0	426	0	6746	11042	4314	0	4422	2440	1960	1423	3780	3349	0	3071	0	5791	0	3020	0	1450	476	0	345	4050	0	3172	0	2223	89	1385	0	3252	5174
202119851.U1Lesion	9237	2500	37535	1892	22612	15392	7621	0	0	1395	2186	3959	3424	7235	0	0	0	3505	3084	0	17	0	2142	244	403	68	0	632	4150	0	1321	3859	0	0	0	0	6270	0	0	1352	4903	120	1420	0	3155	1846	20	158	68
202000186.U1	35834	136	15057	5632	9020	8659	10905	272	0	1911	5100	13190	7854	2208	2173	517	0	0	595	186	11108	0	4068	5170	2381	486	9788	8273	0	7617	494	0	0	7756	0	2660	1305	0	0	9298	5523	7983	0	5609	101	3046	0	7805	80
202009166.F1	103	26	154	23648	54634	1445	0	1734	69288	5841	1796	177	17599	0	0	0	0	11	22448	8260	326	0	347	0	8803	478	237	78	0	0	187	0	0	157	0	0	91	14498	88	0	0	0	0	57	0	0	1938	0	0
201906307.LF	577	113	388	451	103715	36955	49	82540	2210	346	46547	62	409	0	0	0	0	0	707	3028	245	0	56	152	5793	1704	200	0	0	0	0	28	19	0	0	0	0	0	13399	0	0	0	0	0	0	0	88	118	29
201906305.LH	81	650	3151	2047	6948	9267	2186	4686	202	51877	1640	4878	69784	524	386	0	29372	5506	0	23950	3906	0	1878	2132	1139	19120	3684	24295	0	3278	0	0	0	2843	0	1070	512	0	0	3319	0	10138	0	1971	437	0	0	3406	1133
202105987.LH	9232	161	1116	896	1095	6208	3397	1860	2304	0	172	1826	269	0	148	81	0	70	0	0	368	0	330	1629	0	0	642	0	73	0	0	487	16	218	0	85	0	0	238	542	133	453	0	690	29	643	0	0	21
[truncated: 3,155 more columns]

## Sheet: RelAbunASV
Supplemental Data 1: Relative abundance data at the amplicon sequence variant level for 129 samples included in analyses of 16S rRNA amplicon sequencing data.
ZymoID	k__Bacteria.p__Actinobacteria.c__Actinobacteria.o__Corynebacteriales.f__Corynebacteriaceae.g__Corynebacterium.s__sp5271	k__Bacteria.p__Firmicutes.c__Bacilli.o__Bacillales.f__Staphylococcaceae.g__Macrococcus.s__brunensis-carouselicus-hajekii	k__Bacteria.p__Firmicutes.c__Bacilli.o__Bacillales.f__Staphylococcaceae.g__Macrococcus.s__caseolyticus-equipercicus	k__Bacteria.p__Actinobacteria.c__Actinobacteria.o__Corynebacteriales.f__Corynebacteriaceae.g__Corynebacterium.s__striatum	k__Bacteria.p__Firmicutes.c__Bacilli.o__Lactobacillales.f__Aerococcaceae.g__Facklamia.s__languida	k__Bacteria.p__Actinobacteria.c__Actinobacteria.o__Corynebacteriales.f__Corynebacteriaceae.g__Corynebacterium.s__epidermidicanis	k__Bacteria.p__Actinobacteria.c__Actinobacteria.o__Corynebacteriales.f__Corynebacteriaceae.g__Corynebacterium.s__halotolerans	k__Bacteria.p__Actinobacteria.c__Actinobacteria.o__Micrococcales.f__Micrococcaceae.g__Rothia.s__amarae	k__Bacteria.p__Firmicutes.c__Bacilli.o__Lactobacillales.f__Streptococcaceae.g__Streptococcus.s__porcinus-uberis	k__Bacteria.p__Actinobacteria.c__Actinobacteria.o__Corynebacteriales.f__Corynebacteriaceae.g__Corynebacterium.s__freneyi-xerosis	k__Bacteria.p__Firmicutes.c__Clostridia.o__Clostridiales.f__Family XI.g__NA.s__sp31396	k__Bacteria.p__Firmicutes.c__Bacilli.o__Lactobacillales.f__Aerococcaceae.g__Ignavigranum.s__sp28126	k__Bacteria.p__Firmicutes.c__Clostridia.o__Clostridiales.f__NA.g__Proteiniclasticum.s__sp30949	k__Bacteria.p__Actinobacteria.c__Actinobacteria.o__Propionibacteriales.f__Propionibacteriaceae.g__Propionicimonas.s__paludicola	k__Bacteria.p__Proteobacteria.c__Gammaproteobacteria.o__Pseudomonadales.f__Moraxellaceae.g__Enhydrobacter-Moraxella.s__aerosaccus-osloensis-sp62637	k__Bacteria.p__Actinobacteria.c__Actinobacteria.o__Corynebacteriales.f__Corynebacteriaceae.g__Corynebacterium.s__simulans-striatum	k__Bacteria.p__Actinobacteria.c__Actinobacteria.o__Micrococcales.f__Dermacoccaceae.g__Barrientosiimonas.s__humi-marina	k__Bacteria.p__Firmicutes.c__Clostridia.o__Clostridiales.f__Family XI.g__Gallicola.s__sp31242	k__Bacteria.p__Spirochaetae.c__Spirochaetes.o__Spirochaetales.f__Spirochaetaceae.g__Treponema.s__pedis	k__Bacteria.p__Tenericutes.c__Mollicutes.o__Mycoplasmatales.f__Mycoplasmataceae.g__Mycoplasma.s__fermentans	k__Bacteria.p__Firmicutes.c__Bacilli.o__Lactobacillales.f__Streptococcaceae.g__Streptococcus.s__pseudoporcinus-uberis	k__Bacteria.p__Spirochaetae.c__Spirochaetes.o__Spirochaetales.f__Spirochaetaceae.g__Treponema.s__phagedenis	k__Bacteria.p__Firmicutes.c__Clostridia.o__Clostridiales.f__Ruminococcaceae.g__Fastidiosipila.s__sp34566	k__Bacteria.p__Firmicutes.c__Bacilli.o__Lactobacillales.f__Aerococcaceae.g__Facklamia.s__hominis	k__Bacteria.p__Actinobacteria.c__Actinobacteria.o__Propionibacteriales.f__Propionibacteriaceae.g__Luteococcus.s__japonicus	k__Bacteria.p__Actinobacteria.c__Actinobacteria.o__Corynebacteriales.f__Corynebacteriaceae.g__Corynebacterium.s__felinum	k__Bacteria.p__Firmicutes.c__Clostridia.o__Clostridiales.f__Family XI.g__Peptoniphilus.s__sp31306	k__Bacteria.p__Firmicutes.c__Clostridia.o__Clostridiales.f__Peptostreptococcaceae.g__Peptostreptococcus.s__anaerobius	k__Bacteria.p__Spirochaetae.c__Spirochaetes.o__Spirochaetales.f__Spirochaetaceae.g__NA.s__sp66653	k__Bacteria.p__Fusobacteria.c__Fusobacteriia.o__Fusobacteriales.f__Fusobacteriaceae.g__Fusobacterium.s__equinum-gonidiaformans	k__Bacteria.p__Deinococcus-Thermus.c__Deinococci.o__Deinococcales.f__Deinococcaceae.g__Deinococcus.s__ficus	k__Bacteria.p__Bacteroidetes.c__Bacteroidia.o__Bacteroidales.f__Porphyromonadaceae.g__Porphyromonas.s__levii	k__Bacteria.p__Proteobacteria.c__Gammaproteobacteria.o__Cardiobacteriales.f__Cardiobacteriaceae.g__Dichelobacter.s__nodosus	k__Bacteria.p__Firmicutes.c__Clostridia.o__Clostridiales.f__Peptostreptococcaceae.g__Peptoclostridium.s__sp34343	k__Bacteria.p__Proteobacteria.c__Gammaproteobacteria.o__Pseudomonadales.f__Moraxellaceae.g__Moraxella.s__macacae	k__Bacteria.p__Proteobacteria.c__Gammaproteobacteria.o__Pseudomonadales.f__Moraxellaceae.g__Moraxella.s__caprae-equi	k__Bacteria.p__Spirochaetae.c__Spirochaetes.o__Spirochaetales.f__Spirochaetaceae.g__NA.s__sp66598	k__Bacteria.p__Actinobacteria.c__Actinobacteria.o__Corynebacteriales.f__Corynebacteriaceae.g__Corynebacterium.s__simulans-sp5023-striatum	k__Bacteria.p__Actinobacteria.c__Actinobacteria.o__Corynebacteriales.f__Corynebacteriaceae.g__Corynebacterium.s__pseudotuberculosis-ulcerans	k__Bacteria.p__Fusobacteria.c__Fusobacteriia.o__Fusobacteriales.f__Fusobacteriaceae.g__Fusobacterium.s__necrophorum	k__Bacteria.p__Actinobacteria.c__Actinobacteria.o__Corynebacteriales.f__Corynebacteriaceae.g__Corynebacterium.s__aurimucosum	k__Bacteria.p__Tenericutes.c__Mollicutes.o__Mycoplasmatales.f__Mycoplasmataceae.g__Mycoplasma.s__hyopharyngis	k__Bacteria.p__Spirochaetae.c__Spirochaetes.o__Spirochaetales.f__Spirochaetaceae.g__NA.s__sp66603	k__Bacteria.p__Actinobacteria.c__Actinobacteria.o__Actinomycetales.f__Actinomycetaceae.g__Trueperella.s__pyogenes	k__Bacteria.p__Actinobacteria.c__Actinobacteria.o__Micrococcales.f__Microbacteriaceae.g__Zimmermannella.s__sp6938	k__Bacteria.p__Firmicutes.c__Bacilli.o__Bacillales.f__Staphylococcaceae.g__Staphylococcus.s__simulans	k__Bacteria.p__Proteobacteria.c__Gammaproteobacteria.o__Xanthomonadales.f__Xanthomonadaceae.g__Wohlfahrtiimonas.s__chitiniclastica	k__Bacteria.p__Proteobacteria.c__Gammaproteobacteria.o__Pseudomonadales.f__Moraxellaceae.g__Enhydrobacter-Moraxella.s__aerosaccus-osloensis	k__Bacteria.p__Firmicutes.c__Bacilli.o__Lactobacillales.f__Aerococcaceae.g__Globicatella.s__sanguinis
201911253.RH	11.291	NA	0.509367	0.787073	1.84466	11.3514	0.595701	NA	0.703617	NA	2.24755	3.52096	32.5434	0.0892112	0.0158278	NA	NA	6.91243	NA	NA	NA	NA	2.59144	1.30363	2.3569	NA	1.16838	1.31515	NA	NA	NA	0.0402889	0.0172667	0.224467	NA	NA	0.32375	0.779879	NA	NA	0.119428	NA	NA	NA	0.0244611	NA	NA	NA	0.405767
202001977.RH	74.4466	0.243981	0.305712	2.09295	0.781916	1.58441	NA	0.0382139	0.199888	NA	0.326288	0.288074	8.30418	NA	NA	NA	NA	0.937711	NA	NA	0.173432	NA	NA	4.50924	0.311591	NA	0.679032	1.28458	NA	0.108763	NA	0.208707	NA	NA	NA	0.0587907	NA	NA	NA	0.0499721	NA	NA	NA	NA	0.0587907	NA	NA	0.12346	0.132279
202013305.H2	4.70995	0.792312	0.314465	1.21043	1.14718	3.20966	0.0456765	NA	0.894206	0.198517	1.46692	4.51495	1.1261	0.0509469	NA	NA	NA	1.12259	NA	1.19462	NA	NA	0.846773	0.365412	0.744879	0.214328	9.00355	5.98011	NA	NA	NA	0.47609	0.0544605	3.43628	NA	NA	4.16535	NA	NA	NA	NA	NA	NA	NA	NA	NA	NA	NA	0.0737852
202090023.F2.121120	70.859	0.0661459	0.20534	1.06984	6.17918	1.1009	NA	NA	NA	NA	1.23089	2.82529	3.71913	NA	2.36687	0.155874	NA	0.508461	NA	NA	0.00862773	NA	0.037962	0.00690218	0.119638	NA	0.162777	0.0592438	NA	NA	NA	0.0575182	1.67551	NA	NA	NA	NA	NA	NA	NA	0.614294	NA	NA	NA	0.0891532	NA	NA	0.0281839	0.264584
202014866.F1.102520	6.23254	0.211445	26.4918	0.685327	1.76091	37.1253	0.79003	0.00883855	1.09258	NA	0.222323	1.72624	6.04489	NA	NA	0.0271955	NA	0.370539	NA	NA	NA	NA	NA	6.0612	0.768274	NA	0.254278	0.112182	NA	NA	NA	NA	NA	NA	NA	NA	NA	NA	NA	NA	NA	NA	NA	NA	0.766234	NA	NA	NA	0.18425
202190084.U1	14.7475	1.94428	7.68113	6.44894	1.8016	2.37749	10.4698	NA	5.64736	0.648525	0.42673	3.36066	3.07012	NA	NA	NA	0.0324263	0.802874	NA	NA	NA	NA	0.149161	8.25313	2.57335	2.65636	1.73027	1.95336	NA	0.328154	NA	0.345015	NA	0.0285351	NA	1.52274	NA	7.22846	NA	0.0739319	NA	0.0194558	NA	0.0726348	0.128408	NA	NA	NA	0.0155646
202090009.F2	7.31633	5.13512	2.77607	8.4611	18.7211	7.25091	0.130831	NA	0.177849	NA	5.40087	12.9216	4.16616	NA	NA	0.680731	NA	2.97232	NA	NA	NA	NA	0.907641	0.25553	0.0551944	0.169672	0.811562	1.21837	NA	NA	NA	0.0695041	1.21632	0.265751	NA	NA	0.652112	0.077681	NA	NA	0.163539	NA	NA	NA	0.0490617	NA	NA	NA	2.1444
202190080.U3	0.422933	NA	0.0180859	0.0820824	0.0361719	NA	0.0514754	NA	NA	21.8673	1.91572	0.278245	0.0264333	0.0347807	0.0250421	NA	NA	0.176686	1.87398	8.89968	NA	0.194772	0.0556491	NA	NA	0.0153035	NA	1.16167	0.102951	0.0681701	NA	1.32723	10.6081	1.98667	NA	NA	0.0556491	NA	NA	1.31471	NA	0.0236509	NA	0.271289	NA	0.353372	0.0166947	NA	NA
202000917.F1	9.66029	NA	2.895	NA	0.49634	21.275	0.297418	NA	2.34265	NA	0.0212441	NA	3.54391	0.0927017	3.92051	NA	0.758995	0.181541	NA	NA	0.152572	NA	0.054076	2.31754	6.71894	NA	1.24954	0.565866	NA	NA	17.5052	NA	NA	NA	3.21559	NA	NA	NA	NA	NA	NA	NA	NA	0.0309006	1.95446	NA	NA	2.5493	NA
202190056.U4	26.8943	11.9381	0.287764	0.703257	2.36147	0.0165295	2.48695	0.11195	6.2384	2.67854	0.331342	0.0924152	6.68395	0.195349	NA	NA	NA	0.175063	NA	NA	0.516173	NA	0.0112701	0.599572	0.627371	0.160787	NA	2.27807	NA	0.105188	NA	0.190841	NA	NA	NA	16.7745	NA	NA	0.0435779	0.406477	0.0127728	NA	NA	0.836245	0.0345618	0.0135242	NA	NA	2.14809
201900362.RF	13.1911	0.239239	0.770021	0.200496	6.77327	3.80555	0.800046	NA	1.93038	NA	0.432955	9.06396	26.5536	NA	0.0329317	0.298322	NA	7.02414	NA	NA	NA	NA	0.314788	5.73399	0.292511	NA	4.05835	5.49378	NA	NA	0.0610205	NA	1.14583	0.304134	NA	NA	NA	1.59719	NA	NA	NA	NA	NA	NA	0.175313	NA	NA	0.110418	0.213087
201903946.RF	6.89797	NA	0.119471	0.0748205	0.255838	2.82266	NA	NA	0.0181017	NA	0.181017	NA	1.52296	4.00169	0.0868883	NA	9.29826	0.0856815	NA	NA	NA	NA	NA	0.136366	0.2136	NA	0.0953358	0.120678	NA	NA	NA	NA	0.0434442	0.0374102	0.0217221	NA	NA	0.232909	NA	NA	NA	NA	NA	NA	9.9475	NA	NA	1.90913	NA
201913518.LH	22.2733	11.918	6.96206	4.88856	10.4737	9.01922	1.13379	0.104186	0.833487	NA	1.3013	2.85387	2.64346	0.0694572	NA	NA	NA	0.543401	NA	NA	NA	NA	0.189986	2.50455	0.245143	NA	NA	0.412658	NA	NA	NA	NA	NA	NA	NA	0.0245143	NA	7.45235	NA	NA	0.192029	NA	NA	NA	0.643501	NA	NA	NA	1.36259
202190051.U3LH	7.58062	12.1294	2.04624	2.27385	0.881284	5.78217	0.962013	0.0762434	8.63008	0.226488	2.27161	2.9264	6.77782	0.195094	NA	NA	0.234336	2.83334	NA	1.5002	0.512401	NA	4.94125	1.92066	0.357671	4.78764	0.695161	3.70902	NA	0.139032	NA	0.714222	0.0616675	1.0562	NA	NA	0.0683949	1.13356	NA	0.0269094	NA	0.279186	NA	0.059425	0.105395	NA	NA	0.0291519	0.46643
202092664.RF	17.467	1.97453	2.75982	1.32497	29.9994	0.0581696	3.61298	NA	NA	NA	9.0486	7.83997	8.40874	NA	NA	1.81942	NA	NA	NA	NA	NA	NA	NA	1.68369	0.138961	NA	NA	NA	NA	NA	NA	NA	NA	NA	NA	NA	NA	NA	NA	NA	NA	NA	NA	NA	0.116339	NA	NA	0.138961	0.578464
202014971.F1	30.1932	2.30784	0.563147	23.2144	10.9888	10.3013	1.41637	NA	NA	NA	2.1474	4.72937	0.109442	NA	NA	NA	NA	2.06771	NA	NA	NA	NA	1.57256	NA	NA	NA	NA	0.0552521	NA	NA	NA	0.064815	NA	NA	NA	NA	NA	NA	NA	NA	NA	NA	NA	NA	0.236947	0.432454	NA	NA	1.57469
202017289.LH	41.3135	1.55282	4.9267	3.78016	7.31181	2.915	0.0223522	NA	0.0262968	NA	3.72231	7.05542	0.28006	NA	0.28006	NA	NA	1.96831	NA	NA	NA	NA	3.49089	0.399711	1.64092	0.04076	0.0223522	0.0394451	NA	NA	NA	0.148577	0.469397	0.440471	NA	NA	1.5594	NA	NA	NA	0.0920387	NA	NA	NA	NA	NA	NA	NA	2.06561
201913526.LH	20.6091	0.432406	1.27667	NA	1.8965	15.5773	0.724239	0.0411032	0.68889	NA	4.06018	1.63755	9.11423	3.31374	NA	NA	NA	1.42464	NA	NA	0.248263	NA	5.89831	0.782605	3.03424	NA	0.398701	2.09709	NA	NA	NA	0.0238399	0.0402811	2.74158	NA	NA	0.959349	2.71939	NA	NA	0.137285	NA	NA	NA	0.124954	NA	NA	NA	0.171811
201917410.F2	0.0708066	NA	NA	0.642228	1.318	4.37634	NA	NA	0.314282	NA	12.0346	6.29806	12.4123	NA	NA	NA	NA	6.31421	NA	NA	NA	NA	0.664588	0.0757755	0.0571421	0.470802	0.390057	6.50178	NA	NA	NA	3.34157	3.41611	20.6519	NA	NA	NA	NA	NA	NA	0.0546577	NA	NA	0.0136644	NA	NA	NA	NA	0.0720488
202190046.U3	13.3014	3.48294	0.456147	0.660948	13.6286	8.35295	0.240707	NA	NA	NA	6.41798	7.39411	6.95525	NA	0.96283	NA	0.0412261	5.81954	NA	NA	0.021278	NA	2.26478	0.53727	0.276614	0.0146286	0.787286	0.773988	NA	NA	NA	0.11038	1.17561	1.48547	NA	NA	1.19157	2.28739	NA	NA	0.0239378	NA	NA	NA	0.335129	NA	NA	1.20221	0.835162
202093305.LH.020420	2.34002	0.220433	1.15549	7.78033	16.9283	2.21796	1.17505	NA	NA	NA	5.26905	8.57614	0.237617	NA	NA	0.813586	NA	4.12304	NA	NA	NA	NA	2.32343	0.0213322	NA	0.196138	NA	NA	NA	NA	NA	0.465753	NA	NA	NA	NA	0.121475	NA	NA	NA	4.75471	NA	16.2664	NA	NA	NA	NA	0.0497751	0.854473
202190037.RF.082620	10.7735	4.81763	0.930968	0.225551	12.7093	3.76179	0.0438026	0.208553	1.20882	NA	4.19459	10.7767	6.67761	0.147752	NA	NA	0.143176	4.34626	NA	NA	0.150367	NA	2.18228	0.422335	3.10148	NA	1.94235	2.19601	NA	NA	NA	0.0980655	NA	0.513863	NA	NA	0.272622	3.55324	NA	NA	NA	NA	NA	NA	0.490327	NA	NA	0.0575318	1.38011
202003309.LF	11.1715	1.47378	0.567443	2.08654	30.8764	8.18458	1.76735	NA	NA	NA	1.61761	6.87631	1.90133	NA	NA	23.0189	0.0531978	1.22552	NA	NA	NA	NA	0.027584	0.027584	NA	0.0453166	NA	NA	NA	NA	NA	NA	0.0216732	NA	NA	NA	NA	NA	NA	NA	0.384206	NA	NA	NA	NA	NA	NA	NA	0.54577
202190085.U4	8.73676	0.170953	1.49455	NA	1.04644	0.523221	0.0751159	NA	5.51454	NA	3.14969	0.688994	11.788	4.55617	NA	NA	NA	2.01518	NA	4.41889	0.815914	NA	1.04385	2.00482	3.99668	NA	3.04608	5.13378	NA	NA	NA	1.08012	2.00223	4.30492	NA	NA	NA	NA	NA	5.4731	NA	NA	NA	NA	0.0569845	NA	NA	0.810734	NA
202190041.RF	7.74987	2.65039	6.81049	6.1045	3.19593	9.99183	0.0875197	0.751211	9.08892	NA	1.16693	3.24698	2.78604	0.65348	NA	NA	3.17696	0.802264	NA	NA	3.45995	NA	0.606803	0.544081	2.21425	NA	0.173581	1.19902	NA	NA	NA	0.0218799	0.129821	0.0204213	NA	NA	0.0233386	NA	NA	NA	NA	NA	NA	NA	1.79415	NA	NA	0.363207	0.812474
202093304.RH	62.26	0.469595	2.12408	3.60617	6.23551	0.299194	0.186253	NA	NA	NA	1.77733	5.23886	0.0733123	NA	NA	0.338822	NA	0.0317026	NA	NA	NA	NA	0.794547	NA	NA	0.023777	NA	NA	NA	NA	NA	0.0217956	0.0257584	NA	NA	NA	NA	NA	NA	NA	0.687551	NA	NA	NA	NA	NA	NA	NA	0.19616
202014974.H1	50.8891	1.67275	2.5401	2.36456	7.11663	16.6908	1.20236	0.0263876	0.153737	NA	0.631009	4.69241	0.35107	NA	0.187008	0.395815	0.148	0.440559	NA	NA	NA	NA	NA	0.0998141	0.173241	NA	0.281086	0.30059	NA	NA	NA	0.0344187	NA	NA	NA	NA	NA	NA	NA	NA	NA	NA	NA	NA	0.244373	NA	NA	0.299442	0.879971
202090008.RH	39.3134	2.63587	2.38679	10.3856	12.3718	1.38791	0.317126	0.0179748	0.014123	NA	1.71531	12.6722	0.130959	NA	NA	1.9233	NA	1.05794	NA	NA	NA	NA	0.0808864	0.0320978	0.0526404	NA	0.586747	0.263202	NA	NA	NA	0.071899	2.80021	0.286312	NA	NA	0.0385173	NA	NA	NA	NA	NA	NA	NA	0.0154069	NA	NA	NA	0.175896
202090020.H2	55.8949	0.203479	0.55458	0.211459	3.68257	1.69566	0.7421	NA	0.103734	NA	1.84528	1.65975	19.9629	NA	NA	NA	NA	0.161586	NA	NA	NA	NA	0.0418928	0.209464	NA	0.171561	NA	0.0678264	NA	NA	NA	NA	NA	NA	NA	NA	NA	NA	NA	NA	NA	NA	NA	NA	0.0758059	NA	NA	NA	0.115704
202092662.RH	0.28022	NA	0.783079	2.77533	14.3948	7.07075	0.383862	NA	NA	NA	6.31838	7.16287	1.98457	NA	NA	2.08053	NA	0.491344	NA	NA	NA	NA	5.74642	NA	NA	0.506698	NA	NA	NA	NA	NA	0.0767725	NA	NA	NA	NA	NA	NA	NA	NA	8.57165	NA	NA	NA	NA	NA	NA	NA	0.664082
202001979.LF	0.266054	0.0207315	NA	0.231501	0.13821	1.15751	NA	NA	0.0587392	0.250505	3.62283	0.293696	0.587392	9.1685	NA	NA	NA	1.55659	NA	10.1792	NA	NA	0.160669	0.0466458	0.352435	0.091564	0.215953	2.8022	NA	NA	NA	6.03113	1.10741	6.75501	NA	NA	1.52549	NA	NA	13.745	NA	NA	NA	0.39217	0.0241867	NA	0.115751	NA	0.345525
201903083.LF	18.7268	NA	0.715043	2.39485	0.149117	4.31361	0.315302	NA	0.211998	NA	0.113185	0.164388	4.40524	55.2451	0.264099	NA	0.109592	0.441063	NA	NA	NA	NA	NA	0.222777	0.870448	0.0125761	0.300929	1.40044	NA	NA	NA	0.0161693	0.0772534	0.372792	NA	NA	0.116778	0.24254	NA	NA	NA	NA	NA	NA	0.0314403	NA	NA	3.45844	NA
202190054.U4	56.3098	0.212882	1.57127	0.392818	0.508129	1.27729	NA	NA	0.0950366	0.0532205	0.176134	0.219218	1.10369	0.0443504	7.33936	NA	0.0202745	0.266102	NA	NA	NA	NA	0.0215416	1.35332	0.0532205	NA	0.0316789	NA	NA	NA	0.660187	NA	0.343399	0.0810979	NA	0.0266102	0.0202745	0.453641	NA	0.0215416	0.145723	NA	NA	0.0671592	0.97064	NA	NA	1.70179	0.0228088
202190035.LF	43.5483	6.49082	1.93957	15.4521	3.38658	0.856235	0.409704	NA	18.4444	NA	0.807132	4.11392	0.148844	NA	NA	0.271602	NA	NA	NA	NA	NA	NA	0.0398963	0.0675168	0.414307	NA	NA	NA	NA	NA	NA	NA	NA	NA	NA	NA	NA	0.949838	NA	NA	NA	NA	NA	NA	0.0905338	NA	NA	NA	0.642944
20203307.RF.020420	64.543	0.643904	2.99337	0.271821	9.59617	1.97516	1.25996	NA	0.0846655	NA	2.64914	4.9184	NA	NA	0.057929	0.782042	NA	NA	NA	NA	NA	NA	0.0323066	0.0222804	0.0724113	NA	NA	NA	NA	NA	NA	NA	0.194953	NA	NA	NA	NA	NA	NA	NA	NA	NA	NA	NA	NA	NA	NA	NA	0.959171
202092657.LH	25.1508	0.249417	2.66781	11.9164	30.2821	2.05673	0.28683	NA	NA	NA	4.34466	7.19569	1.62985	NA	0.10936	3.66547	NA	1.60203	NA	NA	NA	NA	0.66863	0.0930518	0.0777031	0.279155	NA	NA	NA	NA	NA	0.0172673	NA	0.0565985	NA	NA	NA	NA	NA	NA	0.212964	NA	0.0143895	NA	0.128546	NA	NA	NA	0.698368
202002653.RH	0.547904	1.24496	0.65444	30.5882	27.9111	0.0806636	NA	NA	NA	NA	5.94323	9.60962	NA	NA	NA	0.541816	NA	0.438323	NA	NA	NA	NA	2.41078	NA	NA	0.0776197	NA	NA	NA	NA	NA	0.494635	NA	NA	NA	NA	NA	NA	NA	NA	4.77589	NA	1.46108	NA	NA	NA	NA	NA	0.958831
202190068.U2	31.5174	5.62866	8.03337	14.003	17.0835	4.21396	1.34271	0.0184162	1.36392	NA	1.29751	6.17836	0.274011	NA	NA	0.628383	NA	0.616664	NA	NA	NA	NA	0.0212065	2.50293	0.310285	NA	NA	0.0429711	NA	NA	NA	0.016742	NA	NA	NA	NA	NA	NA	NA	NA	NA	NA	NA	NA	0.110497	0.008371	NA	NA	0.574809
202092660.LF	85.0863	0.19123	1.38586	0.571441	3.27116	0.677181	0.634435	NA	NA	NA	1.10464	1.86281	0.409458	NA	NA	0.148485	NA	0.474701	NA	NA	NA	NA	0.0449954	0.0854912	NA	NA	NA	NA	NA	NA	NA	NA	NA	NA	NA	NA	NA	NA	NA	NA	0.0314968	NA	NA	NA	0.0427456	NA	NA	NA	0.19798
202090025.F1	26.1892	NA	5.30776	2.39737	16.6658	4.66377	0.114727	NA	0.0140703	NA	6.72237	4.73954	3.34441	NA	13.0031	4.61723	NA	0.821491	NA	NA	NA	NA	NA	3.59768	1.3475	NA	0.816079	1.03471	NA	NA	NA	NA	0.837726	NA	0.042211	NA	NA	NA	NA	NA	0.0205643	NA	NA	NA	0.142868	NA	NA	0.0465403	0.161268
201901204.LH	36.2075	0.231622	5.17013	NA	3.65632	3.71974	0.306072	NA	0.512877	NA	1.02024	1.3208	13.026	0.0386037	0.0992665	NA	0.454972	0.918215	NA	NA	0.0496333	NA	0.355705	8.48729	0.587327	NA	1.72062	0.64799	NA	NA	0.0303314	NA	0.929245	1.89434	NA	NA	1.62135	1.30701	NA	NA	0.135113	NA	NA	NA	0.146142	NA	NA	2.26934	0.176474
202190059.U2	0.423775	0.208035	NA	NA	NA	NA	NA	NA	0.774904	0.143093	0.0374243	NA	0.301596	0.03082	4.75179	NA	NA	NA	10.8156	2.18162	0.840947	NA	NA	NA	NA	NA	NA	0.976335	6.59329	5.39351	NA	0.407265	NA	1.14474	NA	7.49367	NA	NA	1.541	3.65217	NA	7.3847	NA	0.656026	NA	NA	NA	0.485416	NA
202090233.RF	55.3704	0.863561	0.937484	3.35344	1.75568	5.65515	0.683792	NA	4.30436	NA	0.42338	1.14581	6.20621	0.042002	0.658591	0.280573	0.268813	1.48351	NA	NA	NA	NA	0.0268813	0.547706	0.0655231	NA	1.24494	1.86489	NA	NA	0.409939	1.1811	NA	NA	NA	NA	NA	0.745955	NA	NA	0.174728	NA	NA	NA	0.868601	NA	NA	0.927404	0.152887
202092658.RH.020620	71.3688	1.1785	1.98826	4.16563	6.41525	1.65734	0.13102	NA	NA	NA	1.37503	2.02406	1.55468	NA	0.0540289	0.963065	NA	0.278249	NA	NA	NA	NA	0.873917	NA	0.106032	0.233675	NA	NA	NA	NA	NA	0.0398463	NA	0.0101304	NA	NA	NA	NA	NA	NA	0.484909	NA	NA	NA	NA	NA	NA	NA	0.279599
202000236.LH	3.33957	2.78528	4.56419	5.21894	3.82977	19.3567	0.12125	NA	0.488464	NA	3.06589	3.36555	1.71482	0.140303	NA	6.17682	NA	3.16116	NA	NA	NA	NA	4.15021	0.890321	0.136839	NA	0.356821	0.845285	NA	NA	NA	0.604517	3.19753	1.24541	NA	NA	NA	NA	NA	NA	0.148964	NA	NA	0.1455	0.180143	NA	NA	NA	3.08494
201917026.RF.100619	35.5687	1.0214	1.52156	2.86919	4.95204	3.2613	NA	0.0179193	NA	NA	7.46179	5.37156	3.80573	NA	NA	NA	NA	12.9145	NA	NA	NA	NA	NA	NA	0.0495415	NA	NA	0.0305681	NA	NA	NA	0.638242	NA	NA	NA	NA	NA	NA	NA	NA	0.0332033	NA	NA	NA	0.120691	NA	NA	0.02846	1.03299
202013117.F1	34.6233	19.6888	15.4614	6.17117	3.82473	4.60278	3.15998	NA	NA	NA	0.0505051	2.52935	2.57712	NA	NA	NA	0.020475	NA	NA	NA	NA	NA	NA	0.296205	NA	NA	2.47611	NA	NA	NA	NA	NA	NA	NA	NA	NA	NA	NA	NA	NA	NA	NA	NA	NA	1.06334	NA	NA	0.04368	0.342615
202014972.F1	7.12759	0.956611	1.29136	9.74379	12.3033	1.35059	0.645037	NA	NA	NA	6.91129	7.49839	NA	NA	NA	NA	NA	6.69885	NA	NA	NA	NA	1.86945	NA	NA	NA	3.11446	5.48989	NA	NA	NA	9.67684	NA	NA	NA	NA	NA	NA	NA	NA	NA	NA	NA	NA	0.0772499	0.306425	NA	NA	2.25698
202093306.RF	1.33516	2.56832	10.2945	6.43343	16.3977	0.312077	32.9277	0.0111095	NA	NA	0.589816	12.7063	NA	NA	NA	3.78936	NA	0.356515	NA	NA	NA	NA	0.303997	NA	0.048478	NA	NA	NA	NA	NA	NA	0.025249	NA	NA	NA	NA	NA	NA	NA	NA	0.678692	NA	NA	NA	NA	NA	NA	NA	0.110085
202090235.RH	0.9325	0.218031	0.143118	1.59777	0.574706	NA	0.0201259	NA	0.0268345	1.38533	3.76578	1.75319	NA	NA	NA	NA	NA	2.21832	0.042488	1.52174	NA	NA	4.01959	NA	NA	14.9916	NA	1.1304	NA	0.341022	NA	2.52245	0.117401	7.91283	NA	NA	13.6655	0.389101	NA	0.107338	NA	0.0301888	NA	0.299652	NA	NA	NA	NA	0.121873
202190042.LF.121920	6.64604	1.05593	1.89001	0.547539	3.78438	2.71975	0.956425	NA	2.32228	0.0440423	1.68285	4.70165	10.338	2.02323	NA	NA	0.297965	3.45542	NA	NA	0.512196	NA	0.884653	3.27218	1.86718	NA	5.34326	0.595931	NA	NA	0.423568	0.0924345	1.0842	0.797655	NA	NA	0.0108746	NA	NA	NA	0.0114184	NA	NA	NA	0.528508	NA	NA	7.69327	0.0402362
20203310.RF.012820	0.204706	18.8392	17.0073	0.807722	3.76868	15.1406	9.03552	NA	NA	NA	NA	13.7438	NA	NA	0.0194297	17.4722	0.017348	NA	NA	NA	NA	NA	NA	0.116578	NA	NA	NA	NA	NA	NA	NA	NA	NA	NA	NA	NA	NA	NA	NA	NA	0.00971487	NA	NA	NA	0.451741	NA	NA	NA	NA
202090231.LF	11.136	0.887895	5.06335	12.3198	12.9394	7.03503	3.262	NA	0.781433	0.56425	NA	5.24007	15.4434	NA	NA	NA	NA	0.683488	NA	NA	NA	NA	NA	1.99723	0.0596189	NA	5.21452	2.02491	NA	NA	NA	NA	NA	NA	NA	NA	NA	0.195891	NA	0.232088	NA	NA	NA	0.0234217	1.62248	NA	NA	NA	1.15618
202003308.RH	57.1088	0.527765	1.32859	6.97568	14.1395	0.830656	NA	NA	NA	NA	1.95732	4.60991	0.110142	NA	NA	NA	NA	0.422212	NA	NA	NA	NA	3.89169	NA	NA	0.0481872	NA	NA	NA	NA	NA	1.13355	NA	NA	NA	NA	NA	0.0688389	NA	NA	0.977513	NA	NA	NA	NA	NA	NA	NA	0.302891
201900357.RH	2.62629	NA	NA	0.299287	NA	NA	NA	NA	NA	10.7111	1.03847	0.181782	NA	NA	NA	NA	NA	0.174751	0.140605	30.693	NA	8.89525	0.222959	NA	NA	NA	NA	0.334438	NA	2.094	NA	1.56975	NA	0.173747	NA	NA	0.201868	NA	NA	5.1391	NA	0.0411771	NA	0.150648	NA	NA	NA	NA	NA
201903481.LF	2.43821	0.882084	NA	1.49684	1.21391	7.93667	0.027045	NA	0.426479	0.80823	3.19235	2.98015	2.42365	NA	NA	NA	NA	3.22252	NA	6.83823	NA	NA	0.307897	0.387992	0.0780145	26.3647	1.48019	1.38762	0.0811351	NA	NA	0.620995	0.117542	12.5676	NA	NA	0.229883	NA	NA	6.66244	NA	0.188275	NA	0.136265	NA	NA	NA	NA	0.0530498
202092656.RF	35.4541	0.615928	2.27061	1.93102	3.59236	8.44986	5.47343	NA	NA	NA	1.18524	3.63897	4.48129	NA	1.45159	1.12532	NA	0.213078	NA	NA	NA	NA	NA	0.0599281	0.103209	0.266347	NA	NA	NA	NA	NA	NA	0.0965508	NA	NA	NA	NA	NA	NA	NA	0.585964	NA	NA	NA	0.795712	NA	NA	NA	1.04874
202190040.LF	2.63639	NA	0.568053	0.813745	2.02826	1.61355	NA	NA	0.285769	NA	0.432139	0.658663	4.02342	0.219554	NA	NA	55.7354	0.641238	NA	NA	NA	NA	0.137657	0.329331	0.339786	NA	1.69545	0.486156	NA	NA	NA	0.0296224	0.224782	0.130687	NA	NA	0.0191674	NA	NA	NA	NA	NA	NA	NA	15.5448	NA	NA	0.184704	NA
202092655.RH.020620	16.457	0.208441	1.19299	1.8529	19.5615	7.55796	0.17917	NA	NA	NA	7.00981	10.4282	6.77387	NA	NA	0.397367	NA	1.32958	NA	NA	NA	NA	1.19299	0.459456	0.0594277	0.306895	NA	NA	NA	NA	NA	0.588068	NA	NA	NA	NA	NA	NA	NA	NA	3.96037	NA	NA	NA	0.21731	NA	NA	NA	1.45465
202092661.RH	77.8462	NA	0.696842	1.98084	6.43611	1.98406	0.125819	NA	NA	NA	0.587154	3.47453	0.0580701	NA	0.0516179	0.525857	NA	0.261316	NA	NA	NA	NA	0.396813	0.0419395	NA	NA	NA	NA	NA	NA	NA	NA	0.0774268	NA	NA	NA	NA	NA	NA	NA	1.7421	NA	NA	NA	NA	NA	NA	NA	0.44843
202190043.LF	68.1507	0.369602	0.408507	0.42796	2.77915	0.805343	0.0531708	NA	0.379977	0.0363118	0.973933	1.60939	2.85047	NA	NA	NA	0.128388	0.735313	NA	NA	0.184153	NA	0.597847	0.207496	0.149138	0.0272338	0.210089	0.2879	NA	NA	NA	0.0181559	0.105045	0.0907794	NA	NA	0.823499	NA	NA	NA	NA	NA	NA	NA	0.0700298	NA	NA	0.0881857	0.0194527
202014973.H1	23.0523	0.304629	9.77601	5.89149	5.32205	11.3629	0.432056	NA	0.870085	NA	5.05127	3.56197	5.53509	NA	NA	NA	NA	1.82778	NA	NA	NA	NA	4.29268	NA	NA	NA	0.0338477	NA	NA	NA	NA	NA	0.0298656	0.0438029	NA	NA	NA	1.07914	NA	NA	0.471877	NA	NA	NA	0.0876058	NA	NA	NA	3.12394
201903485.LF	21.0084	NA	0.148644	NA	3.60495	0.207566	NA	NA	0.0227653	NA	0.625377	1.58688	8.94811	NA	NA	NA	32.5049	0.370941	NA	NA	0.0227653	NA	NA	1.41547	0.120522	NA	1.05792	1.0606	NA	NA	NA	NA	0.0897221	1.8547	NA	NA	NA	0.582524	NA	NA	NA	NA	NA	NA	14.456	NA	NA	0.0281219	0.0843656
202190093.U3	18.9284	0.0644712	NA	NA	0.85555	0.860777	0.0191671	NA	4.3701	NA	1.95853	1.69193	10.7388	NA	NA	NA	NA	6.16658	NA	NA	NA	NA	2.70779	6.99948	0.399024	NA	6.60742	6.6475	NA	0.128942	NA	NA	2.82105	6.44537	0.022652	NA	NA	0.151594	NA	NA	NA	NA	NA	NA	0.071441	NA	NA	NA	NA
201908987.F2	20.1715	1.83828	0.387815	1.8229	2.92485	12.2734	NA	NA	0.213555	NA	1.78361	4.09342	13.237	NA	NA	NA	NA	1.78873	NA	NA	NA	NA	3.00343	0.56891	0.227222	0.0461278	0.32802	1.08486	NA	NA	NA	0.232348	0.351938	0.996019	NA	NA	4.3531	NA	NA	NA	0.102506	NA	0.358772	NA	0.0427109	NA	NA	NA	0.490322
202017344.LFF2.110820	10.3263	2.81406	0.270748	3.57125	6.43077	8.69021	0.0282871	NA	NA	NA	9.00591	3.24898	0.0101025	NA	NA	0.538971	0.0141436	5.07855	NA	NA	NA	NA	22.9181	NA	NA	NA	0.0550588	0.00656665	NA	NA	NA	3.68389	0.366722	NA	NA	NA	NA	0.850129	NA	NA	0.0459666	NA	NA	NA	NA	NA	NA	NA	0.890539
201917413.U2	NA	0.294223	0.451274	NA	0.0536758	0.192835	0.137171	NA	NA	NA	0.117292	0.256451	0.127232	NA	NA	NA	NA	0.0656038	NA	NA	NA	NA	NA	NA	0.123256	NA	NA	NA	NA	NA	NA	NA	NA	NA	NA	NA	NA	NA	NA	NA	NA	NA	NA	0.0536758	NA	95.7974	NA	NA	NA
202190089.U1	0.365818	1.05908	2.09002	0.0780241	0.130466	NA	0.117676	0.0294189	6.49007	0.0652332	0.0716287	NA	7.36368	0.312096	NA	NA	NA	0.0204653	4.21202	0.0268607	8.04799	NA	NA	0.253258	0.015349	0.862102	0.103606	1.92502	0.690705	0.0447679	NA	0.0601169	NA	0.0179072	NA	0.0652332	NA	NA	NA	0.0652332	NA	2.15142	NA	0.117676	0.0243026	NA	0.0281398	10.2301	0.0511633
202190064.U2	0.1645	0.0996054	1.04284	NA	0.012828	NA	0.0384839	0.0150917	0.0143371	0.0573485	0.00830045	NA	3.24246	NA	0.0822499	NA	NA	NA	NA	NA	18.7432	NA	NA	0.0724403	NA	0.212793	0.0105642	0.292779	NA	NA	NA	0.00905503	NA	NA	NA	5.86917	NA	NA	20.69	NA	NA	NA	NA	3.72916	NA	NA	NA	0.195438	0.0233922
201917412.H2	NA	0.733991	8.52488	1.95348	7.35832	1.98569	NA	0.133453	6.96947	NA	6.31601	2.90605	NA	NA	NA	1.61754	NA	3.43756	NA	NA	0.0920365	NA	5.86733	0.289915	0.473988	NA	NA	NA	NA	NA	NA	0.0943375	NA	NA	NA	NA	NA	NA	NA	NA	7.5447	NA	NA	NA	NA	0.144958	NA	NA	1.22869
202190067.U4	0.28753	0.395144	0.571698	NA	0.0638956	0.021859	0.159739	0.0386737	0.948345	NA	NA	NA	2.04634	0.163102	NA	NA	NA	NA	NA	NA	2.05643	NA	NA	0.171509	0.121065	0.168146	0.749933	0.82728	NA	0.240449	NA	0.380011	NA	0.221953	NA	0.0184961	NA	NA	0.40187	9.52213	NA	NA	NA	0.0622142	NA	NA	NA	12.4596	0.0184961
202190052.U4	0.310641	0.466534	0.561675	NA	0.012609	0.410367	1.3079	NA	0.066484	NA	NA	NA	0.48946	0.0607526	NA	NA	NA	NA	NA	NA	NA	NA	NA	0.0401197	0.54792	NA	NA	NA	NA	NA	33.0391	NA	NA	0.0298032	36.1375	NA	NA	NA	NA	NA	NA	NA	NA	NA	0.142138	NA	NA	0.277399	0.0240718
202190078.U4	1.68026	2.88207	1.36075	1.3867	0.0421688	0.535219	NA	NA	0.866082	2.08735	0.75255	0.647128	0.44115	0.0324375	NA	NA	NA	0.274097	34.2232	0.948797	4.51206	0.0794719	0.288694	0.256256	0.02595	2.98425	0.0178406	0.2595	5.18189	0.0729844	NA	0.236794	NA	0.0308156	NA	NA	NA	NA	NA	NA	1.56349	9.43932	NA	0.24166	NA	NA	1.02178	0.29356	0.136238
202190088.U3	NA	1.71961	1.02032	NA	0.043776	NA	0.0482658	0.0168369	0.0864295	0.0123471	NA	NA	0.0202043	NA	NA	NA	NA	NA	NA	NA	3.79728	NA	NA	0.099899	NA	0.0729599	NA	NA	NA	NA	NA	NA	NA	NA	NA	NA	NA	NA	0.0572455	NA	NA	NA	NA	NA	NA	NA	0.13245	2.78819	0.0202043
202090001.F1	4.76666	17.9316	33.3649	1.24387	2.49487	0.224859	25.5091	NA	NA	NA	NA	2.99634	0.314089	NA	NA	NA	NA	NA	NA	NA	NA	NA	NA	1.10467	0.0838761	NA	NA	NA	NA	NA	NA	NA	NA	NA	NA	NA	NA	NA	NA	NA	NA	NA	NA	NA	0.505041	0.933345	NA	NA	0.026769
202090018.F1	NA	41.1193	29.6657	NA	NA	0.712347	16.0415	NA	NA	NA	NA	NA	NA	NA	NA	NA	NA	NA	NA	NA	NA	NA	NA	NA	NA	NA	NA	NA	NA	NA	NA	NA	NA	NA	NA	NA	NA	NA	NA	NA	NA	NA	NA	NA	0.0485691	0.0286433	NA	NA	NA
202190087.U2	2.12623	0.64134	0.0442716	0.929704	NA	0.0849536	NA	NA	0.44152	1.93599	1.43225	0.0658092	0.0921328	NA	NA	NA	NA	0.356566	2.18726	0.0454681	0.226144	2.50912	NA	NA	NA	0.70356	NA	0.802872	0.660485	3.63267	NA	5.97667	NA	0.307508	NA	2.22196	NA	NA	NA	0.25845	NA	0.34819	NA	2.0688	NA	NA	0.874663	NA	0.145977
202090012.F1.110320	NA	36.3976	16.8783	NA	0.0789571	0.074123	36.4323	NA	NA	NA	NA	NA	0.0169194	NA	NA	NA	NA	NA	NA	NA	NA	NA	NA	NA	NA	NA	NA	NA	NA	NA	NA	NA	NA	NA	NA	NA	NA	NA	NA	NA	NA	NA	NA	NA	NA	0.124881	NA	NA	0.0193364
202090011.F2	0.0613397	8.15	18.3426	0.0429378	NA	0.0797416	16.116	NA	NA	0.0347591	NA	NA	NA	NA	NA	NA	NA	NA	NA	NA	NA	NA	NA	NA	NA	NA	NA	NA	NA	NA	NA	NA	NA	NA	NA	NA	NA	NA	NA	NA	NA	NA	NA	NA	NA	42.353	NA	NA	NA
2020318.RF.081019	NA	14.7363	2.26986	NA	NA	0.0166563	0.0281435	73.4286	NA	NA	NA	NA	NA	NA	NA	NA	NA	NA	NA	NA	NA	NA	NA	NA	0.366439	NA	NA	NA	NA	NA	NA	NA	NA	NA	NA	NA	NA	NA	NA	NA	NA	NA	NA	NA	NA	NA	NA	NA	NA
202190072.U2	3.05057	4.43598	NA	1.6006	NA	0.0678639	0.0215178	0.0215178	5.31491	0.556153	0.547877	0.276421	8.50286	0.0347596	NA	NA	NA	0.518083	1.37383	NA	11.09	NA	NA	0.620707	0.211868	3.15981	0.0612431	2.37855	0.544567	0.691881	NA	2.27096	NA	0.0413805	NA	0.172143	NA	NA	NA	0.668708	NA	0.210213	NA	1.205	NA	NA	5.73368	0.120831	1.02127
202190065.U4	0.828648	0.825399	0.168979	0.4062	0.142982	NA	0.24697	NA	0.123485	1.17311	1.36158	0.217723	3.08062	0.100738	NA	NA	NA	0.445195	0.0714912	NA	0.224223	0.123485	NA	0.0974881	0.0844897	21.3889	NA	1.2316	0.0714912	0.922887	NA	1.33884	NA	0.194976	NA	6.14825	NA	NA	0.253469	0.149482	0.633672	0.617424	NA	0.766906	NA	NA	0.0552432	0.360706	0.292464
202190038.RH	NA	6.55318	1.61432	14.774	15.9328	3.87863	6.1243	NA	0.602041	NA	3.67351	10.0189	NA	NA	NA	NA	NA	3.13807	NA	NA	0.36229	NA	3.17536	0.0346307	0.0586057	NA	NA	NA	NA	NA	NA	0.943019	NA	NA	NA	NA	NA	8.15951	NA	NA	2.05919	NA	NA	NA	NA	0.0665974	NA	NA	2.3389
202190047.U4LH	1.71574	0.0744501	NA	NA	NA	NA	NA	NA	0.0575296	0.353638	0.57868	0.0744501	NA	NA	NA	NA	NA	0.612521	19.2115	13.2893	0.0287648	4.62775	NA	NA	NA	0.155668	NA	1.43316	12.5364	3.80541	NA	2.08968	0.0186125	0.416244	NA	10.4585	NA	NA	NA	2.45685	NA	11.0406	NA	0.497462	NA	NA	NA	0.035533	0.0862944
202190048.RH	2.37436	0.206554	NA	2.09762	0.284763	NA	0.0461236	NA	0.099266	10.8731	1.21726	0.236634	0.180484	NA	NA	NA	NA	0.541451	13.3287	8.06762	NA	8.51382	0.0250672	0.0290779	0.0110296	0.369992	0.0591585	1.62034	7.45297	3.62471	NA	2.34428	NA	1.41579	NA	2.05952	NA	NA	NA	1.34059	0.235631	8.17691	NA	0.707897	NA	0.0812177	NA	0.125336	0.356957
202190070.U3	5.03598	0.140932	0.131537	0.64641	NA	0.0450984	0.0469775	NA	0.0544939	2.35075	1.17256	0.0714058	0.0225492	NA	NA	NA	NA	0.310051	2.12526	NA	0.336359	0.0319447	0.0808012	NA	0.0300656	0.657685	NA	0.462258	0.885056	0.308172	NA	2.07265	NA	0.0281865	NA	0.112746	NA	NA	NA	0.79298	0.0225492	1.09364	NA	1.27967	NA	NA	16.3519	0.154086	0.120262
202190092.U2	17.887	0.268827	0.04356	0.693226	0.205354	0.0385817	0.0448045	NA	1.76729	2.00874	2.08714	0.113256	3.06413	0.0672068	NA	NA	NA	0.547611	19.1763	NA	1.31178	NA	0.0298697	0.131924	NA	0.0460491	0.255137	4.45681	1.52087	0.133169	0.0236468	2.7057	NA	0.0871199	NA	4.40329	NA	NA	NA	0.131924	NA	3.28816	NA	1.15496	NA	NA	0.336034	0.23149	0.369637
201914247.LH	NA	4.62215	0.320078	0.0732382	0.141051	63.7851	14.1051	NA	NA	NA	NA	NA	NA	NA	NA	NA	NA	NA	NA	NA	NA	NA	NA	6.0625	NA	NA	NA	NA	NA	NA	NA	NA	NA	NA	NA	NA	NA	NA	NA	NA	NA	NA	NA	NA	NA	NA	NA	0.0813758	0.108501
202003373.RH	17.3125	0.287177	13.4116	NA	0.35085	12.3395	0.242996	NA	3.19663	NA	NA	NA	4.58444	0.170227	NA	NA	8.91678	NA	NA	NA	NA	NA	NA	1.45538	2.53002	NA	0.179323	0.153334	NA	NA	0.869328	NA	NA	0.135142	NA	NA	NA	NA	NA	NA	NA	NA	NA	NA	2.44945	NA	NA	0.839441	NA
201917015.LF.091919	0.222595	41.7251	8.07866	5.57255	3.38937	18.4765	9.54637	NA	NA	NA	0.124456	2.73748	0.175444	NA	NA	NA	NA	NA	NA	NA	NA	NA	NA	0.105815	NA	NA	NA	NA	NA	NA	NA	NA	NA	NA	NA	NA	NA	NA	NA	NA	NA	NA	NA	NA	1.50718	1.50553	NA	NA	1.34325
202190061.U3	6.41101	0.139052	0.863583	0.0687939	NA	NA	NA	NA	NA	1.09924	0.307377	NA	NA	NA	NA	NA	NA	0.257611	11.2837	0.497658	0.433255	3.52752	NA	NA	NA	0.913349	NA	0.622073	7.18091	0.657201	NA	0.611827	NA	0.308841	NA	9.26083	0.0190281	NA	0.114169	0.10685	0.308841	3.94028	NA	1.76815	NA	NA	0.058548	0.0248829	0.109778
202190036.LF	20.6151	0.156664	0.126824	0.612566	6.20192	26.8783	13.9904	NA	0.267739	NA	1.38097	1.94297	4.39406	NA	NA	0.20557	NA	0.502321	NA	NA	NA	NA	0.0140915	0.866214	0.151691	NA	NA	0.116048	NA	NA	NA	0.11439	NA	NA	NA	NA	NA	NA	NA	NA	NA	NA	NA	NA	1.97861	NA	NA	NA	0.177387
202013302.H1	0.276648	15.8603	17.6541	NA	0.175252	2.97302	4.93209	NA	0.757339	0.068849	0.093885	0.0413094	2.3296	NA	0.505727	NA	NA	0.232835	NA	NA	0.195281	NA	NA	1.95656	0.162734	0.107655	1.80384	1.47462	NA	NA	0.405583	NA	NA	NA	NA	NA	NA	NA	NA	NA	NA	NA	NA	NA	0.0588346	0.0613382	NA	0.0137698	NA
202190060.U4	NA	0.0366802	NA	NA	NA	NA	NA	NA	0.154057	NA	NA	NA	0.243312	0.771507	NA	NA	NA	NA	NA	NA	3.93945	NA	NA	NA	NA	1.06373	NA	0.128381	NA	NA	NA	0.0941458	NA	NA	NA	NA	NA	NA	1.29114	0.200518	NA	NA	NA	0.91456	NA	NA	NA	1.36084	NA
202190045.U4	0.542436	0.55063	1.40034	1.07832	NA	0.0557185	0.00901329	0.0139296	1.10044	2.0452	0.534242	0.0737451	0.263024	0.144213	NA	NA	NA	0.104882	9.94985	1.79774	1.95752	0.0598155	NA	0.374461	0.029498	2.81788	NA	0.463775	1.08405	0.154045	NA	0.482621	NA	0.0770227	NA	0.0729257	NA	NA	NA	NA	0.108979	0.44329	NA	0.267121	NA	NA	2.06896	0.0958686	0.285148
202090016.F2	NA	50.4379	13.468	NA	NA	0.672948	29.1336	NA	NA	NA	NA	NA	NA	NA	NA	NA	NA	NA	NA	NA	NA	NA	NA	NA	NA	NA	NA	NA	NA	NA	NA	NA	NA	NA	NA	NA	NA	NA	NA	NA	NA	NA	NA	NA	0.0672948	0.0472068	NA	NA	NA
201900369.LH	NA	0.151534	NA	NA	NA	NA	NA	NA	NA	1.62541	0.341351	NA	NA	NA	NA	NA	NA	0.196197	1.94443	5.41377	NA	0.837427	NA	NA	NA	NA	NA	2.3432	5.58444	0.170676	NA	6.52236	NA	0.0446628	NA	NA	NA	NA	NA	4.17438	NA	0.674727	NA	1.75142	NA	NA	NA	NA	NA
202190049.U4	0.0418626	NA	0.238617	0.0153496	1.90196	NA	1.35914	0.0348855	NA	NA	0.255362	0.270712	0.0655848	NA	NA	NA	NA	0.146519	NA	NA	NA	NA	NA	0.0181405	NA	NA	0.390718	NA	NA	NA	NA	NA	NA	NA	NA	5.29283	NA	NA	NA	NA	NA	NA	NA	NA	NA	0.0279084	NA	0.0725619	0.707478
201917411.H2	31.7376	NA	0.87347	15.1447	1.01598	26.3481	0.22986	NA	0.144046	NA	1.13704	4.85925	0.341726	NA	NA	NA	NA	1.28569	NA	NA	NA	NA	0.881132	NA	0.0321805	NA	1.21979	2.743	NA	NA	NA	0.410684	0.304948	0.214536	NA	NA	NA	NA	NA	NA	0.692646	NA	NA	NA	NA	NA	NA	NA	0.582313
202190071.U3	5.47181	NA	0.0226108	1.70523	NA	NA	0.0301477	NA	NA	8.44325	5.50761	0.895011	NA	NA	NA	NA	NA	0.819641	1.123	NA	NA	1.84655	0.0960959	NA	NA	0.0263793	NA	1.02314	0.437142	0.386268	NA	2.02367	NA	0.156391	NA	0.846021	NA	NA	NA	0.0847905	0.0734851	0.081022	NA	1.47159	NA	NA	0.167697	NA	0.0207266
202017013.LFF2	46.2192	NA	0.0489737	3.51849	0.207866	NA	NA	NA	NA	3.57182	2.89924	3.28233	0.311255	NA	NA	NA	NA	1.30379	NA	NA	NA	NA	0.0750931	0.0522386	0.078358	NA	NA	0.421174	NA	NA	NA	1.93174	0.0163246	NA	NA	NA	NA	NA	NA	8.60414	NA	NA	NA	7.14472	NA	0.0174129	NA	NA	0.833642
202190058.U2	8.01964	NA	0.0700018	0.874529	NA	0.555084	NA	NA	NA	2.06752	0.418039	0.479167	0.171554	0.323388	NA	NA	NA	0.178455	0.0946503	49.1028	0.0187329	1.82892	0.226766	0.0236626	0.0857768	0.945517	NA	0.0483111	0.512689	0.0591564	NA	0.132116	4.84984	3.69333	NA	1.70371	1.61398	NA	NA	0.0118313	0.343107	0.0601424	NA	0.0443673	0.0197188	NA	0.0838049	0.0236626	0.10451
202190079.U1	0.510993	NA	0.309172	NA	0.558227	0.742872	2.51846	NA	3.99133	NA	1.20878	NA	40.5874	NA	0.0257643	NA	NA	NA	NA	NA	NA	NA	NA	2.24579	33.5387	NA	NA	2.12126	NA	NA	NA	NA	NA	NA	NA	NA	NA	NA	NA	NA	NA	NA	NA	NA	0.0279114	NA	NA	NA	0.206115
202190063.U3	1.25066	NA	0.134723	1.96242	0.275407	0.14903	NA	NA	0.0774954	2.06734	1.75259	0.964519	0.125185	NA	NA	NA	NA	0.239639	34.1039	0.060804	0.0214603	10.2795	1.11355	0.0131146	NA	0.525776	0.0464972	0.0393438	1.88493	NA	NA	0.934713	NA	0.104917	NA	NA	0.0286137	NA	NA	NA	6.98889	2.29744	NA	0.152606	NA	NA	0.963327	NA	0.288521
201915059.LF	2.6025	NA	0.077594	NA	0.0403489	9.77063	0.754213	0.0263819	8.89692	NA	NA	NA	1.96778	0.369347	NA	NA	0.220367	NA	NA	NA	0.0217263	NA	NA	0.810081	34.2298	NA	NA	0.119495	NA	NA	1.90571	NA	NA	0.0201744	0.0279338	NA	NA	NA	NA	NA	NA	NA	NA	NA	1.12201	NA	NA	0.893882	NA
202000229.LH	1.401	NA	0.0660945	0.657941	NA	NA	0.01402	NA	0.0150215	3.17754	2.42947	0.0560802	NA	NA	NA	NA	NA	2.11402	5.64207	0.556796	0.0210301	3.76138	0.0550788	NA	NA	0.116166	NA	3.41388	2.05594	5.92347	NA	3.45995	NA	0.0210301	NA	0.0690988	NA	NA	NA	0.746067	0.0921317	0.740058	NA	0.791131	NA	0.0751074	NA	NA	0.0751074
202190091.U1	1.61852	NA	0.0951373	0.731368	0.0535147	NA	0.0225951	NA	0.499471	1.78501	1.56501	1.54598	0.0285412	NA	NA	NA	NA	0.413847	0.445956	0.0214059	0.491146	0.15103	2.06448	0.317521	NA	1.125	NA	0.53158	0.0654069	0.0677853	NA	2.54849	0.247357	0.0451902	NA	NA	1.41873	NA	0.0130814	0.0154598	0.110597	0.247357	NA	0.75872	NA	NA	14.9116	NA	0.991806
202190083.U1	2.04551	0.4414	0.0619037	NA	NA	NA	0.0430634	NA	0.656717	0.261072	3.7694	0.117079	0.0484464	NA	NA	NA	NA	1.29998	5.4879	0.290678	3.04001	0.925864	0.0497921	NA	NA	NA	NA	2.73318	0.0457549	9.62468	NA	5.66015	0.0363348	0.11977	NA	2.13837	NA	NA	NA	8.93431	NA	0.524835	NA	1.96477	NA	NA	NA	0.12919	NA
201903482.LH	9.15118	NA	NA	0.447493	NA	0.0350117	0.0218823	NA	NA	0.917963	1.31732	0.0667411	NA	NA	NA	NA	NA	1.26042	22.0639	1.98363	NA	5.43338	0.107223	0.0382941	NA	0.330423	NA	2.47927	5.97168	1.59741	NA	2.34031	NA	0.731964	NA	NA	NA	NA	NA	0.875293	NA	7.97173	NA	0.334799	NA	NA	0.92234	NA	0.0678352
202190066.U4	6.1396	NA	NA	0.0598945	NA	NA	NA	NA	0.0303575	2.11682	2.39168	0.126353	0.702324	NA	NA	NA	NA	0.740887	0.111584	0.110764	NA	NA	0.0508693	NA	NA	0.0574331	NA	1.51869	0.0246142	0.0114866	NA	2.80766	NA	0.0492283	NA	0.0262551	NA	NA	0.0131276	8.14975	NA	NA	NA	0.521	NA	NA	NA	0.0123071	0.0541512
202090232.LH	0.77865	NA	NA	15.3308	NA	0.246671	NA	NA	NA	49.7741	1.13825	3.64212	NA	NA	NA	NA	NA	0.0475511	0.0267475	NA	NA	NA	0.117392	NA	NA	NA	NA	0.158999	NA	0.0475511	NA	0.54238	NA	NA	NA	NA	NA	NA	NA	0.052009	0.141167	NA	NA	0.309082	NA	NA	NA	NA	0.0222896
202090234.RH	2.65133	NA	NA	0.186929	0.00993345	NA	NA	NA	NA	5.15636	1.08184	0.0198669	NA	NA	NA	NA	NA	1.23987	10.4229	0.390114	NA	8.06867	NA	NA	NA	NA	NA	3.43697	2.41744	5.53022	NA	6.97328	NA	0.0379277	NA	NA	NA	NA	NA	0.964447	NA	6.03592	NA	1.74377	NA	0.00993345	NA	NA	0.0388307
201915679.LH	47.6122	0.0360532	1.07853	0.685522	0.230638	0.843542	11.9308	NA	0.0204557	0.0380987	0.21862	0.660975	5.79024	0.0759418	NA	NA	NA	0.120944	0.266436	NA	0.475339	NA	4.46318	4.84519	0.219643	0.12836	0.297375	0.317319	0.252628	0.222711	0.0337519	0.0639241	0.00894937	0.337008	NA	0.272317	0.0675038	0.0393772	NA	0.572504	0.0611114	0.233195	0.0943519	0.184868	2.71933	0.12299	0.00511393	0.77476	0.242911
202117421.lesion	1.79932	1.01467	0.858322	1.27397	19.8086	4.90511	0.80717	NA	NA	NA	0.913335	1.92962	1.35343	0.725778	NA	11.081	0.175332	1.12759	0.132545	0.0302407	NA	NA	1.36309	0.0984432	0.885989	NA	0.142518	0.0723847	1.31225	0.0112598	0.261872	1.18196	NA	0.00450394	3.84572	3.48348	0.0550124	NA	NA	0.044396	0.271523	0.0170506	1.51139	0.00353881	0.197208	3.506	2.91534	0.0517953	0.0106164
201915316.HIND	62.1861	0.0161288	0.455154	0.14032	1.19288	1.94513	2.04739	NA	0.0270963	NA	0.0499992	5.04379	0.0999984	0.0232254	NA	NA	NA	0.10516	2.46738	NA	0.136772	NA	2.12384	0.112256	4.43251	0.133869	0.115805	0.229029	0.17161	0.108385	0.0293544	0.101611	NA	0.290318	NA	0.0806439	0.0351607	NA	NA	0.323543	0.133869	0.107418	0.0687086	0.0635474	0.057741	0.232899	0.00903211	0.846438	0.0141933
201914785.LH	1.57936	0.669011	0.906465	1.01904	0.235189	6.112	24.9892	0.0145578	NA	NA	6.18673	13.3877	0.433175	2.19014	0.0601722	NA	0.220955	1.72914	0.0592017	0.0284686	0.102551	NA	0.0934933	0.164018	0.00808766	0.147519	0.11905	0.117109	0.610456	0.107081	3.76173	4.16967	NA	0.196692	NA	0.19928	0.939139	0.0135873	NA	0.238101	0.0659953	0.104493	0.106434	0.0666423	1.59877	0.600428	0.0562901	0.15593	3.78211
202119849.U1	2.47781	1.47699	8.21058	0.503443	6.3817	2.105	0.475861	NA	0.157004	0.0106084	4.8841	6.72935	2.11501	0.782595	0.047283	0.0284911	0.0342499	0.382811	0.167915	0.133969	0.229141	NA	2.3002	0.948692	1.91193	0.062741	0.406452	0.516476	1.49821	0.227929	0.177918	1.02871	0.0918382	0.199134	0.470709	3.73566	0.700759	0.0769865	NA	0.485257	1.1448	0.324919	0.0694091	0.126391	0.721976	3.96571	0.420092	1.65673	0.116389
202013303.U1	0.00736356	85.1505	0.166247	0.00509785	0.0798663	0.376958	NA	0.00792999	0.00509785	0.142457	0.124614	0.0784503	0.220057	NA	10.181	NA	0.0407828	NA	0.011895	0.0438982	0.0614574	NA	0.0404996	0.0659888	0.135659	0.149254	NA	0.0651392	NA	NA	NA	NA	NA	0.00509785	NA	NA	NA	NA	NA	NA	0.0283214	NA	NA	NA	0.0286046	NA	NA	NA	0.0246396
201912857.H1	0.708879	0.31979	0.195728	24.5285	4.20325	16.0243	0.0466501	NA	NA	NA	0.173079	2.88149	1.0503	1.46847	NA	0.0405653	0.014874	3.06336	0.151106	0.00371849	0.0855253	NA	0.523969	0.224124	0.0354947	NA	0.141641	0.105132	0.110541	0.0794405	0.987428	0.230546	5.7258	0.123724	0.901565	0.71057	0.793391	NA	NA	0.246434	0.109188	0.242716	0.228856	0.401597	0.117301	0.695358	0.724091	0.0895818	0.159895
202120168.U1Lesion	3.37836	0.885818	29.0967	1.59227	2.11557	1.86459	1.02559	NA	0.00447557	0.0874457	0.341864	8.75249	0.760502	1.29309	NA	NA	NA	1.83429	0.655843	0.598693	0.0161809	NA	0.525018	1.80469	1.02353	NA	0.0499198	0.0840029	2.12211	0.0399358	0.456852	2.94182	NA	0.354258	NA	0.205188	0.335668	NA	NA	0.40108	0.00826258	0.0574938	0.360111	0.0323618	0.50746	2.47086	0.00998396	0.0413129	0.0385587
201914195.HIND	1.08924	2.23564	2.2867	20.9242	0.138649	0.572182	0.325319	NA	NA	0.21609	0.420344	0.929289	3.47672	3.07159	0.122755	NA	0.504887	8.8695	9.60299	1.53191	0.675662	NA	1.35741	0.458219	0.499476	0.135268	0.590782	0.938758	NA	0.479862	0.437253	0.0943492	NA	0.483244	NA	0.176186	0.290149	0.0135268	NA	0.737209	0.0324642	0.518413	1.44263	0.460925	0.168746	NA	NA	0.512664	0.0348314
201906306.LH	47.0286	0.351052	0.526578	0.149398	0.135329	2.9213	0.584194	0.0579504	NA	0.00602952	0.63846	0.487387	2.1914	0.901414	0.212038	0.038522	0.0241181	0.0619701	0.370146	0.620706	0.215388	8.17403	0.585199	0.105182	0.0582854	2.70692	0.207014	1.19485	NA	0.157438	0.362106	0.666262	NA	5.47347	NA	0.0576155	0.0418717	NA	NA	1.45412	0.589219	0.209358	NA	0.115901	0.0596253	0.279368	0.00401968	0.168157	0.790203
201906308.LH	3.41569	0.148005	1.2651	0.784933	2.79655	31.323	0.634669	1.63963	0.27426	0.075697	1.22471	1.63426	1.15353	0.292902	NA	NA	0.120324	NA	1.90542	3.11883	1.2185	NA	1.249	0.689182	0.553605	0.401929	1.06767	0.94593	NA	0.867409	NA	1.63568	NA	0.853004	NA	0.409555	0.134447	NA	0.0974458	1.14393	NA	0.895936	NA	0.62789	0.0251382	0.391195	NA	0.918532	1.4614
202119851.U1Lesion	4.26067	1.15315	17.3134	0.872706	10.43	7.09973	3.51527	NA	NA	0.643459	1.00832	1.82613	1.57936	3.33722	NA	NA	NA	1.61672	1.42253	NA	0.00784144	NA	0.988021	0.112548	0.185888	0.0313657	NA	0.291517	1.91423	NA	0.609326	1.78001	NA	NA	NA	NA	2.89211	NA	NA	0.623625	2.26156	0.0553513	0.654991	NA	1.45528	0.851488	0.00922522	0.0728792	0.0313657
202000186.U1	8.96484	0.0340241	3.76692	1.409	2.2566	2.16628	2.72818	0.0680481	NA	0.478088	1.2759	3.29983	1.96489	0.552391	0.543635	0.129342	NA	NA	0.148855	0.0465329	2.77897	NA	1.01772	1.29342	0.595671	0.121586	2.44873	2.06971	NA	1.9056	0.123587	NA	NA	1.94037	NA	0.665471	0.326481	NA	NA	2.32615	1.38173	1.99716	NA	1.40324	0.0252679	0.762039	NA	1.95263	0.0200142
202009166.F1	0.0391008	0.00987009	0.0584613	8.97723	20.7401	0.548549	NA	0.658259	26.303	2.21735	0.681796	0.0671926	6.68092	NA	NA	NA	NA	0.00417581	8.52169	3.13565	0.123756	NA	0.131728	NA	3.34179	0.181458	0.0899697	0.0296103	NA	NA	0.0709888	NA	NA	0.0596002	NA	NA	0.0345453	5.50372	0.0334065	NA	NA	NA	NA	0.0216383	NA	NA	0.735702	NA	NA
201906307.LF	0.172643	0.0338106	0.116093	0.134943	31.0324	11.0573	0.0146612	24.6967	0.661251	0.103526	13.9273	0.0185509	0.122376	NA	NA	NA	NA	NA	0.21154	0.906004	0.0733061	NA	0.0167557	0.0454797	1.73332	0.509851	0.0598417	NA	NA	NA	NA	0.00837784	0.00568496	NA	NA	NA	NA	NA	4.0091	NA	NA	NA	NA	NA	NA	NA	0.0263304	0.0353066	0.00867705
201906305.LH	0.0198257	0.159095	0.771245	0.501028	1.70061	2.26821	0.53505	1.14696	0.0494419	12.6975	0.40141	1.19395	17.0805	0.128255	0.0944782	NA	7.18915	1.34766	NA	5.86205	0.956041	NA	0.459663	0.521833	0.278784	4.67985	0.901704	5.9465	NA	0.80233	NA	NA	NA	0.695859	NA	0.261895	0.125318	NA	NA	0.812365	NA	2.4814	NA	0.482426	0.106961	NA	NA	0.83366	0.277315
202105987.LH	20.8139	0.36298	2.51606	2.02007	2.46872	13.9962	7.65866	4.19344	5.19445	NA	0.38778	4.11679	0.606471	NA	0.333672	0.182618	NA	0.157818	NA	NA	0.82967	NA	0.743997	3.67264	NA	NA	1.44741	NA	0.164581	NA	NA	1.09796	0.0360726	0.491489	NA	0.191636	NA	NA	0.53658	1.22196	0.299853	1.02131	NA	1.55563	0.0653816	1.44967	NA	NA	0.0473453
[truncated: 3,155 more columns]

[truncated: 1 more sheets: sp66603]
