# Supplementary material for: Bacterial community analysis of treponeme-associated hoof disease in free-ranging elk (Cervus canadensis): evidence for a polybacterial etiology with geographic consistency
Source: Appl Environ Microbiol. 2025 Oct 3;91(11):e00888-25. doi: 10.1128/aem.00888-25 (PMC12628766; doi:10.1128/aem.00888-25)
Supplement: Data Set S2 — Summary of the results of comparisons of Shannon diversity indices and Bray-Curtis dissimilarity. [file aem.00888-25-s0002.xlsx]

## Sheet: TAHDPosTAHDPrev
Supplemental Data 2: Comparison of alpha diversity (Shannon Diversity Index) and beta diversity (Bray-Curtis Dissimilarity Index) between TAHD-positive lesions from endemic TAHD areas and TAHD-positive lesions from sporadic TAHD areas. For comparison of alpha diversity calculated from both rarefied and unrarefied data, mean Shannon Diversity Index from each group, unadjusted p-value, and adjusted…
	T-test p value	T-test Adjusted p value	Endemic TAHD Mean Shannon Diversity Index	Sporadic TAHD Mean Shannon Diversity Index	PERMANOVA p value	PERMANOVA Adjusted p value
unrarefied data	0.4756	1	3.53078	3.70996	0.000999001	0.022977
rarefied to 26,051	0.4779	1	3.52761	3.70567	0.001998	0.02997

## Sheet: TAHDPosTAHDNeg
Supplemental Data 2: Comparison of alpha diversity (Shannon Diversity Index) and beta diversity (Bray-Curtis Dissimilarity Index) between TAHD-positive lesions and TAHD-negative tissues. For comparison of alpha diversity calculated from both rarefied and unrarefied data, mean Shannon Diversity Index from each group, unadjusted p-value, and adjusted p-value are reported. For comparison of beta div…
	T-test p value	T-test Adjusted p value	TAHD-Positive Mean Shannon Diversity Index	TAHD-Negative Mean Shannon Diversity Index	PERMANOVA p value	PERMANOVA Adjusted p value
unrarefied data	0.001469	0.02352	3.57294	2.8166	0.000999001	0.022977
rarefied to 26,051	1.151e-05	0.000276	3.56964	2.92051	0.000999001	0.022977

## Sheet: Sex
Supplemental Data 2: Comparison of alpha diversity (Shannon Diversity Index) and beta diversity (Bray-Curtis Dissimilarity Index) between samples from male and female elk. For comparison of alpha diversity calculated from both rarefied and unrarefied data, mean Shannon Diversity Index from each group, unadjusted p-value, and adjusted p-value are reported. For comparison of beta diversity calculat…
	T-test p value	T-test Adjusted p value	Male Mean Shannon Diversity Index	Female Mean Shannon Diversity Index	PERMANOVA p value	PERMANOVA Adjusted p value
unrarefied data	0.5609	1	3.22934	3.1409	0.000999001	0.022977
rarefied to 26,051	0.5487	1	3.22733	3.13614	0.000999001	0.022977

## Sheet: AgeClass
Supplemental Data 2: Comparison of alpha diversity (Shannon Diversity Index) and beta diversity (Bray-Curtis Dissimilarity Index) between different age classes. For comparison of alpha diversity calculated from both rarefied and unrarefied data, mean Shannon Diversity Index from each group, unadjusted p-value, and adjusted p-value are reported. For comparison of beta diversity calculated from bot…
	ANOVA p value	ANOVA Adjusted p value	Adult Mean Shannon Diversity Index	Juvenile Mean Shannon Diversity Index	Unknown Mean Shannon Diversity Index	PERMANOVA p value	PERMANOVA Adjusted p value
unrarefied data	0.0914	0.914	3.22284	2.52836	3.28003	0.0969031	0.914
rarefied to 26,051	0.0939	0.914	3.21912	2.52865	3.27349	0.14985	0.914

## Sheet: HistologicCategory
Supplemental Data 2: Comparison of alpha diversity (Shannon Diversity Index) and beta diversity (Bray-Curtis Dissimilarity Index) between different histologic lesion categories. For comparison of alpha diversity calculated from both rarefied and unrarefied data, mean Shannon Diversity Index from each group, unadjusted p-value, and adjusted p-value are reported. For comparison of beta diversity ca…
	ANOVA p value	ANOVA Adjusted p value	Hne Mean Shannon Diversity Index	Hnd Mean Shannon Diversity Index	Hpu Mean Shannon Diversity Index	Heu Mean Shannon Diversity Index	PERMANOVA p value	PERMANOVA Adjusted p value
unrarefied data	0.00274	0.03836	2.8166	2.90883	3.2797	3.53804	0.000999001	0.022977
rarefied to 26,051	0.00276	0.03836	2.8109	2.90724	3.27611	3.53405	0.000999001	0.022977

## Sheet: SequencingBatch
Supplemental Data 2: Comparison of alpha diversity (Shannon Diversity Index) between sequencing batches. For comparison of alpha diversity calculated from both rarefied and unrarefied data, unadjusted p-value and adjusted p-value are reported.
	ANOVA p value	ANOVA Adjusted p value
unrarefied data	0.077	0.51
rarefied to 26,051	0.0756	0.51

## Sheet: ExtractionBatch
Supplemental Data 2: Comparison of alpha diversity (Shannon Diversity Index) between DNA extraction batches. For comparison of alpha diversity calculated from both rarefied and unrarefied data, unadjusted p-value and adjusted p-value are reported.
	ANOVA p value	ANOVA Adjusted p value
unrarefied data	0.226	0.914
rarefied to 26,051	0.226	0.914
