# Supplementary material for: Bacterial community analysis of treponeme-associated hoof disease in free-ranging elk (Cervus canadensis): evidence for a polybacterial etiology with geographic consistency
Source: Appl Environ Microbiol. 2025 Oct 3;91(11):e00888-25. doi: 10.1128/aem.00888-25 (PMC12628766; doi:10.1128/aem.00888-25)
Supplement: Data Set S3 — Summary of the results of the differential abundance analyses by TAHD diagnosis at the family, genus, and ASV levels. [file aem.00888-25-s0003.xlsx]

## Sheet: PrimaryResult_ASV
Supplemental Data 3: Amplicon sequence variants (ASVs) identified as differentially abundant on comparison of TAHD-positive lesions and TAHD-negative tissues. ASVs identified as differentially abundant with the ancombc2 analysis are listed by complete taxonomic classification to the ASV level ("taxon"). All ASVs identified as differentially abundant ("Differentially Abundant"=TRUE) had an adjuste…
taxon	LFC	Adjusted p value (q)	Differentially Abundant	Passed Sensitivity Test	TAHD-negative	TAHD-positive
k__Bacteria.p__Actinobacteria.c__Actinobacteria.o__Corynebacteriales.f__Corynebacteriaceae.g__Corynebacterium.s__felinum	1.49963	0.00300268	TRUE	TRUE	33.3333	64.7059
k__Bacteria.p__Actinobacteria.c__Actinobacteria.o__Corynebacteriales.f__Corynebacteriaceae.g__Corynebacterium.s__freneyi-xerosis	2.81776	2.56245e-09	TRUE	TRUE	9.52381	72.549
k__Bacteria.p__Bacteroidetes.c__Bacteroidia.o__Bacteroidales.f__Porphyromonadaceae.g__Porphyromonas.s__levii	2.22236	5.29151e-05	TRUE	TRUE	66.6667	88.2353
k__Bacteria.p__Firmicutes.c__Bacilli.o__Lactobacillales.f__Aerococcaceae.g__Facklamia.s__languida	-2.61327	2.44039e-05	TRUE	TRUE	100	66.6667
k__Bacteria.p__Firmicutes.c__Bacilli.o__Lactobacillales.f__Aerococcaceae.g__Ignavigranum.s__sp28126	-2.12424	3.58702e-06	TRUE	TRUE	95.2381	82.3529
k__Bacteria.p__Firmicutes.c__Clostridia.o__Clostridiales.f__Family XI.g__Peptoniphilus.s__sp31313	1.57459	2.44039e-05	TRUE	TRUE	23.8095	47.0588
k__Bacteria.p__Firmicutes.c__Clostridia.o__Clostridiales.f__Peptococcaceae.g__Peptococcus.s__niger	1.45918	7.57433e-05	TRUE	TRUE	9.52381	64.7059
k__Bacteria.p__Fusobacteria.c__Fusobacteriia.o__Fusobacteriales.f__Fusobacteriaceae.g__Fusobacterium.s__equinum-gonidiaformans	1.6501	0.0001061	TRUE	TRUE	4.7619	66.6667
k__Bacteria.p__Proteobacteria.c__Betaproteobacteria.o__Burkholderiales.f__Oxalobacteraceae.g__Duganella.s__zoogloeoides	1.43807	0.000548765	TRUE	TRUE	9.52381	27.451
k__Bacteria.p__Proteobacteria.c__Gammaproteobacteria.o__Pseudomonadales.f__Moraxellaceae.g__Acinetobacter.s__harbinensis	2.22402	5.61305e-06	TRUE	TRUE	4.7619	35.2941
k__Bacteria.p__Proteobacteria.c__Gammaproteobacteria.o__Pseudomonadales.f__Pseudomonadaceae.g__Pseudomonas.s__baetica-fluorescens	1.16528	0.00533862	TRUE	TRUE	14.2857	37.2549
k__Bacteria.p__Proteobacteria.c__Gammaproteobacteria.o__Pseudomonadales.f__Pseudomonadaceae.g__Pseudomonas.s__brenneri-fluorescens-proteolytica	1.66905	4.66199e-05	TRUE	TRUE	9.52381	33.3333
k__Bacteria.p__Proteobacteria.c__Gammaproteobacteria.o__Pseudomonadales.f__Pseudomonadaceae.g__Pseudomonas.s__costantinii-fluorescens-poae	2.09133	7.37475e-06	TRUE	TRUE	9.52381	50.9804
k__Bacteria.p__Proteobacteria.c__Gammaproteobacteria.o__Pseudomonadales.f__Pseudomonadaceae.g__Pseudomonas.s__deceptionensis-fragi	2.04984	1.78773e-05	TRUE	TRUE	4.7619	27.451
k__Bacteria.p__Proteobacteria.c__Gammaproteobacteria.o__Pseudomonadales.f__Pseudomonadaceae.g__Pseudomonas.s__fragi-psychrophila	1.78951	4.29077e-05	TRUE	TRUE	9.52381	31.3725
k__Bacteria.p__Proteobacteria.c__Gammaproteobacteria.o__Pseudomonadales.f__Pseudomonadaceae.g__Pseudomonas.s__NA	2.50792	1.77336e-08	TRUE	TRUE	19.0476	56.8627

## Sheet: PrimaryResult_Genus
Supplemental Data 3: Genera identified as differentially abundant on comparison of TAHD-positive lesions and TAHD-negative tissues. Genera identified as differentially abundant with the ancombc2 analysis are listed by complete taxonomic classification to the genus level ("taxon"). All genera identified as differentially abundant ("Differentially Abundant"=TRUE) had an adjusted p-value < 0.05 ("Ad…
taxon	LFC	Adjusted p value (q)	Differentially Abundant	Passed Sensitivity Test	TAHD-negative	TAHD-positive
k__Bacteria.p__Proteobacteria.c__Gammaproteobacteria.o__Pseudomonadales.f__Moraxellaceae.g__Moraxella	3.99839	1.73677e-11	TRUE	TRUE	4.7619	62.7451
k__Bacteria.p__Firmicutes.c__Clostridia.o__Clostridiales.f__Family XIII.g__NA	3.2772	3.71557e-13	TRUE	TRUE	23.8095	84.3137
k__Bacteria.p__Proteobacteria.c__Gammaproteobacteria.o__Pseudomonadales.f__Moraxellaceae.g__Acinetobacter	2.88939	5.06167e-07	TRUE	TRUE	57.1429	76.4706
k__Bacteria.p__Fusobacteria.c__Fusobacteriia.o__Fusobacteriales.f__Fusobacteriaceae.g__Fusobacterium	2.73238	3.71286e-10	TRUE	TRUE	4.7619	80.3922
k__Bacteria.p__Bacteroidetes.c__Sphingobacteriia.o__Sphingobacteriales.f__Sphingobacteriaceae.g__Sphingobacterium	2.61978	1.86598e-08	TRUE	TRUE	4.7619	49.0196
k__Bacteria.p__Firmicutes.c__Clostridia.o__Clostridiales.f__Peptococcaceae.g__Peptococcus	2.59113	2.52019e-11	TRUE	TRUE	9.52381	78.4314
k__Bacteria.p__Proteobacteria.c__Betaproteobacteria.o__Neisseriales.f__Neisseriaceae.g__Neisseria	2.58835	1.01212e-07	TRUE	TRUE	9.52381	35.2941
k__Bacteria.p__Spirochaetae.c__Spirochaetes.o__Spirochaetales.f__Spirochaetaceae.g__NA	2.46403	1.68831e-05	TRUE	TRUE	28.5714	78.4314
k__Bacteria.p__Firmicutes.c__Clostridia.o__Clostridiales.f__Family XI.g__Tissierella	1.99103	9.43525e-07	TRUE	TRUE	4.7619	66.6667
k__Bacteria.p__Proteobacteria.c__Gammaproteobacteria.o__Xanthomonadales.f__Xanthomonadaceae.g__Stenotrophomonas	1.60442	7.84895e-05	TRUE	TRUE	9.52381	37.2549
k__Bacteria.p__Firmicutes.c__Clostridia.o__Clostridiales.f__Lachnospiraceae.g__Roseburia	1.54525	4.00968e-05	TRUE	TRUE	4.7619	45.098
k__Bacteria.p__Bacteroidetes.c__Flavobacteriia.o__Flavobacteriales.f__Flavobacteriaceae.g__Flavobacterium	1.49293	0.00235904	TRUE	TRUE	28.5714	49.0196
k__Bacteria.p__Proteobacteria.c__Betaproteobacteria.o__Burkholderiales.f__Oxalobacteraceae.g__Duganella	1.48648	0.000386302	TRUE	TRUE	9.52381	27.451
k__Bacteria.p__Bacteroidetes.c__Bacteroidia.o__Bacteroidales.f__Bacteroidaceae.g__Bacteroides	1.4485	0.00243715	TRUE	TRUE	9.52381	60.7843
k__Bacteria.p__Actinobacteria.c__Acidimicrobiia.o__Acidimicrobiales.f__NA.g__NA	-0.91062	0.0371813	TRUE	TRUE	42.8571	19.6078
k__Bacteria.p__Actinobacteria.c__Actinobacteria.o__Corynebacteriales.f__Corynebacteriaceae.g__Corynebacterium	-1.25945	0.0187082	TRUE	TRUE	100	100
k__Bacteria.p__Firmicutes.c__Bacilli.o__Lactobacillales.f__Aerococcaceae.g__Facklamia	-2.14503	0.000378748	TRUE	TRUE	100	74.5098
k__Bacteria.p__Firmicutes.c__Bacilli.o__Lactobacillales.f__Aerococcaceae.g__Ignavigranum	-2.25833	1.5831e-06	TRUE	TRUE	95.2381	86.2745
k__Bacteria.p__Firmicutes.c__Clostridia.o__Clostridiales.f__Family XI.g__Parvimonas	-3.13215	8.44898e-14	TRUE	TRUE	4.7619	72.549

## Sheet: PrimaryResult_Family
Supplemental Data 3: Families identified as differentially abundant on comparison of TAHD-positive lesions and TAHD-negative tissues. Families identified as differentially abundant with the ancombc2 analysis are listed by family ("Families") or complete taxonomic classification to the family level ("taxon"). All families identified as differentially abundant ("Differentially Abundant"=TRUE) had a…
Families	taxon	LFC	Adjusted p value (q)	Differentially Abundant	Passed Sensitivity Test	TAHD-negative	TAHD-positive
Unidentified Acidimicrobiales	k__Bacteria.p__Actinobacteria.c__Acidimicrobiia.o__Acidimicrobiales.f__NA	-1.01462	0.0161687	TRUE	TRUE	42.8571	19.6078
Actinomycetaceae	k__Bacteria.p__Actinobacteria.c__Actinobacteria.o__Actinomycetales.f__Actinomycetaceae	2.13348	7.25255e-08	TRUE	TRUE	28.5714	92.1569
Corynebacteriaceae	k__Bacteria.p__Actinobacteria.c__Actinobacteria.o__Corynebacteriales.f__Corynebacteriaceae	-1.25352	0.0161687	TRUE	TRUE	100	100
Coriobacteriaceae	k__Bacteria.p__Actinobacteria.c__Coriobacteriia.o__Coriobacteriales.f__Coriobacteriaceae	1.09681	0.00297687	TRUE	TRUE	28.5714	78.4314
Bacteroidaceae	k__Bacteria.p__Bacteroidetes.c__Bacteroidia.o__Bacteroidales.f__Bacteroidaceae	1.4485	0.00235916	TRUE	TRUE	9.52381	60.7843
Aerococcaceae	k__Bacteria.p__Firmicutes.c__Bacilli.o__Lactobacillales.f__Aerococcaceae	-2.10611	0.000452707	TRUE	TRUE	100	94.1176
Clostridiales Family XIII	k__Bacteria.p__Firmicutes.c__Clostridia.o__Clostridiales.f__Family XIII	3.29536	5.07845e-13	TRUE	TRUE	23.8095	84.3137
Lachnospiraceae	k__Bacteria.p__Firmicutes.c__Clostridia.o__Clostridiales.f__Lachnospiraceae	1.79099	0.00089047	TRUE	TRUE	38.0952	74.5098
Peptococcaceae	k__Bacteria.p__Firmicutes.c__Clostridia.o__Clostridiales.f__Peptococcaceae	2.49249	1.05856e-10	TRUE	TRUE	19.0476	78.4314
Peptostreptococcaceae	k__Bacteria.p__Firmicutes.c__Clostridia.o__Clostridiales.f__Peptostreptococcaceae	1.88269	0.0119395	TRUE	TRUE	61.9048	100
Fusobacteriaceae	k__Bacteria.p__Fusobacteria.c__Fusobacteriia.o__Fusobacteriales.f__Fusobacteriaceae	2.73238	5.90353e-10	TRUE	TRUE	4.7619	80.3922
Campylobacteraceae	k__Bacteria.p__Proteobacteria.c__Epsilonproteobacteria.o__Campylobacterales.f__Campylobacteraceae	1.23381	0.0192289	TRUE	TRUE	38.0952	68.6275
Enterobacteriaceae	k__Bacteria.p__Proteobacteria.c__Gammaproteobacteria.o__Enterobacteriales.f__Enterobacteriaceae	2.5682	6.81162e-08	TRUE	TRUE	9.52381	58.8235
Moraxellaceae	k__Bacteria.p__Proteobacteria.c__Gammaproteobacteria.o__Pseudomonadales.f__Moraxellaceae	2.37679	0.00387735	TRUE	TRUE	85.7143	90.1961
Xanthomonadaceae	k__Bacteria.p__Proteobacteria.c__Gammaproteobacteria.o__Xanthomonadales.f__Xanthomonadaceae	1.5012	0.0158895	TRUE	TRUE	33.3333	68.6275
Spirochaetaceae	k__Bacteria.p__Spirochaetae.c__Spirochaetes.o__Spirochaetales.f__Spirochaetaceae	3.6998	3.88454e-09	TRUE	TRUE	28.5714	80.3922

## Sheet: StructuralZero_Prev50_ASV
Supplemental Data 3: Amplicon sequence variants (ASVs) identified as structural zeros detected on comparison of TAHD-positive lesions and TAHD-negative tissues. ASVs identified in at least 50% of TAHD-negative tissues or TAHD-positive lesions and absent from the other comparison group (TAHD-positive lesions or TAHD-negative tissues, respectively) are listed by complete taxonomic classification to…
taxon	TAHD-negative	TAHD-positive
k__Bacteria.p__Actinobacteria.c__Actinobacteria.o__Actinomycetales.f__Actinomycetaceae.g__Trueperella.s__pyogenes	0	78.4314
k__Bacteria.p__Actinobacteria.c__Coriobacteriia.o__Coriobacteriales.f__Coriobacteriaceae.g__Senegalimassilia.s__sp10473	0	50.9804
k__Bacteria.p__Bacteroidetes.c__Bacteroidia.o__Bacteroidales.f__Bacteroidaceae.g__Bacteroides.s__denticanum-pyogenes	0	60.7843
k__Bacteria.p__Bacteroidetes.c__Bacteroidia.o__Bacteroidales.f__Porphyromonadaceae.g__Porphyromonas.s__uenonis	0	66.6667
k__Bacteria.p__Firmicutes.c__Clostridia.o__Clostridiales.f__Family XI.g__Anaerococcus.s__NA	0	70.5882
k__Bacteria.p__Firmicutes.c__Clostridia.o__Clostridiales.f__Family XI.g__Ezakiella.s__sp31234	0	64.7059
k__Bacteria.p__Firmicutes.c__Clostridia.o__Clostridiales.f__Family XI.g__Gallicola.s__sp31243	0	52.9412
k__Bacteria.p__Firmicutes.c__Clostridia.o__Clostridiales.f__Family XI.g__Gallicola.s__sp31244	0	70.5882
k__Bacteria.p__Firmicutes.c__Clostridia.o__Clostridiales.f__Family XI.g__NA.s__sp31397	0	60.7843
k__Bacteria.p__Firmicutes.c__Clostridia.o__Clostridiales.f__Family XI.g__Parvimonas.s__sp31278	0	60.7843
k__Bacteria.p__Firmicutes.c__Clostridia.o__Clostridiales.f__Family XI.g__Peptoniphilus.s__coxii	0	50.9804
k__Bacteria.p__Firmicutes.c__Clostridia.o__Clostridiales.f__Family XI.g__Peptoniphilus.s__indolicus	0	82.3529
k__Bacteria.p__Firmicutes.c__Clostridia.o__Clostridiales.f__Family XI.g__Tissierella.s__sp31385	0	64.7059
k__Bacteria.p__Firmicutes.c__Clostridia.o__Clostridiales.f__Family XIII.g__NA.s__sp31685	0	80.3922
k__Bacteria.p__Firmicutes.c__Clostridia.o__Clostridiales.f__Family XIII.g__NA.s__sp31686	0	64.7059
k__Bacteria.p__Firmicutes.c__Clostridia.o__Clostridiales.f__Peptococcaceae.g__Peptococcus.s__sp34115-sp34120	0	54.902
k__Bacteria.p__Firmicutes.c__Clostridia.o__Clostridiales.f__Peptostreptococcaceae.g__Filifactor.s__alocis	0	64.7059
k__Bacteria.p__Fusobacteria.c__Fusobacteriia.o__Fusobacteriales.f__Fusobacteriaceae.g__Fusobacterium.s__necrophorum	0	76.4706
k__Bacteria.p__NA.c__NA.o__NA.f__NA.g__NA.s__sp19816	0	58.8235
k__Bacteria.p__Proteobacteria.c__Gammaproteobacteria.o__Pseudomonadales.f__Moraxellaceae.g__Moraxella.s__caprae-equi	0	54.902
k__Bacteria.p__Spirochaetae.c__Spirochaetes.o__Spirochaetales.f__Spirochaetaceae.g__NA.s__sp66653	0	62.7451
k__Bacteria.p__Spirochaetae.c__Spirochaetes.o__Spirochaetales.f__Spirochaetaceae.g__Treponema.s__medium	0	50.9804
k__Bacteria.p__Spirochaetae.c__Spirochaetes.o__Spirochaetales.f__Spirochaetaceae.g__Treponema.s__pedis	0	64.7059
k__Bacteria.p__Spirochaetae.c__Spirochaetes.o__Spirochaetales.f__Spirochaetaceae.g__Treponema.s__sp66799	0	52.9412
k__Bacteria.p__Tenericutes.c__Mollicutes.o__Mycoplasmatales.f__Mycoplasmataceae.g__Mycoplasma.s__fermentans	0	56.8627
k__Bacteria.p__Tenericutes.c__Mollicutes.o__Mycoplasmatales.f__Mycoplasmataceae.g__Mycoplasma.s__hyopharyngis	0	66.6667

## Sheet: StructuralZero_Prev50_Genus
Supplemental Data 3: Genera identified as structural zeros detected on comparison of TAHD-positive lesions and TAHD-negative tissues. Genera identified in at least 50% of TAHD-negative tissues or TAHD-positive lesions and absent from the other comparison group (TAHD-positive lesions or TAHD-negative tissues, respectively) are listed by complete taxonomic classification to the genus level ("taxon"…
taxon	TAHD-negative	TAHD-positive
k__Bacteria.p__Actinobacteria.c__Actinobacteria.o__Actinomycetales.f__Actinomycetaceae.g__Trueperella	0	78.4314
k__Bacteria.p__Tenericutes.c__Mollicutes.o__Mycoplasmatales.f__Mycoplasmataceae.g__Mycoplasma	0	78.4314
k__Bacteria.p__Firmicutes.c__Clostridia.o__Clostridiales.f__Family XI.g__Anaerococcus	0	76.4706
k__Bacteria.p__Spirochaetae.c__Spirochaetes.o__Spirochaetales.f__Spirochaetaceae.g__Treponema	0	72.549
k__Bacteria.p__Firmicutes.c__Clostridia.o__Clostridiales.f__Peptostreptococcaceae.g__Filifactor	0	66.6667
k__Bacteria.p__Firmicutes.c__Clostridia.o__Clostridiales.f__Family XI.g__Ezakiella	0	64.7059
k__Bacteria.p__Actinobacteria.c__Coriobacteriia.o__Coriobacteriales.f__Coriobacteriaceae.g__Senegalimassilia	0	52.9412

## Sheet: StructuralZero_Prev50_Family
Supplemental Data 3: Families identified as structural zeros detected on comparison of TAHD-positive lesions and TAHD-negative tissues. Families identified in at least 50% of TAHD-negative tissues or TAHD-positive lesions and absent from the other comparison group (TAHD-positive lesions or TAHD-negative tissues, respectively) are listed by family ("Family") or complete taxonomic classification to…
Family	taxon	TAHD-negative	TAHD-positive
Mycoplasmataceae	k__Bacteria.p__Tenericutes.c__Mollicutes.o__Mycoplasmatales.f__Mycoplasmataceae	0	78.4314

## Sheet: AllSig_ASV
Supplemental Data 3: Amplicon sequence variants (ASVs) identified as differentially detected (differentially abundant or structural zero) on comparison of TAHD-positive lesions and TAHD-negative tissues. Combination of data from "PrimaryResult_ASV" and "StructuralZero_Prev50_ASV" worksheets. ASVs identified as differentially detected are listed by complete taxonomic classification to the ASV leve…
taxon	LFC	Adjusted p value (q)	Differentially Abundant	Passed Sensitivity Test	TAHD-negative	TAHD-positive
k__Bacteria.p__Actinobacteria.c__Actinobacteria.o__Corynebacteriales.f__Corynebacteriaceae.g__Corynebacterium.s__felinum	1.49963	0.00300268	TRUE	TRUE	33.3333	64.7059
k__Bacteria.p__Actinobacteria.c__Actinobacteria.o__Corynebacteriales.f__Corynebacteriaceae.g__Corynebacterium.s__freneyi-xerosis	2.81776	2.56245e-09	TRUE	TRUE	9.52381	72.549
k__Bacteria.p__Bacteroidetes.c__Bacteroidia.o__Bacteroidales.f__Porphyromonadaceae.g__Porphyromonas.s__levii	2.22236	5.29151e-05	TRUE	TRUE	66.6667	88.2353
k__Bacteria.p__Firmicutes.c__Bacilli.o__Lactobacillales.f__Aerococcaceae.g__Facklamia.s__languida	-2.61327	2.44039e-05	TRUE	TRUE	100	66.6667
k__Bacteria.p__Firmicutes.c__Bacilli.o__Lactobacillales.f__Aerococcaceae.g__Ignavigranum.s__sp28126	-2.12424	3.58702e-06	TRUE	TRUE	95.2381	82.3529
k__Bacteria.p__Firmicutes.c__Clostridia.o__Clostridiales.f__Peptococcaceae.g__Peptococcus.s__niger	1.45918	7.57433e-05	TRUE	TRUE	9.52381	64.7059
k__Bacteria.p__Fusobacteria.c__Fusobacteriia.o__Fusobacteriales.f__Fusobacteriaceae.g__Fusobacterium.s__equinum-gonidiaformans	1.6501	0.0001061	TRUE	TRUE	4.7619	66.6667
k__Bacteria.p__Proteobacteria.c__Gammaproteobacteria.o__Pseudomonadales.f__Pseudomonadaceae.g__Pseudomonas.s__costantinii-fluorescens-poae	2.09133	7.37475e-06	TRUE	TRUE	9.52381	50.9804
k__Bacteria.p__Proteobacteria.c__Gammaproteobacteria.o__Pseudomonadales.f__Pseudomonadaceae.g__Pseudomonas.s__NA	2.50792	1.77336e-08	TRUE	TRUE	19.0476	56.8627
k__Bacteria.p__Actinobacteria.c__Actinobacteria.o__Actinomycetales.f__Actinomycetaceae.g__Trueperella.s__pyogenes					0	78.4314
k__Bacteria.p__Actinobacteria.c__Coriobacteriia.o__Coriobacteriales.f__Coriobacteriaceae.g__Senegalimassilia.s__sp10473					0	50.9804
k__Bacteria.p__Bacteroidetes.c__Bacteroidia.o__Bacteroidales.f__Bacteroidaceae.g__Bacteroides.s__denticanum-pyogenes					0	60.7843
k__Bacteria.p__Bacteroidetes.c__Bacteroidia.o__Bacteroidales.f__Porphyromonadaceae.g__Porphyromonas.s__uenonis					0	66.6667
k__Bacteria.p__Firmicutes.c__Clostridia.o__Clostridiales.f__Family XI.g__Anaerococcus.s__NA					0	70.5882
k__Bacteria.p__Firmicutes.c__Clostridia.o__Clostridiales.f__Family XI.g__Ezakiella.s__sp31234					0	64.7059
k__Bacteria.p__Firmicutes.c__Clostridia.o__Clostridiales.f__Family XI.g__Gallicola.s__sp31243					0	52.9412
k__Bacteria.p__Firmicutes.c__Clostridia.o__Clostridiales.f__Family XI.g__Gallicola.s__sp31244					0	70.5882
k__Bacteria.p__Firmicutes.c__Clostridia.o__Clostridiales.f__Family XI.g__NA.s__sp31397					0	60.7843
k__Bacteria.p__Firmicutes.c__Clostridia.o__Clostridiales.f__Family XI.g__Parvimonas.s__sp31278					0	60.7843
k__Bacteria.p__Firmicutes.c__Clostridia.o__Clostridiales.f__Family XI.g__Peptoniphilus.s__coxii					0	50.9804
k__Bacteria.p__Firmicutes.c__Clostridia.o__Clostridiales.f__Family XI.g__Peptoniphilus.s__indolicus					0	82.3529
k__Bacteria.p__Firmicutes.c__Clostridia.o__Clostridiales.f__Family XI.g__Tissierella.s__sp31385					0	64.7059
k__Bacteria.p__Firmicutes.c__Clostridia.o__Clostridiales.f__Family XIII.g__NA.s__sp31685					0	80.3922
k__Bacteria.p__Firmicutes.c__Clostridia.o__Clostridiales.f__Family XIII.g__NA.s__sp31686					0	64.7059
k__Bacteria.p__Firmicutes.c__Clostridia.o__Clostridiales.f__Peptococcaceae.g__Peptococcus.s__sp34115-sp34120					0	54.902
k__Bacteria.p__Firmicutes.c__Clostridia.o__Clostridiales.f__Peptostreptococcaceae.g__Filifactor.s__alocis					0	64.7059
k__Bacteria.p__Fusobacteria.c__Fusobacteriia.o__Fusobacteriales.f__Fusobacteriaceae.g__Fusobacterium.s__necrophorum					0	76.4706
k__Bacteria.p__NA.c__NA.o__NA.f__NA.g__NA.s__sp19816					0	58.8235
k__Bacteria.p__Proteobacteria.c__Gammaproteobacteria.o__Pseudomonadales.f__Moraxellaceae.g__Moraxella.s__caprae-equi					0	54.902
k__Bacteria.p__Spirochaetae.c__Spirochaetes.o__Spirochaetales.f__Spirochaetaceae.g__NA.s__sp66653					0	62.7451
k__Bacteria.p__Spirochaetae.c__Spirochaetes.o__Spirochaetales.f__Spirochaetaceae.g__Treponema.s__medium					0	50.9804
k__Bacteria.p__Spirochaetae.c__Spirochaetes.o__Spirochaetales.f__Spirochaetaceae.g__Treponema.s__pedis					0	64.7059
k__Bacteria.p__Spirochaetae.c__Spirochaetes.o__Spirochaetales.f__Spirochaetaceae.g__Treponema.s__sp66799					0	52.9412
k__Bacteria.p__Tenericutes.c__Mollicutes.o__Mycoplasmatales.f__Mycoplasmataceae.g__Mycoplasma.s__fermentans					0	56.8627
k__Bacteria.p__Tenericutes.c__Mollicutes.o__Mycoplasmatales.f__Mycoplasmataceae.g__Mycoplasma.s__hyopharyngis					0	66.6667

## Sheet: AllSig_Genus
Supplemental Data 3: Genera identified as differentially detected (differentially abundant or structural zero) on comparison of TAHD-positive lesions and TAHD-negative tissues. Combination of data from "PrimaryResult_Genus" and "StructuralZero_Prev50_Genus" worksheets. Genera identified as differentially detected are listed by complete taxonomic classification to the genus level ("taxon"). For al…
taxon	LFC	Adjusted p value (q)	Differentially Abundant	Passed Sensitivity Test	TAHD-negative	TAHD-positive
k__Bacteria.p__Proteobacteria.c__Gammaproteobacteria.o__Pseudomonadales.f__Moraxellaceae.g__Moraxella	3.99839	1.73677e-11	TRUE	TRUE	4.7619	62.7451
k__Bacteria.p__Firmicutes.c__Clostridia.o__Clostridiales.f__Family XIII.g__NA	3.2772	3.71557e-13	TRUE	TRUE	23.8095	84.3137
k__Bacteria.p__Proteobacteria.c__Gammaproteobacteria.o__Pseudomonadales.f__Moraxellaceae.g__Acinetobacter	2.88939	5.06167e-07	TRUE	TRUE	57.1429	76.4706
k__Bacteria.p__Fusobacteria.c__Fusobacteriia.o__Fusobacteriales.f__Fusobacteriaceae.g__Fusobacterium	2.73238	3.71286e-10	TRUE	TRUE	4.7619	80.3922
k__Bacteria.p__Firmicutes.c__Clostridia.o__Clostridiales.f__Peptococcaceae.g__Peptococcus	2.59113	2.52019e-11	TRUE	TRUE	9.52381	78.4314
k__Bacteria.p__Spirochaetae.c__Spirochaetes.o__Spirochaetales.f__Spirochaetaceae.g__NA	2.46403	1.68831e-05	TRUE	TRUE	28.5714	78.4314
k__Bacteria.p__Firmicutes.c__Clostridia.o__Clostridiales.f__Family XI.g__Tissierella	1.99103	9.43525e-07	TRUE	TRUE	4.7619	66.6667
k__Bacteria.p__Bacteroidetes.c__Bacteroidia.o__Bacteroidales.f__Bacteroidaceae.g__Bacteroides	1.4485	0.00243715	TRUE	TRUE	9.52381	60.7843
k__Bacteria.p__Actinobacteria.c__Actinobacteria.o__Corynebacteriales.f__Corynebacteriaceae.g__Corynebacterium	-1.25945	0.0187082	TRUE	TRUE	100	100
k__Bacteria.p__Firmicutes.c__Bacilli.o__Lactobacillales.f__Aerococcaceae.g__Facklamia	-2.14503	0.000378748	TRUE	TRUE	100	74.5098
k__Bacteria.p__Firmicutes.c__Bacilli.o__Lactobacillales.f__Aerococcaceae.g__Ignavigranum	-2.25833	1.5831e-06	TRUE	TRUE	95.2381	86.2745
k__Bacteria.p__Firmicutes.c__Clostridia.o__Clostridiales.f__Family XI.g__Parvimonas	-3.13215	8.44898e-14	TRUE	TRUE	4.7619	72.549
k__Bacteria.p__Actinobacteria.c__Actinobacteria.o__Actinomycetales.f__Actinomycetaceae.g__Trueperella					0	78.4314
k__Bacteria.p__Tenericutes.c__Mollicutes.o__Mycoplasmatales.f__Mycoplasmataceae.g__Mycoplasma					0	78.4314
k__Bacteria.p__Firmicutes.c__Clostridia.o__Clostridiales.f__Family XI.g__Anaerococcus					0	76.4706
k__Bacteria.p__Spirochaetae.c__Spirochaetes.o__Spirochaetales.f__Spirochaetaceae.g__Treponema					0	72.549
k__Bacteria.p__Firmicutes.c__Clostridia.o__Clostridiales.f__Peptostreptococcaceae.g__Filifactor					0	66.6667
k__Bacteria.p__Firmicutes.c__Clostridia.o__Clostridiales.f__Family XI.g__Ezakiella					0	64.7059
k__Bacteria.p__Actinobacteria.c__Coriobacteriia.o__Coriobacteriales.f__Coriobacteriaceae.g__Senegalimassilia					0	52.9412

## Sheet: AllSig_Family
Supplemental Data 3: Families identified as differentially detected (differentially abundant or structural zero) on comparison of TAHD-positive lesions and TAHD-negative tissues. Combination of data from "PrimaryResult_Family" and "StructuralZero_Prev50_Family" worksheets. Families identified as differentially detected are listed by family ("Family") or complete taxonomic classification to the fa…
Family	taxon	LFC	Adjusted p value (q)	Differentially Abundant	Passed Sensitivity Test	TAHD-negative	TAHD-positive
Actinomycetaceae	k__Bacteria.p__Actinobacteria.c__Actinobacteria.o__Actinomycetales.f__Actinomycetaceae	2.13348	7.25255e-08	TRUE	TRUE	28.5714	92.1569
Corynebacteriaceae	k__Bacteria.p__Actinobacteria.c__Actinobacteria.o__Corynebacteriales.f__Corynebacteriaceae	-1.25352	0.0161687	TRUE	TRUE	100	100
Coriobacteriaceae	k__Bacteria.p__Actinobacteria.c__Coriobacteriia.o__Coriobacteriales.f__Coriobacteriaceae	1.09681	0.00297687	TRUE	TRUE	28.5714	78.4314
Bacteroidaceae	k__Bacteria.p__Bacteroidetes.c__Bacteroidia.o__Bacteroidales.f__Bacteroidaceae	1.4485	0.00235916	TRUE	TRUE	9.52381	60.7843
Aerococcaceae	k__Bacteria.p__Firmicutes.c__Bacilli.o__Lactobacillales.f__Aerococcaceae	-2.10611	0.000452707	TRUE	TRUE	100	94.1176
Clostridiales Family XIII	k__Bacteria.p__Firmicutes.c__Clostridia.o__Clostridiales.f__Family XIII	3.29536	5.07845e-13	TRUE	TRUE	23.8095	84.3137
Lachnospiraceae	k__Bacteria.p__Firmicutes.c__Clostridia.o__Clostridiales.f__Lachnospiraceae	1.79099	0.00089047	TRUE	TRUE	38.0952	74.5098
Peptococcaceae	k__Bacteria.p__Firmicutes.c__Clostridia.o__Clostridiales.f__Peptococcaceae	2.49249	1.05856e-10	TRUE	TRUE	19.0476	78.4314
Peptostreptococcaceae	k__Bacteria.p__Firmicutes.c__Clostridia.o__Clostridiales.f__Peptostreptococcaceae	1.88269	0.0119395	TRUE	TRUE	61.9048	100
Fusobacteriaceae	k__Bacteria.p__Fusobacteria.c__Fusobacteriia.o__Fusobacteriales.f__Fusobacteriaceae	2.73238	5.90353e-10	TRUE	TRUE	4.7619	80.3922
Campylobacteraceae	k__Bacteria.p__Proteobacteria.c__Epsilonproteobacteria.o__Campylobacterales.f__Campylobacteraceae	1.23381	0.0192289	TRUE	TRUE	38.0952	68.6275
Enterobacteriaceae	k__Bacteria.p__Proteobacteria.c__Gammaproteobacteria.o__Enterobacteriales.f__Enterobacteriaceae	2.5682	6.81162e-08	TRUE	TRUE	9.52381	58.8235
Moraxellaceae	k__Bacteria.p__Proteobacteria.c__Gammaproteobacteria.o__Pseudomonadales.f__Moraxellaceae	2.37679	0.00387735	TRUE	TRUE	85.7143	90.1961
Xanthomonadaceae	k__Bacteria.p__Proteobacteria.c__Gammaproteobacteria.o__Xanthomonadales.f__Xanthomonadaceae	1.5012	0.0158895	TRUE	TRUE	33.3333	68.6275
Spirochaetaceae	k__Bacteria.p__Spirochaetae.c__Spirochaetes.o__Spirochaetales.f__Spirochaetaceae	3.6998	3.88454e-09	TRUE	TRUE	28.5714	80.3922
Mycoplasmataceae	k__Bacteria.p__Tenericutes.c__Mollicutes.o__Mycoplasmatales.f__Mycoplasmataceae					0	78.4314
