# Supplementary material for: Bacterial community analysis of treponeme-associated hoof disease in free-ranging elk (Cervus canadensis): evidence for a polybacterial etiology with geographic consistency
Source: Appl Environ Microbiol. 2025 Oct 3;91(11):e00888-25. doi: 10.1128/aem.00888-25 (PMC12628766; doi:10.1128/aem.00888-25)
Supplement: Data Set S4 — Summary of the results of the differential abundance analyses by histologic lesion category at the family, genus, and ASV levels. [file aem.00888-25-s0004.xlsx]

## Sheet: Key
Supplemental Data 4: Explanation of columns and values for all worksheets included in this file.
Column	Description
LFC (Hnd vs. Hne)	Log fold change in abundance for comparison of samples with intracorneal necrotic cellular debris (Hnd) versus normal epidermis (Hne)
Adjusted p value (q, Hnd vs. Hne)	Adjusted p-value (q) for comparison of samples with intracorneal necrotic cellular debris (Hnd) versus normal epidermis (Hne)
Differentially Abundant (Hnd vs. Hne)	TRUE =samples with intracorneal necrotic cellular debris (Hnd) are differentially abundant compared to those with normal epidermis (Hne) based on adjusted p-value < 0.05 and passing pseudo-count sensitivity test; FALSE = Hnd samples are not differentially abundant compared to Hne samples
Passed Sensitivity Test (Hnd vs. Hne)	TRUE = comparison of samples with intracorneal necrotic cellular debris (Hnd) to those with normal epidermis (Hne) passed pseudo-count sensitivity test; FALSE = comparison of Hnd samples to Hne samples did not pass pseudo-count sensitivity test
LFC (Hpu vs. Hne)	Log fold change in abundance for comparison samples with pustular dermatitis (Hpu) versus normal epidermis (Hne)
Adjusted p value (q, Hpu vs. Hne)	Adjusted p-value (q) for comparison of samples with pustular dermatitis (Hpu) versus normal epidermis (Hne)
Differentially Abundant (Hpu vs. Hne)	TRUE = samples with pustular dermatitis (Hpu) are differentially abundant compared to those with normal epidermis (Hne) based on adjusted p-value < 0.05 and passing pseudo-count sensitivity test; FALSE = Hpu samples are not differentially abundant compared to Hne samples
Passed Sensitivity Test (Hpu vs. Hne)	TRUE = comparison of samples with pustular dermatitis (Hpu) to those with normal epidermis (Hne) passed pseudo-count sensitivity test; FALSE = comparison of Hpu samples to Hne samples did not pass pseudo-count sensitivity test
LFC (Heu vs. Hne)	Log fold change in abundance for comparison of samples with erosive to ulcerative dermatitis (Heu) versus normal epidermis (Hne)
Adjusted p value (q, Heu vs. Hne)	Adjusted p-value (q) for comparison of samples with erosive to ulcerative dermatitis (Heu) versus normal epidermis (Hne)
Differentially Abundant (Heu vs. Hne)	TRUE =samples with erosive to ulcerative dermatitis (Heu) are differentially abundant compared to those with normal epidermis (Hne) based on adjusted p-value < 0.05 and passing pseudo-count sensitivity test; FALSE = Heu samples are not differentially abundant compared to Hne samples
Passed Sensitivity Test (Heu vs. Hne)	TRUE = comparison of samples with erosive to ulcerative dermatitis (Heu) to those with normal epidermis (Hne) passed pseudo-count sensitivity test; FALSE = comparison of Heu samples to Hne samples did not pass pseudo-count sensitivity test
Hne	percentage of samples with normal epidermis (Hne) with operational taxonomic unit detected
Hnd	percentage of samples with intracorneal necrotic cellular debris (Hnd) with operational taxonomic unit detected
Hpu	percentage of samples with pustular dermatitis (Hpu) with operational taxonomic unit detected
Heu	percentage of samples with erosive to ulcerative dermatitis (Heu) with operational taxonomic unit detected

## Sheet: PrimaryResult_ASV
Supplemental Data 4: Amplicon sequence variants (ASVs) identified as differentially abundant on comparison of histologic lesion categories with the ancombc2 primary analysis. ASVs identified as differentially abundant with the ancombc2 primary analysis are listed by complete taxonomic classification to the ASV level ("taxon"). The remaining columns and values are explained in the "Key" worksheet …
taxon	LFC (Hnd vs. Hne)	Adjusted p value (q, Hnd vs. Hne)	Differentially Abundant (Hnd vs. Hne)	Passed Sensitivity Test (Hnd vs. Hne)	LFC (Hpu vs. Hne)	Adjusted p value (q, Hpu vs. Hne)	Differentially Abundant (Hpu vs. Hne)	Passed Sensitivity Test (Hpu vs. Hne)	LFC (Heu vs. Hne)	Adjusted p value (q, Heu vs. Hne)	Differentially Abundant (Heu vs. Hne)	Passed Sensitivity Test (Heu vs. Hne)
k__Bacteria.p__Actinobacteria.c__Actinobacteria.o__Corynebacteriales.f__Corynebacteriaceae.g__Corynebacterium.s__freneyi-xerosis	1.80216	0.159351	FALSE	FALSE	2.41607	0.0147599	TRUE	TRUE	2.90141	0.00138275	TRUE	TRUE
k__Bacteria.p__Firmicutes.c__Bacilli.o__Lactobacillales.f__Aerococcaceae.g__Ignavigranum.s__sp28126	-0.395808	1	FALSE	TRUE	-1.27558	0.884294	FALSE	TRUE	-2.58742	0.000561734	TRUE	TRUE
k__Bacteria.p__Proteobacteria.c__Gammaproteobacteria.o__Pseudomonadales.f__Pseudomonadaceae.g__Pseudomonas.s__costantinii-fluorescens-poae	1.72062	0.3965	FALSE	FALSE	1.83513	0.316995	FALSE	TRUE	2.54225	0.0219578	TRUE	TRUE
k__Bacteria.p__Proteobacteria.c__Gammaproteobacteria.o__Pseudomonadales.f__Pseudomonadaceae.g__Pseudomonas.s__NA	0.356104	1	FALSE	TRUE	1.72017	0.381191	FALSE	TRUE	2.81107	0.00214459	TRUE	TRUE
k__Bacteria.p__Firmicutes.c__Bacilli.o__Lactobacillales.f__Aerococcaceae.g__Facklamia.s__languida	-0.235914	1	FALSE	TRUE	-2.26856	0.0253104	TRUE	TRUE	-2.21164	0.0501985	FALSE	TRUE
k__Bacteria.p__Bacteroidetes.c__Bacteroidia.o__Bacteroidales.f__Porphyromonadaceae.g__Porphyromonas.s__levii	0.603907	1	FALSE	TRUE	1.91412	0.120847	FALSE	FALSE	2.32902	0.0202904	TRUE	TRUE

## Sheet: PrimaryResult_Genus
Supplemental Data 4: Genera identified as differentially abundant on comparison of histologic lesion categories with the ancombc2 primary analysis. Genera identified as differentially abundant with the ancombc2 analysis are listed by genus ("Genus"), genus and family ("GenusFam"), and complete taxonomic classification to the genus level ("taxon"). The remaining columns and values are explained in…
Genus	GenusFam	taxon	LFC (Hnd vs. Hne)	Adjusted p value (q, Hnd vs. Hne)	Differentially Abundant (Hnd vs. Hne)	Passed Sensitivity Test (Hnd vs. Hne)	LFC (Hpu vs. Hne)	Adjusted p value (q, Hpu vs. Hne)	Differentially Abundant (Hpu vs. Hne)	Passed Sensitivity Test (Hpu vs. Hne)	LFC (Heu vs. Hne)	Adjusted p value (q, Heu vs. Hne)	Differentially Abundant (Heu vs. Hne)	Passed Sensitivity Test (Heu vs. Hne)	Hne	Hnd	Hpu	Heu
Sphingobacterium	Sphingobacterium (Sphingobacteriaceae)	k__Bacteria.p__Bacteroidetes.c__Sphingobacteriia.o__Sphingobacteriales.f__Sphingobacteriaceae.g__Sphingobacterium	2.32644	0.024146	TRUE	FALSE	2.84438	0.00331285	TRUE	TRUE	2.35874	0.0485091	TRUE	TRUE	4.7619	8.82353	35.1351	48.6486
Ignavigranum	Ignavigranum (Aerococcaceae)	k__Bacteria.p__Firmicutes.c__Bacilli.o__Lactobacillales.f__Aerococcaceae.g__Ignavigranum	-0.395808	1	FALSE	TRUE	-1.26585	1	FALSE	TRUE	-2.71816	0.000296101	TRUE	TRUE	95.2381	85.2941	81.0811	86.4865
Parvimonas	Parvimonas (Clostridiales Family XI)	k__Bacteria.p__Firmicutes.c__Clostridia.o__Clostridiales.f__Family XI.g__Parvimonas	-2.83198	0.000304663	TRUE	FALSE	-3.28006	4.85883e-05	TRUE	TRUE	-2.70934	0.00200147	TRUE	TRUE	4.7619	20.5882	43.2432	78.3784
Unidentified Clostridiales Family XIII	Unidentified Clostridiales Family XIII	k__Bacteria.p__Firmicutes.c__Clostridia.o__Clostridiales.f__Family XIII.g__NA	1.12071	1	FALSE	FALSE	2.31436	0.0126157	TRUE	TRUE	3.22496	5.91233e-05	TRUE	TRUE	23.8095	26.4706	59.4595	91.8919
Peptococcus	Peptococcus (Peptococcaceae)	k__Bacteria.p__Firmicutes.c__Clostridia.o__Clostridiales.f__Peptococcaceae.g__Peptococcus	0.944856	1	FALSE	TRUE	2.50444	0.00278693	TRUE	TRUE	2.73692	0.00144063	TRUE	TRUE	9.52381	23.5294	43.2432	83.7838
Fusobacterium	Fusobacterium (Fusobacteriaceae)	k__Bacteria.p__Fusobacteria.c__Fusobacteriia.o__Fusobacteriales.f__Fusobacteriaceae.g__Fusobacterium	1.35813	1	FALSE	FALSE	1.98256	0.0877112	FALSE	TRUE	2.96209	0.000862201	TRUE	TRUE	4.7619	14.7059	43.2432	83.7838
Neisseria	Neisseria (Neisseriaceae)	k__Bacteria.p__Proteobacteria.c__Betaproteobacteria.o__Neisseriales.f__Neisseriaceae.g__Neisseria	0.952938	1	FALSE	TRUE	1.8406	0.379496	FALSE	FALSE	2.55613	0.0296065	TRUE	TRUE	9.52381	11.7647	24.3243	37.8378
Acinetobacter	Acinetobacter (Moraxellaceae)	k__Bacteria.p__Proteobacteria.c__Gammaproteobacteria.o__Pseudomonadales.f__Moraxellaceae.g__Acinetobacter	0.485879	1	FALSE	TRUE	2.6049	0.00615206	TRUE	FALSE	3.00856	0.00132388	TRUE	TRUE	57.1429	41.1765	54.0541	75.6757
Moraxella	Moraxella (Moraxellaceae)	k__Bacteria.p__Proteobacteria.c__Gammaproteobacteria.o__Pseudomonadales.f__Moraxellaceae.g__Moraxella	2.28132	0.0209883	TRUE	FALSE	3.11406	0.000475546	TRUE	TRUE	4.87925	1.46308e-07	TRUE	TRUE	4.7619	14.7059	43.2432	64.8649
Unidentified Spirochaetaceae	Unidentified Spirochaetaceae	k__Bacteria.p__Spirochaetae.c__Spirochaetes.o__Spirochaetales.f__Spirochaetaceae.g__NA	2.51013	0.00916304	TRUE	FALSE	1.61788	1	FALSE	TRUE	2.55366	0.0192444	TRUE	TRUE	28.5714	29.4118	51.3514	72.973

## Sheet: PrimaryResult_Family
Supplemental Data 4: Families identified as differentially abundant on comparison of histologic lesion categories with the ancombc2 primary analysis. Families identified as differentially abundant with the ancombc2 analysis are listed by complete taxonomic classification to the family level ("taxon"). The remaining columns and values are explained in the "Key" worksheet in this file.
taxon	LFC (Hnd vs. Hne)	Adjusted p value (q, Hnd vs. Hne)	Differentially Abundant (Hnd vs. Hne)	Passed Sensitivity Test (Hnd vs. Hne)	LFC (Hpu vs. Hne)	Adjusted p value (q, Hpu vs. Hne)	Differentially Abundant (Hpu vs. Hne)	Passed Sensitivity Test (Hpu vs. Hne)	LFC (Heu vs. Hne)	Adjusted p value (q, Heu vs. Hne)	Differentially Abundant (Heu vs. Hne)	Passed Sensitivity Test (Heu vs. Hne)	Hne	Hnd	Hpu	Heu
k__Bacteria.p__Actinobacteria.c__Actinobacteria.o__Actinomycetales.f__Actinomycetaceae	0.726757	1	FALSE	TRUE	1.42547	0.697685	FALSE	TRUE	2.61951	0.00105182	TRUE	TRUE	28.5714	38.2353	70.2703	97.2973
k__Bacteria.p__Firmicutes.c__Bacilli.o__Lactobacillales.f__Aerococcaceae	-0.102506	1	FALSE	FALSE	-1.41367	0.703296	FALSE	FALSE	-2.15597	0.0375951	TRUE	TRUE	100	88.2353	100	91.8919
k__Bacteria.p__Firmicutes.c__Clostridia.o__Clostridiales.f__Family XIII	1.12872	1	FALSE	FALSE	2.32777	0.00804536	TRUE	TRUE	3.28804	2.56898e-05	TRUE	TRUE	23.8095	26.4706	59.4595	91.8919
k__Bacteria.p__Firmicutes.c__Clostridia.o__Clostridiales.f__Peptococcaceae	0.69895	1	FALSE	TRUE	2.35008	0.00407289	TRUE	TRUE	2.58027	0.0023988	TRUE	TRUE	19.0476	26.4706	43.2432	83.7838
k__Bacteria.p__Fusobacteria.c__Fusobacteriia.o__Fusobacteriales.f__Fusobacteriaceae	1.35813	1	FALSE	FALSE	1.98256	0.0613398	FALSE	TRUE	2.96209	0.000681151	TRUE	TRUE	4.7619	14.7059	43.2432	83.7838
k__Bacteria.p__Proteobacteria.c__Gammaproteobacteria.o__Enterobacteriales.f__Enterobacteriaceae	0.941328	1	FALSE	TRUE	2.71391	0.00291386	TRUE	TRUE	2.62987	0.00592524	TRUE	TRUE	9.52381	29.4118	48.6487	59.4595
k__Bacteria.p__Proteobacteria.c__Gammaproteobacteria.o__Pseudomonadales.f__Moraxellaceae	0.105979	1	FALSE	FALSE	1.86641	0.656877	FALSE	FALSE	2.79329	0.0159044	TRUE	TRUE	85.7143	52.9412	83.7838	89.1892
k__Bacteria.p__Spirochaetae.c__Spirochaetes.o__Spirochaetales.f__Spirochaetaceae	2.45044	0.0085519	TRUE	FALSE	2.80634	0.00406778	TRUE	TRUE	3.95016	6.84723e-06	TRUE	TRUE	28.5714	35.2941	54.0541	75.6757

## Sheet: DunnettsTypeOfTest_ASV
Supplemental Data 4: Amplicon sequence variants (ASVs) identified as differentially abundant on comparison of histologic lesion categories with the ancombc2 Dunnett's type of test. ASVs identified as differentially abundant with the ancombc2 Dunnett's type of test are listed by complete taxonomic classification to the ASV level ("taxon"). The remaining columns and values are explained in the "Key…
taxon	LFC (Hnd vs. Hne)	Adjusted p value (q, Hnd vs. Hne)	Differentially Abundant (Hnd vs. Hne)	Passed Sensitivity Test (Hnd vs. Hne)	LFC (Hpu vs. Hne)	Adjusted p value (q, Hpu vs. Hne)	Differentially Abundant (Hpu vs. Hne)	Passed Sensitivity Test (Hpu vs. Hne)	LFC (Heu vs. Hne)	Adjusted p value (q, Heu vs. Hne)	Differentially Abundant (Heu vs. Hne)	Passed Sensitivity Test (Heu vs. Hne)	Hne	Hnd	Hpu	Heu
k__Bacteria.p__Actinobacteria.c__Actinobacteria.o__Corynebacteriales.f__Corynebacteriaceae.g__Corynebacterium.s__freneyi-xerosis	1.80216	0.064903	FALSE	FALSE	2.41607	0.00616866	TRUE	TRUE	2.90141	0.000598979	TRUE	TRUE	9.52381	17.6471	40.5405	81.0811
k__Bacteria.p__Firmicutes.c__Bacilli.o__Lactobacillales.f__Aerococcaceae.g__Facklamia.s__languida	-0.235914	1	FALSE	TRUE	-2.26856	0.0109639	TRUE	TRUE	-2.21164	0.0221582	TRUE	TRUE	100	88.2353	94.5946	59.4595
k__Bacteria.p__Bacteroidetes.c__Bacteroidia.o__Bacteroidales.f__Porphyromonadaceae.g__Porphyromonas.s__levii	0.603907	1	FALSE	TRUE	1.91412	0.0521711	FALSE	FALSE	2.32902	0.00898258	TRUE	TRUE	66.6667	52.9412	59.4595	89.1892
k__Bacteria.p__Firmicutes.c__Bacilli.o__Lactobacillales.f__Aerococcaceae.g__Ignavigranum.s__sp28126	-0.395808	1	FALSE	TRUE	-1.27558	0.403955	FALSE	TRUE	-2.58742	0.000240743	TRUE	TRUE	95.2381	85.2941	81.0811	81.0811
k__Bacteria.p__Proteobacteria.c__Gammaproteobacteria.o__Pseudomonadales.f__Pseudomonadaceae.g__Pseudomonas.s__NA	0.356104	1	FALSE	TRUE	1.72017	0.170175	FALSE	TRUE	2.81107	0.000939091	TRUE	TRUE	19.0476	23.5294	40.5405	59.4595

## Sheet: DunnettsTypeOfTest_Genus
Supplemental Data 4: Genera identified as differentially abundant on comparison of histologic lesion categories with the ancombc2 Dunnett's type of test. Genera identified as differentially abundant with the ancombc2 Dunnett's type of test are listed by genus ("Genus"), genus and family ("GenusFam"), and complete taxonomic classification to the genus level ("taxon"). The remaining columns and val…
Genus	GenusFam	taxon	LFC (Hnd vs. Hne)	Adjusted p value (q, Hnd vs. Hne)	Differentially Abundant (Hnd vs. Hne)	Passed Sensitivity Test (Hnd vs. Hne)	LFC (Hpu vs. Hne)	Adjusted p value (q, Hpu vs. Hne)	Differentially Abundant (Hpu vs. Hne)	Passed Sensitivity Test (Hpu vs. Hne)	LFC (Heu vs. Hne)	Adjusted p value (q, Heu vs. Hne)	Differentially Abundant (Heu vs. Hne)	Passed Sensitivity Test (Heu vs. Hne)	Hne	Hnd	Hpu	Heu
Sphingobacterium	Sphingobacterium (Sphingobacteriaceae)	k__Bacteria.p__Bacteroidetes.c__Sphingobacteriia.o__Sphingobacteriales.f__Sphingobacteriaceae.g__Sphingobacterium	2.32644	0.00513965	TRUE	FALSE	2.84438	0.00073098	TRUE	TRUE	2.35874	0.0104685	TRUE	TRUE	4.7619	8.82353	35.1351	48.6486
Parvimonas	Parvimonas (Clostridiales Family XI)	k__Bacteria.p__Firmicutes.c__Clostridia.o__Clostridiales.f__Family XI.g__Parvimonas	-2.83198	6.24e-05	TRUE	FALSE	-3.28006	1.04e-05	TRUE	TRUE	-2.70934	0.0004143	TRUE	TRUE	4.7619	20.5882	43.2432	78.3784
Unidentified Clostridiales Family XIII	Unidentified Clostridiales Family XIII	k__Bacteria.p__Firmicutes.c__Clostridia.o__Clostridiales.f__Family XIII.g__NA	1.12071	0.928574	FALSE	FALSE	2.31436	0.00271247	TRUE	TRUE	3.22496	1.28e-05	TRUE	TRUE	23.8095	26.4706	59.4595	91.8919
Peptococcus	Peptococcus (Peptococcaceae)	k__Bacteria.p__Firmicutes.c__Clostridia.o__Clostridiales.f__Peptococcaceae.g__Peptococcus	0.944856	1	FALSE	TRUE	2.50444	0.00058159	TRUE	TRUE	2.73692	0.0003243	TRUE	TRUE	9.52381	23.5294	43.2432	83.7838
Fusobacterium	Fusobacterium (Fusobacteriaceae)	k__Bacteria.p__Fusobacteria.c__Fusobacteriia.o__Fusobacteriales.f__Fusobacteriaceae.g__Fusobacterium	1.35813	0.312743	FALSE	FALSE	1.98256	0.019051	TRUE	TRUE	2.96209	0.00019025	TRUE	TRUE	4.7619	14.7059	43.2432	83.7838
Moraxella	Moraxella (Moraxellaceae)	k__Bacteria.p__Proteobacteria.c__Gammaproteobacteria.o__Pseudomonadales.f__Moraxellaceae.g__Moraxella	2.28132	0.00417414	TRUE	FALSE	3.11406	9.83e-05	TRUE	TRUE	4.87925	3.14e-08	TRUE	TRUE	4.7619	14.7059	43.2432	64.8649
Facklamia	Facklamia (Aerococcaceae)	k__Bacteria.p__Firmicutes.c__Bacilli.o__Lactobacillales.f__Aerococcaceae.g__Facklamia	-0.213779	1	FALSE	TRUE	-1.73182	0.0589536	FALSE	FALSE	-1.99109	0.0364912	TRUE	TRUE	100	88.2353	97.2973	67.5676
Ignavigranum	Ignavigranum (Aerococcaceae)	k__Bacteria.p__Firmicutes.c__Bacilli.o__Lactobacillales.f__Aerococcaceae.g__Ignavigranum	-0.395808	1	FALSE	TRUE	-1.26585	0.239394	FALSE	TRUE	-2.71815	6.47e-05	TRUE	TRUE	95.2381	85.2941	81.0811	86.4865
Neisseria	Neisseria (Neisseriaceae)	k__Bacteria.p__Proteobacteria.c__Betaproteobacteria.o__Neisseriales.f__Neisseriaceae.g__Neisseria	0.952938	1	FALSE	TRUE	1.8406	0.0859345	FALSE	FALSE	2.55613	0.00687294	TRUE	TRUE	9.52381	11.7647	24.3243	37.8378
Acinetobacter	Acinetobacter (Moraxellaceae)	k__Bacteria.p__Proteobacteria.c__Gammaproteobacteria.o__Pseudomonadales.f__Moraxellaceae.g__Acinetobacter	0.485879	1	FALSE	TRUE	2.6049	0.00130951	TRUE	FALSE	3.00856	0.00029504	TRUE	TRUE	57.1429	41.1765	54.0541	75.6757
Unidentified Spirochaetaceae	Unidentified Spirochaetaceae	k__Bacteria.p__Spirochaetae.c__Spirochaetes.o__Spirochaetales.f__Spirochaetaceae.g__NA	2.51013	0.00198257	TRUE	FALSE	1.61788	0.248496	FALSE	TRUE	2.55366	0.00422299	TRUE	TRUE	28.5714	29.4118	51.3514	72.973

## Sheet: DunnettsTypeOfTest_Family
Supplemental Data 4: Families identified as differentially abundant on comparison of histologic lesion categories with the ancombc2 Dunnett's type of test. Families identified as differentially abundant with the ancombc2 Dunnett's type of test are listed by family ("Family") and complete taxonomic classification to the family level ("taxon"). The remaining columns and values are explained in the …
Family	taxon	LFC (Hnd vs. Hne)	Adjusted p value (q, Hnd vs. Hne)	Differentially Abundant (Hnd vs. Hne)	Passed Sensitivity Test (Hnd vs. Hne)	LFC (Hpu vs. Hne)	Adjusted p value (q, Hpu vs. Hne)	Differentially Abundant (Hpu vs. Hne)	Passed Sensitivity Test (Hpu vs. Hne)	LFC (Heu vs. Hne)	Adjusted p value (q, Heu vs. Hne)	Differentially Abundant (Heu vs. Hne)	Passed Sensitivity Test (Heu vs. Hne)	Hne	Hnd	Hpu	Heu
Clostridiales Family XIII	k__Bacteria.p__Firmicutes.c__Clostridia.o__Clostridiales.f__Family XIII	1.12872	0.80908	FALSE	FALSE	2.32777	0.00217415	TRUE	TRUE	3.28804	7.09973e-06	TRUE	TRUE	23.8095	26.4706	59.4595	91.8919
Peptococcaceae	k__Bacteria.p__Firmicutes.c__Clostridia.o__Clostridiales.f__Peptococcaceae	0.69895	1	FALSE	TRUE	2.35008	0.00108577	TRUE	TRUE	2.58027	0.000690563	TRUE	TRUE	19.0476	26.4706	43.2432	83.7838
Fusobacteriaceae	k__Bacteria.p__Fusobacteria.c__Fusobacteriia.o__Fusobacteriales.f__Fusobacteriaceae	1.35813	0.277788	FALSE	FALSE	1.98256	0.0168065	TRUE	TRUE	2.96209	0.000190789	TRUE	TRUE	4.7619	14.7059	43.2432	83.7838
Spirochaetaceae	k__Bacteria.p__Spirochaetae.c__Spirochaetes.o__Spirochaetales.f__Spirochaetaceae	2.45044	0.00210729	TRUE	FALSE	2.80634	0.00106995	TRUE	TRUE	3.95016	1.86743e-06	TRUE	TRUE	28.5714	35.2941	54.0541	75.6757
Actinomycetaceae	k__Bacteria.p__Actinobacteria.c__Actinobacteria.o__Actinomycetales.f__Actinomycetaceae	0.726757	1	FALSE	TRUE	1.42547	0.202403	FALSE	TRUE	2.61951	0.000298648	TRUE	TRUE	28.5714	38.2353	70.2703	97.2973
Aerococcaceae	k__Bacteria.p__Firmicutes.c__Bacilli.o__Lactobacillales.f__Aerococcaceae	-0.102506	1	FALSE	FALSE	-1.41367	0.207076	FALSE	FALSE	-2.15597	0.0114595	TRUE	TRUE	100	88.2353	100	91.8919
Moraxellaceae	k__Bacteria.p__Proteobacteria.c__Gammaproteobacteria.o__Pseudomonadales.f__Moraxellaceae	0.105979	1	FALSE	FALSE	1.86641	0.187803	FALSE	FALSE	2.79329	0.00470935	TRUE	TRUE	85.7143	52.9412	83.7838	89.1892

## Sheet: StructuralZero_Prev50_ASV
Supplemental Data 4: Amplicon sequence variants (ASVs) identified as structural zeros detected on comparison of histologic lesion categories. ASVs absent from at least one histologic lesion category and detected in at least 50% of samples in at least one histologic lesion category are listed by complete taxonomic classification to the ASV level ("taxon"). The remaining columns and values are expl…
taxon	Hne	Hnd	Hpu	Heu
k__Bacteria.p__Firmicutes.c__Clostridia.o__Clostridiales.f__Family XIII.g__NA.s__sp31685	0	8.82353	51.3514	81.0811
k__Bacteria.p__Actinobacteria.c__Actinobacteria.o__Actinomycetales.f__Actinomycetaceae.g__Trueperella.s__pyogenes	0	14.7059	48.6486	86.4865
k__Bacteria.p__Actinobacteria.c__Coriobacteriia.o__Coriobacteriales.f__Coriobacteriaceae.g__Senegalimassilia.s__sp10473	0	5.88235	16.2162	59.4595
k__Bacteria.p__Bacteroidetes.c__Bacteroidia.o__Bacteroidales.f__Bacteroidaceae.g__Bacteroides.s__denticanum-pyogenes	0	2.94118	29.7297	64.8649
k__Bacteria.p__Bacteroidetes.c__Bacteroidia.o__Bacteroidales.f__Porphyromonadaceae.g__Porphyromonas.s__asaccharolytica-uenonis	0	5.88235	10.8108	51.3514
k__Bacteria.p__Bacteroidetes.c__Bacteroidia.o__Bacteroidales.f__Porphyromonadaceae.g__Porphyromonas.s__uenonis	0	8.82353	40.5405	70.2703
k__Bacteria.p__Firmicutes.c__Clostridia.o__Clostridiales.f__Family XI.g__Anaerococcus.s__NA	0	11.7647	43.2432	64.8649
k__Bacteria.p__Firmicutes.c__Clostridia.o__Clostridiales.f__Family XI.g__Anaerococcus.s__sp31221	0	2.94118	21.6216	56.7568
k__Bacteria.p__Firmicutes.c__Clostridia.o__Clostridiales.f__Family XI.g__Ezakiella.s__sp31234	0	8.82353	37.8378	70.2703
k__Bacteria.p__Firmicutes.c__Clostridia.o__Clostridiales.f__Family XI.g__Gallicola.s__sp31243	0	8.82353	35.1351	56.7568
k__Bacteria.p__Firmicutes.c__Clostridia.o__Clostridiales.f__Family XI.g__Gallicola.s__sp31244	0	5.88235	29.7297	75.6757
k__Bacteria.p__Firmicutes.c__Clostridia.o__Clostridiales.f__Family XI.g__NA.s__sp31397	0	5.88235	32.4324	64.8649
k__Bacteria.p__Firmicutes.c__Clostridia.o__Clostridiales.f__Family XI.g__Parvimonas.s__sp31278	0	11.7647	29.7297	64.8649
k__Bacteria.p__Firmicutes.c__Clostridia.o__Clostridiales.f__Family XI.g__Peptoniphilus.s__indolicus	0	5.88235	45.9459	86.4865
k__Bacteria.p__Firmicutes.c__Clostridia.o__Clostridiales.f__Family XI.g__Peptoniphilus.s__sp31312	0	2.94118	16.2162	54.0541
k__Bacteria.p__Firmicutes.c__Clostridia.o__Clostridiales.f__Family XI.g__Tissierella.s__sp31385	0	2.94118	35.1351	67.5676
k__Bacteria.p__Firmicutes.c__Clostridia.o__Clostridiales.f__Family XIII.g__NA.s__sp31686	0	5.88235	29.7297	67.5676
k__Bacteria.p__Firmicutes.c__Clostridia.o__Clostridiales.f__Peptococcaceae.g__Peptococcus.s__sp34115-sp34120	0	2.94118	29.7297	56.7568
k__Bacteria.p__Firmicutes.c__Clostridia.o__Clostridiales.f__Peptostreptococcaceae.g__Filifactor.s__alocis	0	11.7647	40.5405	67.5676
k__Bacteria.p__Firmicutes.c__Clostridia.o__Clostridiales.f__Ruminococcaceae.g__Fastidiosipila.s__sp34580	0	2.94118	16.2162	59.4595
k__Bacteria.p__Firmicutes.c__Negativicutes.o__Selenomonadales.f__Veillonellaceae.g__Selenomonas.s__ruminantium	0	5.88235	18.9189	51.3514
k__Bacteria.p__Firmicutes.c__Negativicutes.o__Selenomonadales.f__Veillonellaceae.g__Veillonella.s__sp37179-sp37198	0	2.94118	5.40541	62.1622
k__Bacteria.p__Fusobacteria.c__Fusobacteriia.o__Fusobacteriales.f__Fusobacteriaceae.g__Fusobacterium.s__necrophorum	0	11.7647	37.8378	83.7838
k__Bacteria.p__NA.c__NA.o__NA.f__NA.g__NA.s__sp19816	0	14.7059	32.4324	54.0541
k__Bacteria.p__Proteobacteria.c__Gammaproteobacteria.o__Pasteurellales.f__Pasteurellaceae.g__Mannheimia.s__haemolytica	0	2.94118	8.10811	54.0541
k__Bacteria.p__Proteobacteria.c__Gammaproteobacteria.o__Pseudomonadales.f__Moraxellaceae.g__Moraxella.s__caprae-equi	0	8.82353	29.7297	62.1622
k__Bacteria.p__Spirochaetae.c__Spirochaetes.o__Spirochaetales.f__Spirochaetaceae.g__NA.s__sp66653	0	2.94118	27.027	59.4595
k__Bacteria.p__Spirochaetae.c__Spirochaetes.o__Spirochaetales.f__Spirochaetaceae.g__Treponema.s__pedis	0	14.7059	29.7297	67.5676
k__Bacteria.p__Tenericutes.c__Mollicutes.o__Mycoplasmatales.f__Mycoplasmataceae.g__Mycoplasma.s__fermentans	0	14.7059	37.8378	51.3514
k__Bacteria.p__Tenericutes.c__Mollicutes.o__Mycoplasmatales.f__Mycoplasmataceae.g__Mycoplasma.s__hyopharyngis	0	8.82353	37.8378	64.8649
k__Bacteria.p__Firmicutes.c__Clostridia.o__Clostridiales.f__Family XI.g__Peptoniphilus.s__coxii	0	0	21.6216	56.7568

## Sheet: StructuralZero_Prev50_Genus
Supplemental Data 4: Genera identified as structural zeros detected on comparison of histologic lesion categories. Genera absent from at least one histologic lesion category and detected in at least 50% of samples in at least one histologic lesion category are listed by complete taxonomic classification to the genus level ("taxon"). The remaining columns and values are explained in the "Key" work…
taxon	Hne	Hnd	Hpu	Heu
k__Bacteria.p__Actinobacteria.c__Actinobacteria.o__Actinomycetales.f__Actinomycetaceae.g__Trueperella	0	14.7059	48.6486	86.4865
k__Bacteria.p__Actinobacteria.c__Coriobacteriia.o__Coriobacteriales.f__Coriobacteriaceae.g__Senegalimassilia	0	11.7647	16.2162	62.1622
k__Bacteria.p__Firmicutes.c__Clostridia.o__Clostridiales.f__Family XI.g__Anaerococcus	0	11.7647	43.2432	78.3784
k__Bacteria.p__Firmicutes.c__Clostridia.o__Clostridiales.f__Family XI.g__Ezakiella	0	8.82353	37.8378	70.2703
k__Bacteria.p__Firmicutes.c__Clostridia.o__Clostridiales.f__Peptostreptococcaceae.g__Filifactor	0	11.7647	40.5405	70.2703
k__Bacteria.p__Firmicutes.c__Negativicutes.o__Selenomonadales.f__Veillonellaceae.g__Selenomonas	0	5.88235	18.9189	51.3514
k__Bacteria.p__Proteobacteria.c__Betaproteobacteria.o__Burkholderiales.f__Comamonadaceae.g__Acidovorax	0	5.88235	29.7297	51.3514
k__Bacteria.p__Proteobacteria.c__Gammaproteobacteria.o__Pasteurellales.f__Pasteurellaceae.g__Mannheimia	0	8.82353	13.5135	62.1622
k__Bacteria.p__Spirochaetae.c__Spirochaetes.o__Spirochaetales.f__Spirochaetaceae.g__Treponema	0	14.7059	40.5405	72.973
k__Bacteria.p__Tenericutes.c__Mollicutes.o__Mycoplasmatales.f__Mycoplasmataceae.g__Mycoplasma	0	14.7059	45.9459	75.6757

## Sheet: StructuralZero_Prev50_Family
Supplemental Data 4: Families identified as structural zeros detected on comparison of histologic lesion categories. Families absent from at least one histologic lesion category and detected in at least 50% of samples in at least one histologic lesion category are listed by family ("Family") and complete taxonomic classification to the family level ("taxon"). The remaining columns and values are …
Family	taxon	Hne	Hnd	Hpu	Heu
Pasteurellaceae	k__Bacteria.p__Proteobacteria.c__Gammaproteobacteria.o__Pasteurellales.f__Pasteurellaceae	0	8.82353	18.9189	64.8649
Mycoplasmataceae	k__Bacteria.p__Tenericutes.c__Mollicutes.o__Mycoplasmatales.f__Mycoplasmataceae	0	14.7059	45.9459	75.6757

[truncated: 3 more sheets: AllSig_ASV, AllSig_Genus, AllSig_Family]
