# Supplementary material for: Bacterial community analysis of treponeme-associated hoof disease in free-ranging elk (Cervus canadensis): evidence for a polybacterial etiology with geographic consistency
Source: Appl Environ Microbiol. 2025 Oct 3;91(11):e00888-25. doi: 10.1128/aem.00888-25 (PMC12628766; doi:10.1128/aem.00888-25)
Supplement: Data Set S5 — Summary of the results of the differential abundance analyses for TAHD-positive lesions by TAHD prevalence at the family, genus, and ASV levels. [file aem.00888-25-s0005.xlsx]

## Sheet: PrimaryResult_ASV
Supplemental Data 5: Amplicon sequence variants (ASVs) identified as differentially abundant on comparison of TAHD-positive lesions from endemic versus sporadic TAHD areas. ASVs identified as differentially abundant with the ancombc2 analysis are listed by complete taxonomic classification to the ASV level ("taxon"). All ASVs identified as differentially abundant ("Differentially Abundant"=TRUE) …
taxon	LFC	Adjusted p value (q)	Differentially Abundant	Passed Sensitivity Test	Sporadic Area	Endemic Area
k__Bacteria.p__Actinobacteria.c__Actinobacteria.o__Corynebacteriales.f__Corynebacteriaceae.g__Corynebacterium.s__freneyi-xerosis	2.22599	0.000860508	TRUE	TRUE	58.3333	76.9231
k__Bacteria.p__Firmicutes.c__Clostridia.o__Clostridiales.f__Family XI.g__Helcococcus.s__sp31259	-1.53387	0.000518728	TRUE	TRUE	8.33333	48.7179
k__Bacteria.p__Actinobacteria.c__Actinobacteria.o__Actinomycetales.f__Actinomycetaceae.g__Actinomyces.s__europaeus	-1.6034	0.00154012	TRUE	TRUE	8.33333	41.0256
k__Bacteria.p__Proteobacteria.c__Epsilonproteobacteria.o__Campylobacterales.f__Campylobacteraceae.g__Campylobacter.s__sp55394-sp55395	-1.76449	0.00021895	TRUE	TRUE	8.33333	41.0256
k__Bacteria.p__Firmicutes.c__Clostridia.o__Clostridiales.f__Ruminococcaceae.g__Fastidiosipila.s__sp34566	-2.45876	0.00106587	TRUE	TRUE	91.6667	56.4103
k__Bacteria.p__Firmicutes.c__Bacilli.o__Lactobacillales.f__Aerococcaceae.g__Ignavigranum.s__sp28126	-2.60871	0.0236106	TRUE	TRUE	100	76.9231
k__Bacteria.p__Actinobacteria.c__Actinobacteria.o__Corynebacteriales.f__Corynebacteriaceae.g__Corynebacterium.s__epidermidicanis	-2.63108	0.000426294	TRUE	TRUE	100	56.4103
k__Bacteria.p__Firmicutes.c__Bacilli.o__Bacillales.f__Staphylococcaceae.g__Macrococcus.s__caseolyticus-equipercicus	-2.69528	0.00818033	TRUE	TRUE	100	66.6667
k__Bacteria.p__Firmicutes.c__Bacilli.o__Bacillales.f__Staphylococcaceae.g__Staphylococcus.s__simulans	-3.16876	0.00580299	TRUE	TRUE	75	10.2564
k__Bacteria.p__Actinobacteria.c__Actinobacteria.o__Corynebacteriales.f__Corynebacteriaceae.g__Corynebacterium.s__halotolerans	-3.7615	0.00135645	TRUE	TRUE	100	51.2821

## Sheet: PrimaryResult_Genus
Supplemental Data 5: Genera identified as differentially abundant on comparison of TAHD-positive lesions from endemic versus sporadic TAHD areas. Genera identified as differentially abundant with the ancombc2 analysis are listed by genus ("Genus"), genus and family ("Genus (Family)"), and complete taxonomic classification to the genus level ("taxon"). All genera identified as differentially abund…
Genus	Genus (Family)	taxon	LFC	Adjusted p value (q)	Differentially Abundant	Passed Sensitivity Test	Sporadic Area	Endemic Area
Arcanobacterium	Arcanobacterium (Actinomycetaceae)	k__Bacteria.p__Actinobacteria.c__Actinobacteria.o__Actinomycetales.f__Actinomycetaceae.g__Arcanobacterium	-1.73289	0.0127942	TRUE	TRUE	91.6667	23.0769
Brachybacterium	Brachybacterium (Dermabacteraceae)	k__Bacteria.p__Actinobacteria.c__Actinobacteria.o__Micrococcales.f__Dermabacteraceae.g__Brachybacterium	-1.93164	0.0308723	TRUE	TRUE	75	10.2564
Deinococcus	Deinococcus (Deinococcaceae)	k__Bacteria.p__Deinococcus-Thermus.c__Deinococci.o__Deinococcales.f__Deinococcaceae.g__Deinococcus	-1.83431	0.0223879	TRUE	TRUE	75	35.8974
Macrococcus	Macrococcus (Staphylococcaceae)	k__Bacteria.p__Firmicutes.c__Bacilli.o__Bacillales.f__Staphylococcaceae.g__Macrococcus	-2.84042	0.0014875	TRUE	TRUE	100	89.7436
Facklamia	Facklamia (Aerococcaceae)	k__Bacteria.p__Firmicutes.c__Bacilli.o__Lactobacillales.f__Aerococcaceae.g__Facklamia	-2.31183	0.0117797	TRUE	TRUE	100	66.6667
Ignavigranum	Ignavigranum (Aerococcaceae)	k__Bacteria.p__Firmicutes.c__Bacilli.o__Lactobacillales.f__Aerococcaceae.g__Ignavigranum	-2.76126	0.00875367	TRUE	TRUE	100	82.0513

## Sheet: PrimaryResult_Family
Supplemental Data 5: Families identified as differentially abundant on comparison of TAHD-positive lesions from endemic versus sporadic TAHD areas. Families identified as differentially abundant with the ancombc2 analysis are listed by family ("Family") and complete taxonomic classification to the family level ("taxon"). All families identified as differentially abundant ("Differentially Abundant…
Family	taxon	LFC	Adjusted p value (q)	Differentially Abundant	Passed Sensitivity Test	Sporadic Area	Endemic Area
Dermabacteraceae	k__Bacteria.p__Actinobacteria.c__Actinobacteria.o__Micrococcales.f__Dermabacteraceae	-2.02928	0.0127054	TRUE	TRUE	75	12.8205
Dermatophilaceae	k__Bacteria.p__Actinobacteria.c__Actinobacteria.o__Micrococcales.f__Dermatophilaceae	-2.05175	0.00617395	TRUE	TRUE	66.6667	41.0256
Propionibacteriaceae	k__Bacteria.p__Actinobacteria.c__Actinobacteria.o__Propionibacteriales.f__Propionibacteriaceae	-2.16252	0.0322355	TRUE	TRUE	100	74.359
Deinococcaceae	k__Bacteria.p__Deinococcus-Thermus.c__Deinococci.o__Deinococcales.f__Deinococcaceae	-1.83431	0.0183205	TRUE	TRUE	75	35.8974
Staphylococcaceae	k__Bacteria.p__Firmicutes.c__Bacilli.o__Bacillales.f__Staphylococcaceae	-2.83156	0.000946437	TRUE	TRUE	100	92.3077
Aerococcaceae	k__Bacteria.p__Firmicutes.c__Bacilli.o__Lactobacillales.f__Aerococcaceae	-2.84488	4.44916e-05	TRUE	TRUE	100	92.3077

## Sheet: StructuralZero_Prev45_ASV
Supplemental Data 5: Amplicon sequence variants (ASVs) identified as structural zeros detected on comparison of TAHD-positive lesions from endemic versus sporadic TAHD areas. ASVs identified in at least 45% of TAHD-positive lesions from endemic or sporadic TAHD areas and absent from the other comparison group (TAHD-positive lesions from sporadic TAHD areas or TAHD-positive lesions from endemic TA…
taxon	Sporadic Area	Endemic Area
k__Bacteria.p__Actinobacteria.c__Actinobacteria.o__Corynebacteriales.f__Corynebacteriaceae.g__Corynebacterium.s__camporealensis-flavescens-sp5020	66.6667	0
k__Bacteria.p__Firmicutes.c__Bacilli.o__Bacillales.f__Staphylococcaceae.g__Macrococcus.s__caseolyticus-equipercicus-hajekii	58.3333	0
k__Bacteria.p__Spirochaetae.c__Spirochaetes.o__Spirochaetales.f__Spirochaetaceae.g__NA.s__sp66603	66.6667	0
k__Bacteria.p__Spirochaetae.c__Spirochaetes.o__Spirochaetales.f__Spirochaetaceae.g__Treponema.s__phagedenis	0	48.7179

## Sheet: StructuralZero_Prev45_Genus
No structural zero genera identified in >=45% of TAHD-positive cases from sporadic or endemic TAHD areas

## Sheet: StructuralZero_Prev45_Family
No structural zero families identified in >=45% of TAHD-positive cases from sporadic or endemic TAHD areas

## Sheet: AllSig_ASV
Supplemental Data 5: All amplicon sequence variants (ASVs) identified as differentially detected on comparison of TAHD-positive lesions from endemic versus sporadic TAHD areas. Combination of data from "PrimaryResult_ASV" and "StructuralZero_Prev45_ASV" worksheets. ASVs identified as differentially detected are listed by ASV ("ASV"), ASV and family ("ASV (Family)"), and complete taxonomic classif…
ASV	ASV (Family)	taxon	LFC	Adjusted p value (q)	Differentially Abundant	Passed Sensitivity Test	Sporadic Area	Endemic Area
Treponema phagedenis	Treponema phagedenis (Spirochaetaceae)	k__Bacteria.p__Spirochaetae.c__Spirochaetes.o__Spirochaetales.f__Spirochaetaceae.g__Treponema.s__phagedenis					0	48.7179
Corynebacterium freneyi-xerosis	Corynebacterium freneyi-xerosis (Corynebacteriaceae)	k__Bacteria.p__Actinobacteria.c__Actinobacteria.o__Corynebacteriales.f__Corynebacteriaceae.g__Corynebacterium.s__freneyi-xerosis	2.22599	0.000860508	TRUE	TRUE	58.3333	76.9231
Helcococcus sp31259	Helcococcus sp31259 (Clostridiales Family XI)	k__Bacteria.p__Firmicutes.c__Clostridia.o__Clostridiales.f__Family XI.g__Helcococcus.s__sp31259	-1.53387	0.000518728	TRUE	TRUE	8.33333	48.7179
Fastidiosipila sp34566	Fastidiosipila sp34566 (Ruminococcaceae)	k__Bacteria.p__Firmicutes.c__Clostridia.o__Clostridiales.f__Ruminococcaceae.g__Fastidiosipila.s__sp34566	-2.45876	0.00106587	TRUE	TRUE	91.6667	56.4103
Ignavigranum sp28126	Ignavigranum sp28126 (Aerococcaceae)	k__Bacteria.p__Firmicutes.c__Bacilli.o__Lactobacillales.f__Aerococcaceae.g__Ignavigranum.s__sp28126	-2.60871	0.0236106	TRUE	TRUE	100	76.9231
Corynebacterium epidermidicanis	Corynebacterium epidermidicanis (Corynebacteriaceae)	k__Bacteria.p__Actinobacteria.c__Actinobacteria.o__Corynebacteriales.f__Corynebacteriaceae.g__Corynebacterium.s__epidermidicanis	-2.63108	0.000426294	TRUE	TRUE	100	56.4103
Macrococcus caseolyticus-equipercicus	Macrococcus caseolyticus-equipercicus (Staphylococcaceae)	k__Bacteria.p__Firmicutes.c__Bacilli.o__Bacillales.f__Staphylococcaceae.g__Macrococcus.s__caseolyticus-equipercicus	-2.69528	0.00818033	TRUE	TRUE	100	66.6667
Staphylococcus simulans	Staphylococcus simulans (Staphylococcaceae)	k__Bacteria.p__Firmicutes.c__Bacilli.o__Bacillales.f__Staphylococcaceae.g__Staphylococcus.s__simulans	-3.16876	0.00580299	TRUE	TRUE	75	10.2564
Corynebacterium halotolerans	Corynebacterium halotolerans (Corynebacteriaceae)	k__Bacteria.p__Actinobacteria.c__Actinobacteria.o__Corynebacteriales.f__Corynebacteriaceae.g__Corynebacterium.s__halotolerans	-3.7615	0.00135645	TRUE	TRUE	100	51.2821
Macrococcus caseolyticus-equipercicus-hajekii	Macrococcus caseolyticus-equipercicus-hajekii (Staphylococcaceae)	k__Bacteria.p__Firmicutes.c__Bacilli.o__Bacillales.f__Staphylococcaceae.g__Macrococcus.s__caseolyticus-equipercicus-hajekii					58.3333	0
Corynebacterium camporealensis-flavescens-sp5020	Corynebacterium camporealensis-flavescens-sp5020 (Corynebacteriaceae)	k__Bacteria.p__Actinobacteria.c__Actinobacteria.o__Corynebacteriales.f__Corynebacteriaceae.g__Corynebacterium.s__camporealensis-flavescens-sp5020					66.6667	0
Unidentified Spirochaetaceae sp66603	Unidentified Spirochaetaceae sp66603	k__Bacteria.p__Spirochaetae.c__Spirochaetes.o__Spirochaetales.f__Spirochaetaceae.g__NA.s__sp66603					66.6667	0

## Sheet: AllSig_Genus
Supplemental Data 5: All genera identified as differentially detected on comparison of TAHD-positive lesions from endemic versus sporadic TAHD areas. Combination of data from "PrimaryResult_Genus" and "StructuralZero_Prev45_Genus" worksheets. Genera identified as differentially abundant with the ancombc2 analysis are listed by genus ("Genus"), genus and family ("Genus (Family)"), and complete tax…
Genus	Genus (Family)	taxon	LFC	Adjusted p value (q)	Differentially Abundant	Passed Sensitivity Test	Sporadic Area	Endemic Area
Arcanobacterium	Arcanobacterium (Actinomycetaceae)	k__Bacteria.p__Actinobacteria.c__Actinobacteria.o__Actinomycetales.f__Actinomycetaceae.g__Arcanobacterium	-1.73289	0.0127942	TRUE	TRUE	91.6667	23.0769
Deinococcus	Deinococcus (Deinococcaceae)	k__Bacteria.p__Deinococcus-Thermus.c__Deinococci.o__Deinococcales.f__Deinococcaceae.g__Deinococcus	-1.83431	0.0223879	TRUE	TRUE	75	35.8974
Brachybacterium	Brachybacterium (Dermabacteraceae)	k__Bacteria.p__Actinobacteria.c__Actinobacteria.o__Micrococcales.f__Dermabacteraceae.g__Brachybacterium	-1.93164	0.0308723	TRUE	TRUE	75	10.2564
Facklamia	Facklamia (Aerococcaceae)	k__Bacteria.p__Firmicutes.c__Bacilli.o__Lactobacillales.f__Aerococcaceae.g__Facklamia	-2.31183	0.0117797	TRUE	TRUE	100	66.6667
Ignavigranum	Ignavigranum (Aerococcaceae)	k__Bacteria.p__Firmicutes.c__Bacilli.o__Lactobacillales.f__Aerococcaceae.g__Ignavigranum	-2.76126	0.00875367	TRUE	TRUE	100	82.0513
Macrococcus	Macrococcus (Staphylococcaceae)	k__Bacteria.p__Firmicutes.c__Bacilli.o__Bacillales.f__Staphylococcaceae.g__Macrococcus	-2.84042	0.0014875	TRUE	TRUE	100	89.7436

## Sheet: AllSig_Family
Supplemental Data 5: All families identified as differentially abundant on comparison of TAHD-positive lesions from endemic versus sporadic TAHD areas. Combination of data from "PrimaryResult_Family" and "StructuralZero_Prev45_Family" worksheets. Families identified as differentially abundant with the ancombc2 analysis are listed by family ("Family") and complete taxonomic classification to the f…
Family	taxon	LFC	Adjusted p value (q)	Differentially Abundant	Passed Sensitivity Test	Sporadic Area	Endemic Area
Dermabacteraceae	k__Bacteria.p__Actinobacteria.c__Actinobacteria.o__Micrococcales.f__Dermabacteraceae	-2.02928	0.0127054	TRUE	TRUE	75	12.8205
Dermatophilaceae	k__Bacteria.p__Actinobacteria.c__Actinobacteria.o__Micrococcales.f__Dermatophilaceae	-2.05175	0.00617395	TRUE	TRUE	66.6667	41.0256
Propionibacteriaceae	k__Bacteria.p__Actinobacteria.c__Actinobacteria.o__Propionibacteriales.f__Propionibacteriaceae	-2.16252	0.0322355	TRUE	TRUE	100	74.359
Deinococcaceae	k__Bacteria.p__Deinococcus-Thermus.c__Deinococci.o__Deinococcales.f__Deinococcaceae	-1.83431	0.0183205	TRUE	TRUE	75	35.8974
Staphylococcaceae	k__Bacteria.p__Firmicutes.c__Bacilli.o__Bacillales.f__Staphylococcaceae	-2.83156	0.000946437	TRUE	TRUE	100	92.3077
Aerococcaceae	k__Bacteria.p__Firmicutes.c__Bacilli.o__Lactobacillales.f__Aerococcaceae	-2.84488	4.44916e-05	TRUE	TRUE	100	92.3077
