# Supplementary material for: Bacterial community analysis of treponeme-associated hoof disease in free-ranging elk (Cervus canadensis): evidence for a polybacterial etiology with geographic consistency
Source: Appl Environ Microbiol. 2025 Oct 3;91(11):e00888-25. doi: 10.1128/aem.00888-25 (PMC12628766; doi:10.1128/aem.00888-25)
Supplement: Data Set S6 — V3-V4 16S rRNA amplicon sequences and sequence identities for all Spirochaetaceae and Mycoplasmataceae ASVs detected within samples. [file aem.00888-25-s0006.xlsx]

## Sheet: SequenceIdentity_Spiro
Supplemental Data 6: All Spirochaetaceae amplicon sequence variants (ASVs) identified within samples. Each amplicon sequence identified within samples and assigned to an ASV within family Spirochaetaceae is listed under "seq_id". Identifiers in this column correspond to the sequence identiifer and associated sequence listed in the "Sequences_Spiro" worksheet. "AssignedASV" lists the assigned Spir…
seq_id	AssignedASV	Sequence Identity(%)	Zymo Reference ID	Reference Taxonomy
seq29	Spirochaetaceae;Treponema;pedis	100	ZR.DB.G.65774	d__Bacteria;p__Spirochaetae;c__Spirochaetes;o__Spirochaetales;f__Spirochaetaceae;g__Treponema;s__Treponema pedis
seq29	Spirochaetaceae;Treponema;pedis	99.5	ZR.DB.G.65773	d__Bacteria;p__Spirochaetae;c__Spirochaetes;o__Spirochaetales;f__Spirochaetaceae;g__Treponema;s__Treponema pedis
seq29	Spirochaetaceae;Treponema;pedis	96.5	ZR.DB.65822	d__Bacteria;p__Spirochaetae;c__Spirochaetes;o__Spirochaetales;f__Spirochaetaceae;g__Treponema;s__sp66795
seq29	Spirochaetaceae;Treponema;pedis	95.8	ZR.DB.66190	d__Bacteria;p__Spirochaetae;c__Spirochaetes;o__Spirochaetales;f__Spirochaetaceae;g__unidentified;s__sp66602
seq29	Spirochaetaceae;Treponema;pedis	95.1	ZR.DB.66258	d__Bacteria;p__Spirochaetae;c__Spirochaetes;o__Spirochaetales;f__Spirochaetaceae;g__unidentified;s__sp66633
seq29	Spirochaetaceae;Treponema;pedis	94.6	ZR.DB.G.65784	d__Bacteria;p__Spirochaetae;c__Spirochaetes;o__Spirochaetales;f__Spirochaetaceae;g__Treponema;s__Treponema putidum
seq29	Spirochaetaceae;Treponema;pedis	94.6	ZR.DB.G.65758	d__Bacteria;p__Spirochaetae;c__Spirochaetes;o__Spirochaetales;f__Spirochaetaceae;g__Treponema;s__Treponema denticola
seq29	Spirochaetaceae;Treponema;pedis	94.6	ZR.DB.G.65761	d__Bacteria;p__Spirochaetae;c__Spirochaetes;o__Spirochaetales;f__Spirochaetaceae;g__Treponema;s__Treponema denticola
seq29	Spirochaetaceae;Treponema;pedis	94.6	ZR.DB.G.65760	d__Bacteria;p__Spirochaetae;c__Spirochaetes;o__Spirochaetales;f__Spirochaetaceae;g__Treponema;s__Treponema denticola
seq29	Spirochaetaceae;Treponema;pedis	94.6	ZR.DB.G.65757	d__Bacteria;p__Spirochaetae;c__Spirochaetes;o__Spirochaetales;f__Spirochaetaceae;g__Treponema;s__Treponema denticola
seq29	Spirochaetaceae;Treponema;pedis	94.6	ZR.DB.G.65756	d__Bacteria;p__Spirochaetae;c__Spirochaetes;o__Spirochaetales;f__Spirochaetaceae;g__Treponema;s__Treponema denticola
seq29	Spirochaetaceae;Treponema;pedis	94.6	ZR.DB.G.65754	d__Bacteria;p__Spirochaetae;c__Spirochaetes;o__Spirochaetales;f__Spirochaetaceae;g__Treponema;s__Treponema denticola
seq29	Spirochaetaceae;Treponema;pedis	94.6	ZR.DB.G.65755	d__Bacteria;p__Spirochaetae;c__Spirochaetes;o__Spirochaetales;f__Spirochaetaceae;g__Treponema;s__Treponema denticola
seq29	Spirochaetaceae;Treponema;pedis	94.6	ZR.DB.G.65759	d__Bacteria;p__Spirochaetae;c__Spirochaetes;o__Spirochaetales;f__Spirochaetaceae;g__Treponema;s__Treponema denticola
seq29	Spirochaetaceae;Treponema;pedis	94.2	ZR.DB.65821	d__Bacteria;p__Spirochaetae;c__Spirochaetes;o__Spirochaetales;f__Spirochaetaceae;g__Treponema;s__sp66796
seq29	Spirochaetaceae;Treponema;pedis	93	ZR.DB.66215	d__Bacteria;p__Spirochaetae;c__Spirochaetes;o__Spirochaetales;f__Spirochaetaceae;g__unidentified;s__sp66661
seq29	Spirochaetaceae;Treponema;pedis	90.7	ZR.DB.66217	d__Bacteria;p__Spirochaetae;c__Spirochaetes;o__Spirochaetales;f__Spirochaetaceae;g__unidentified;s__sp66678
seq29	Spirochaetaceae;Treponema;pedis	90.7	ZR.DB.66210	d__Bacteria;p__Spirochaetae;c__Spirochaetes;o__Spirochaetales;f__Spirochaetaceae;g__unidentified;s__sp66646
seq29	Spirochaetaceae;Treponema;pedis	90.2	ZR.DB.66197	d__Bacteria;p__Spirochaetae;c__Spirochaetes;o__Spirochaetales;f__Spirochaetaceae;g__unidentified;s__sp66595
seq31	Spirochaetaceae;Treponema;pedis	99.5	ZR.DB.G.65774	d__Bacteria;p__Spirochaetae;c__Spirochaetes;o__Spirochaetales;f__Spirochaetaceae;g__Treponema;s__Treponema pedis
seq31	Spirochaetaceae;Treponema;pedis	99.1	ZR.DB.G.65773	d__Bacteria;p__Spirochaetae;c__Spirochaetes;o__Spirochaetales;f__Spirochaetaceae;g__Treponema;s__Treponema pedis
seq31	Spirochaetaceae;Treponema;pedis	96.5	ZR.DB.65822	d__Bacteria;p__Spirochaetae;c__Spirochaetes;o__Spirochaetales;f__Spirochaetaceae;g__Treponema;s__sp66795
seq31	Spirochaetaceae;Treponema;pedis	95.8	ZR.DB.66190	d__Bacteria;p__Spirochaetae;c__Spirochaetes;o__Spirochaetales;f__Spirochaetaceae;g__unidentified;s__sp66602
seq31	Spirochaetaceae;Treponema;pedis	94.6	ZR.DB.66258	d__Bacteria;p__Spirochaetae;c__Spirochaetes;o__Spirochaetales;f__Spirochaetaceae;g__unidentified;s__sp66633
seq31	Spirochaetaceae;Treponema;pedis	94.2	ZR.DB.G.65759	d__Bacteria;p__Spirochaetae;c__Spirochaetes;o__Spirochaetales;f__Spirochaetaceae;g__Treponema;s__Treponema denticola
seq31	Spirochaetaceae;Treponema;pedis	94.2	ZR.DB.G.65761	d__Bacteria;p__Spirochaetae;c__Spirochaetes;o__Spirochaetales;f__Spirochaetaceae;g__Treponema;s__Treponema denticola
seq31	Spirochaetaceae;Treponema;pedis	94.2	ZR.DB.G.65758	d__Bacteria;p__Spirochaetae;c__Spirochaetes;o__Spirochaetales;f__Spirochaetaceae;g__Treponema;s__Treponema denticola
seq31	Spirochaetaceae;Treponema;pedis	94.2	ZR.DB.G.65784	d__Bacteria;p__Spirochaetae;c__Spirochaetes;o__Spirochaetales;f__Spirochaetaceae;g__Treponema;s__Treponema putidum
seq31	Spirochaetaceae;Treponema;pedis	94.2	ZR.DB.G.65756	d__Bacteria;p__Spirochaetae;c__Spirochaetes;o__Spirochaetales;f__Spirochaetaceae;g__Treponema;s__Treponema denticola
seq31	Spirochaetaceae;Treponema;pedis	94.2	ZR.DB.G.65755	d__Bacteria;p__Spirochaetae;c__Spirochaetes;o__Spirochaetales;f__Spirochaetaceae;g__Treponema;s__Treponema denticola
seq31	Spirochaetaceae;Treponema;pedis	94.2	ZR.DB.G.65754	d__Bacteria;p__Spirochaetae;c__Spirochaetes;o__Spirochaetales;f__Spirochaetaceae;g__Treponema;s__Treponema denticola
seq31	Spirochaetaceae;Treponema;pedis	94.2	ZR.DB.G.65760	d__Bacteria;p__Spirochaetae;c__Spirochaetes;o__Spirochaetales;f__Spirochaetaceae;g__Treponema;s__Treponema denticola
seq31	Spirochaetaceae;Treponema;pedis	94.2	ZR.DB.G.65757	d__Bacteria;p__Spirochaetae;c__Spirochaetes;o__Spirochaetales;f__Spirochaetaceae;g__Treponema;s__Treponema denticola
seq31	Spirochaetaceae;Treponema;pedis	93.7	ZR.DB.65821	d__Bacteria;p__Spirochaetae;c__Spirochaetes;o__Spirochaetales;f__Spirochaetaceae;g__Treponema;s__sp66796
seq31	Spirochaetaceae;Treponema;pedis	92.5	ZR.DB.66215	d__Bacteria;p__Spirochaetae;c__Spirochaetes;o__Spirochaetales;f__Spirochaetaceae;g__unidentified;s__sp66661
seq31	Spirochaetaceae;Treponema;pedis	90.9	ZR.DB.66248	d__Bacteria;p__Spirochaetae;c__Spirochaetes;o__Spirochaetales;f__Spirochaetaceae;g__unidentified;s__sp66623
seq31	Spirochaetaceae;Treponema;pedis	90.7	ZR.DB.66210	d__Bacteria;p__Spirochaetae;c__Spirochaetes;o__Spirochaetales;f__Spirochaetaceae;g__unidentified;s__sp66646
seq31	Spirochaetaceae;Treponema;pedis	90.7	ZR.DB.66309	d__Bacteria;p__Spirochaetae;c__Spirochaetes;o__Spirochaetales;f__Spirochaetaceae;g__unidentified;s__sp66691
seq31	Spirochaetaceae;Treponema;pedis	90.4	ZR.DB.66187	d__Bacteria;p__Spirochaetae;c__Spirochaetes;o__Spirochaetales;f__Spirochaetaceae;g__unidentified;s__sp66594
seq31	Spirochaetaceae;Treponema;pedis	90.2	ZR.DB.66217	d__Bacteria;p__Spirochaetae;c__Spirochaetes;o__Spirochaetales;f__Spirochaetaceae;g__unidentified;s__sp66678
seq36	Spirochaetaceae;Treponema;phagedenis	100	ZR.DB.G.65775	d__Bacteria;p__Spirochaetae;c__Spirochaetes;o__Spirochaetales;f__Spirochaetaceae;g__Treponema;s__Treponema phagedenis
seq36	Spirochaetaceae;Treponema;phagedenis	100	ZR.DB.G.65776	d__Bacteria;p__Spirochaetae;c__Spirochaetes;o__Spirochaetales;f__Spirochaetaceae;g__Treponema;s__Treponema phagedenis
seq36	Spirochaetaceae;Treponema;phagedenis	92.3	ZR.DB.66286	d__Bacteria;p__Spirochaetae;c__Spirochaetes;o__Spirochaetales;f__Spirochaetaceae;g__unidentified;s__sp66718
seq36	Spirochaetaceae;Treponema;phagedenis	92.1	ZR.DB.G.65768	d__Bacteria;p__Spirochaetae;c__Spirochaetes;o__Spirochaetales;f__Spirochaetaceae;g__Treponema;s__Treponema pallidum
seq36	Spirochaetaceae;Treponema;phagedenis	91.8	ZR.DB.G.65761	d__Bacteria;p__Spirochaetae;c__Spirochaetes;o__Spirochaetales;f__Spirochaetaceae;g__Treponema;s__Treponema denticola
seq36	Spirochaetaceae;Treponema;phagedenis	91.8	ZR.DB.G.65760	d__Bacteria;p__Spirochaetae;c__Spirochaetes;o__Spirochaetales;f__Spirochaetaceae;g__Treponema;s__Treponema denticola
seq36	Spirochaetaceae;Treponema;phagedenis	91.8	ZR.DB.G.65758	d__Bacteria;p__Spirochaetae;c__Spirochaetes;o__Spirochaetales;f__Spirochaetaceae;g__Treponema;s__Treponema denticola
seq36	Spirochaetaceae;Treponema;phagedenis	91.8	ZR.DB.G.65759	d__Bacteria;p__Spirochaetae;c__Spirochaetes;o__Spirochaetales;f__Spirochaetaceae;g__Treponema;s__Treponema denticola
seq36	Spirochaetaceae;Treponema;phagedenis	91.8	ZR.DB.G.65756	d__Bacteria;p__Spirochaetae;c__Spirochaetes;o__Spirochaetales;f__Spirochaetaceae;g__Treponema;s__Treponema denticola
seq36	Spirochaetaceae;Treponema;phagedenis	91.8	ZR.DB.G.65769	d__Bacteria;p__Spirochaetae;c__Spirochaetes;o__Spirochaetales;f__Spirochaetaceae;g__Treponema;s__Treponema pallidum
seq36	Spirochaetaceae;Treponema;phagedenis	91.8	ZR.DB.G.65757	d__Bacteria;p__Spirochaetae;c__Spirochaetes;o__Spirochaetales;f__Spirochaetaceae;g__Treponema;s__Treponema denticola
seq36	Spirochaetaceae;Treponema;phagedenis	91.8	ZR.DB.G.65754	d__Bacteria;p__Spirochaetae;c__Spirochaetes;o__Spirochaetales;f__Spirochaetaceae;g__Treponema;s__Treponema denticola
seq36	Spirochaetaceae;Treponema;phagedenis	91.8	ZR.DB.G.65767	d__Bacteria;p__Spirochaetae;c__Spirochaetes;o__Spirochaetales;f__Spirochaetaceae;g__Treponema;s__Treponema pallidum
seq36	Spirochaetaceae;Treponema;phagedenis	91.8	ZR.DB.G.65755	d__Bacteria;p__Spirochaetae;c__Spirochaetes;o__Spirochaetales;f__Spirochaetaceae;g__Treponema;s__Treponema denticola
seq36	Spirochaetaceae;Treponema;phagedenis	91.6	ZR.DB.66313	d__Bacteria;p__Spirochaetae;c__Spirochaetes;o__Spirochaetales;f__Spirochaetaceae;g__unidentified;s__sp66695
seq36	Spirochaetaceae;Treponema;phagedenis	91.4	ZR.DB.66258	d__Bacteria;p__Spirochaetae;c__Spirochaetes;o__Spirochaetales;f__Spirochaetaceae;g__unidentified;s__sp66633
seq36	Spirochaetaceae;Treponema;phagedenis	91.1	ZR.DB.65824	d__Bacteria;p__Spirochaetae;c__Spirochaetes;o__Spirochaetales;f__Spirochaetaceae;g__Treponema;s__sp66797
seq36	Spirochaetaceae;Treponema;phagedenis	90.7	ZR.DB.65820	d__Bacteria;p__Spirochaetae;c__Spirochaetes;o__Spirochaetales;f__Spirochaetaceae;g__Treponema;s__sp66799
seq36	Spirochaetaceae;Treponema;phagedenis	90.7	ZR.DB.66217	d__Bacteria;p__Spirochaetae;c__Spirochaetes;o__Spirochaetales;f__Spirochaetaceae;g__unidentified;s__sp66678
seq36	Spirochaetaceae;Treponema;phagedenis	90.7	ZR.DB.66209	d__Bacteria;p__Spirochaetae;c__Spirochaetes;o__Spirochaetales;f__Spirochaetaceae;g__unidentified;s__sp66647
seq36	Spirochaetaceae;Treponema;phagedenis	90.7	ZR.DB.66190	d__Bacteria;p__Spirochaetae;c__Spirochaetes;o__Spirochaetales;f__Spirochaetaceae;g__unidentified;s__sp66602
seq36	Spirochaetaceae;Treponema;phagedenis	90.7	ZR.DB.66206	d__Bacteria;p__Spirochaetae;c__Spirochaetes;o__Spirochaetales;f__Spirochaetaceae;g__unidentified;s__sp66650
seq36	Spirochaetaceae;Treponema;phagedenis	90.2	ZR.DB.66225	d__Bacteria;p__Spirochaetae;c__Spirochaetes;o__Spirochaetales;f__Spirochaetaceae;g__unidentified;s__sp66669
seq43	Spirochaetaceae;NA;sp66653	98.8	ZR.DB.66203	d__Bacteria;p__Spirochaetae;c__Spirochaetes;o__Spirochaetales;f__Spirochaetaceae;g__unidentified;s__sp66653
seq43	Spirochaetaceae;NA;sp66653	98.6	ZR.DB.65820	d__Bacteria;p__Spirochaetae;c__Spirochaetes;o__Spirochaetales;f__Spirochaetaceae;g__Treponema;s__sp66799
seq43	Spirochaetaceae;NA;sp66653	97.9	ZR.DB.66313	d__Bacteria;p__Spirochaetae;c__Spirochaetes;o__Spirochaetales;f__Spirochaetaceae;g__unidentified;s__sp66695
seq43	Spirochaetaceae;NA;sp66653	97.7	ZR.DB.66307	d__Bacteria;p__Spirochaetae;c__Spirochaetes;o__Spirochaetales;f__Spirochaetaceae;g__unidentified;s__sp66689
seq43	Spirochaetaceae;NA;sp66653	97.7	ZR.DB.G.65809	d__Bacteria;p__Spirochaetae;c__Spirochaetes;o__Spirochaetales;f__Spirochaetaceae;g__Treponema;s__Treponema vincentii
seq43	Spirochaetaceae;NA;sp66653	97.7	ZR.DB.G.65765	d__Bacteria;p__Spirochaetae;c__Spirochaetes;o__Spirochaetales;f__Spirochaetaceae;g__Treponema;s__Treponema medium
seq43	Spirochaetaceae;NA;sp66653	97.7	ZR.DB.G.65810	d__Bacteria;p__Spirochaetae;c__Spirochaetes;o__Spirochaetales;f__Spirochaetaceae;g__Treponema;s__Treponema vincentii
seq43	Spirochaetaceae;NA;sp66653	97.7	ZR.DB.G.65811	d__Bacteria;p__Spirochaetae;c__Spirochaetes;o__Spirochaetales;f__Spirochaetaceae;g__Treponema;s__Treponema vincentii
seq43	Spirochaetaceae;NA;sp66653	97.7	ZR.DB.G.65766	d__Bacteria;p__Spirochaetae;c__Spirochaetes;o__Spirochaetales;f__Spirochaetaceae;g__Treponema;s__Treponema medium
seq43	Spirochaetaceae;NA;sp66653	97.2	ZR.DB.65819	d__Bacteria;p__Spirochaetae;c__Spirochaetes;o__Spirochaetales;f__Spirochaetaceae;g__Treponema;s__sp66798
seq43	Spirochaetaceae;NA;sp66653	97	ZR.DB.66222	d__Bacteria;p__Spirochaetae;c__Spirochaetes;o__Spirochaetales;f__Spirochaetaceae;g__unidentified;s__sp66673
seq43	Spirochaetaceae;NA;sp66653	97	ZR.DB.66273	d__Bacteria;p__Spirochaetae;c__Spirochaetes;o__Spirochaetales;f__Spirochaetaceae;g__unidentified;s__sp66701
seq43	Spirochaetaceae;NA;sp66653	97	ZR.DB.65824	d__Bacteria;p__Spirochaetae;c__Spirochaetes;o__Spirochaetales;f__Spirochaetaceae;g__Treponema;s__sp66797
seq43	Spirochaetaceae;NA;sp66653	96.7	ZR.DB.66261	d__Bacteria;p__Spirochaetae;c__Spirochaetes;o__Spirochaetales;f__Spirochaetaceae;g__unidentified;s__sp66636
seq43	Spirochaetaceae;NA;sp66653	96.7	ZR.DB.66209	d__Bacteria;p__Spirochaetae;c__Spirochaetes;o__Spirochaetales;f__Spirochaetaceae;g__unidentified;s__sp66647
seq43	Spirochaetaceae;NA;sp66653	96.5	ZR.DB.66206	d__Bacteria;p__Spirochaetae;c__Spirochaetes;o__Spirochaetales;f__Spirochaetaceae;g__unidentified;s__sp66650
seq43	Spirochaetaceae;NA;sp66653	96.5	ZR.DB.66217	d__Bacteria;p__Spirochaetae;c__Spirochaetes;o__Spirochaetales;f__Spirochaetaceae;g__unidentified;s__sp66678
seq43	Spirochaetaceae;NA;sp66653	96.5	ZR.DB.66243	d__Bacteria;p__Spirochaetae;c__Spirochaetes;o__Spirochaetales;f__Spirochaetaceae;g__unidentified;s__sp66606
seq43	Spirochaetaceae;NA;sp66653	96	ZR.DB.66294	d__Bacteria;p__Spirochaetae;c__Spirochaetes;o__Spirochaetales;f__Spirochaetaceae;g__unidentified;s__sp66723
seq43	Spirochaetaceae;NA;sp66653	95.3	ZR.DB.66286	d__Bacteria;p__Spirochaetae;c__Spirochaetes;o__Spirochaetales;f__Spirochaetaceae;g__unidentified;s__sp66718
seq43	Spirochaetaceae;NA;sp66653	95.3	ZR.DB.66225	d__Bacteria;p__Spirochaetae;c__Spirochaetes;o__Spirochaetales;f__Spirochaetaceae;g__unidentified;s__sp66669
seq43	Spirochaetaceae;NA;sp66653	95.1	ZR.DB.66285	d__Bacteria;p__Spirochaetae;c__Spirochaetes;o__Spirochaetales;f__Spirochaetaceae;g__unidentified;s__sp66717
seq43	Spirochaetaceae;NA;sp66653	92.5	ZR.DB.66256	d__Bacteria;p__Spirochaetae;c__Spirochaetes;o__Spirochaetales;f__Spirochaetaceae;g__unidentified;s__sp66631
seq43	Spirochaetaceae;NA;sp66653	91.3	ZR.DB.G.65784	d__Bacteria;p__Spirochaetae;c__Spirochaetes;o__Spirochaetales;f__Spirochaetaceae;g__Treponema;s__Treponema putidum
seq43	Spirochaetaceae;NA;sp66653	91.3	ZR.DB.G.65776	d__Bacteria;p__Spirochaetae;c__Spirochaetes;o__Spirochaetales;f__Spirochaetaceae;g__Treponema;s__Treponema phagedenis
seq43	Spirochaetaceae;NA;sp66653	91.3	ZR.DB.G.65775	d__Bacteria;p__Spirochaetae;c__Spirochaetes;o__Spirochaetales;f__Spirochaetaceae;g__Treponema;s__Treponema phagedenis
seq43	Spirochaetaceae;NA;sp66653	90.9	ZR.DB.65821	d__Bacteria;p__Spirochaetae;c__Spirochaetes;o__Spirochaetales;f__Spirochaetaceae;g__Treponema;s__sp66796
seq43	Spirochaetaceae;NA;sp66653	90.9	ZR.DB.G.65774	d__Bacteria;p__Spirochaetae;c__Spirochaetes;o__Spirochaetales;f__Spirochaetaceae;g__Treponema;s__Treponema pedis
seq43	Spirochaetaceae;NA;sp66653	90.9	ZR.DB.66258	d__Bacteria;p__Spirochaetae;c__Spirochaetes;o__Spirochaetales;f__Spirochaetaceae;g__unidentified;s__sp66633
seq43	Spirochaetaceae;NA;sp66653	90.6	ZR.DB.G.65773	d__Bacteria;p__Spirochaetae;c__Spirochaetes;o__Spirochaetales;f__Spirochaetaceae;g__Treponema;s__Treponema pedis
seq43	Spirochaetaceae;NA;sp66653	90.6	ZR.DB.66296	d__Bacteria;p__Spirochaetae;c__Spirochaetes;o__Spirochaetales;f__Spirochaetaceae;g__unidentified;s__sp66642
seq43	Spirochaetaceae;NA;sp66653	90.4	ZR.DB.G.65754	d__Bacteria;p__Spirochaetae;c__Spirochaetes;o__Spirochaetales;f__Spirochaetaceae;g__Treponema;s__Treponema denticola
seq43	Spirochaetaceae;NA;sp66653	90.4	ZR.DB.G.65756	d__Bacteria;p__Spirochaetae;c__Spirochaetes;o__Spirochaetales;f__Spirochaetaceae;g__Treponema;s__Treponema denticola
seq43	Spirochaetaceae;NA;sp66653	90.4	ZR.DB.G.65758	d__Bacteria;p__Spirochaetae;c__Spirochaetes;o__Spirochaetales;f__Spirochaetaceae;g__Treponema;s__Treponema denticola
seq43	Spirochaetaceae;NA;sp66653	90.4	ZR.DB.G.65755	d__Bacteria;p__Spirochaetae;c__Spirochaetes;o__Spirochaetales;f__Spirochaetaceae;g__Treponema;s__Treponema denticola
seq43	Spirochaetaceae;NA;sp66653	90.4	ZR.DB.G.65757	d__Bacteria;p__Spirochaetae;c__Spirochaetes;o__Spirochaetales;f__Spirochaetaceae;g__Treponema;s__Treponema denticola
seq62	Spirochaetaceae;NA;sp66598	97.4	ZR.DB.66194	d__Bacteria;p__Spirochaetae;c__Spirochaetes;o__Spirochaetales;f__Spirochaetaceae;g__unidentified;s__sp66598
seq62	Spirochaetaceae;NA;sp66598	95.1	ZR.DB.66188	d__Bacteria;p__Spirochaetae;c__Spirochaetes;o__Spirochaetales;f__Spirochaetaceae;g__unidentified;s__sp66603
seq62	Spirochaetaceae;NA;sp66598	94.8	ZR.DB.65785	d__Bacteria;p__Spirochaetae;c__Spirochaetes;o__Spirochaetales;f__Spirochaetaceae;g__Treponema;s__Treponema refringens
seq62	Spirochaetaceae;NA;sp66598	94.6	ZR.DB.66212	d__Bacteria;p__Spirochaetae;c__Spirochaetes;o__Spirochaetales;f__Spirochaetaceae;g__unidentified;s__sp66644
seq62	Spirochaetaceae;NA;sp66598	94.1	ZR.DB.66306	d__Bacteria;p__Spirochaetae;c__Spirochaetes;o__Spirochaetales;f__Spirochaetaceae;g__unidentified;s__sp66688
seq62	Spirochaetaceae;NA;sp66598	93.9	ZR.DB.65753	d__Bacteria;p__Spirochaetae;c__Spirochaetes;o__Spirochaetales;f__Spirochaetaceae;g__Treponema;s__Treponema calligyrum
seq62	Spirochaetaceae;NA;sp66598	90.9	ZR.DB.66196	d__Bacteria;p__Spirochaetae;c__Spirochaetes;o__Spirochaetales;f__Spirochaetaceae;g__unidentified;s__sp66596
seq62	Spirochaetaceae;NA;sp66598	90.4	ZR.DB.66318	d__Bacteria;p__Spirochaetae;c__Spirochaetes;o__Spirochaetales;f__Spirochaetaceae;g__unidentified;s__sp66700
seq68	Spirochaetaceae;NA;sp66603	100	ZR.DB.66188	d__Bacteria;p__Spirochaetae;c__Spirochaetes;o__Spirochaetales;f__Spirochaetaceae;g__unidentified;s__sp66603
seq68	Spirochaetaceae;NA;sp66603	96.7	ZR.DB.65753	d__Bacteria;p__Spirochaetae;c__Spirochaetes;o__Spirochaetales;f__Spirochaetaceae;g__Treponema;s__Treponema calligyrum
seq68	Spirochaetaceae;NA;sp66603	95.3	ZR.DB.65785	d__Bacteria;p__Spirochaetae;c__Spirochaetes;o__Spirochaetales;f__Spirochaetaceae;g__Treponema;s__Treponema refringens
seq68	Spirochaetaceae;NA;sp66603	94.6	ZR.DB.66212	d__Bacteria;p__Spirochaetae;c__Spirochaetes;o__Spirochaetales;f__Spirochaetaceae;g__unidentified;s__sp66644
seq68	Spirochaetaceae;NA;sp66603	94.4	ZR.DB.66194	d__Bacteria;p__Spirochaetae;c__Spirochaetes;o__Spirochaetales;f__Spirochaetaceae;g__unidentified;s__sp66598
seq68	Spirochaetaceae;NA;sp66603	94.4	ZR.DB.66306	d__Bacteria;p__Spirochaetae;c__Spirochaetes;o__Spirochaetales;f__Spirochaetaceae;g__unidentified;s__sp66688
seq83	Spirochaetaceae;Treponema;refringens	99.5	ZR.DB.65785	d__Bacteria;p__Spirochaetae;c__Spirochaetes;o__Spirochaetales;f__Spirochaetaceae;g__Treponema;s__Treponema refringens
seq83	Spirochaetaceae;Treponema;refringens	95.1	ZR.DB.65753	d__Bacteria;p__Spirochaetae;c__Spirochaetes;o__Spirochaetales;f__Spirochaetaceae;g__Treponema;s__Treponema calligyrum
seq83	Spirochaetaceae;Treponema;refringens	95.1	ZR.DB.66188	d__Bacteria;p__Spirochaetae;c__Spirochaetes;o__Spirochaetales;f__Spirochaetaceae;g__unidentified;s__sp66603
seq83	Spirochaetaceae;Treponema;refringens	94.8	ZR.DB.66306	d__Bacteria;p__Spirochaetae;c__Spirochaetes;o__Spirochaetales;f__Spirochaetaceae;g__unidentified;s__sp66688
seq83	Spirochaetaceae;Treponema;refringens	94.4	ZR.DB.66212	d__Bacteria;p__Spirochaetae;c__Spirochaetes;o__Spirochaetales;f__Spirochaetaceae;g__unidentified;s__sp66644
seq83	Spirochaetaceae;Treponema;refringens	94.1	ZR.DB.66194	d__Bacteria;p__Spirochaetae;c__Spirochaetes;o__Spirochaetales;f__Spirochaetaceae;g__unidentified;s__sp66598
seq83	Spirochaetaceae;Treponema;refringens	92.5	ZR.DB.66318	d__Bacteria;p__Spirochaetae;c__Spirochaetes;o__Spirochaetales;f__Spirochaetaceae;g__unidentified;s__sp66700
seq83	Spirochaetaceae;Treponema;refringens	90.2	ZR.DB.66196	d__Bacteria;p__Spirochaetae;c__Spirochaetes;o__Spirochaetales;f__Spirochaetaceae;g__unidentified;s__sp66596
seq95	Spirochaetaceae;Treponema;pedis	99.8	ZR.DB.G.65774	d__Bacteria;p__Spirochaetae;c__Spirochaetes;o__Spirochaetales;f__Spirochaetaceae;g__Treponema;s__Treponema pedis
seq95	Spirochaetaceae;Treponema;pedis	99.3	ZR.DB.G.65773	d__Bacteria;p__Spirochaetae;c__Spirochaetes;o__Spirochaetales;f__Spirochaetaceae;g__Treponema;s__Treponema pedis
seq95	Spirochaetaceae;Treponema;pedis	96.3	ZR.DB.65822	d__Bacteria;p__Spirochaetae;c__Spirochaetes;o__Spirochaetales;f__Spirochaetaceae;g__Treponema;s__sp66795
seq95	Spirochaetaceae;Treponema;pedis	95.6	ZR.DB.66190	d__Bacteria;p__Spirochaetae;c__Spirochaetes;o__Spirochaetales;f__Spirochaetaceae;g__unidentified;s__sp66602
seq95	Spirochaetaceae;Treponema;pedis	94.9	ZR.DB.66258	d__Bacteria;p__Spirochaetae;c__Spirochaetes;o__Spirochaetales;f__Spirochaetaceae;g__unidentified;s__sp66633
seq95	Spirochaetaceae;Treponema;pedis	94.4	ZR.DB.G.65761	d__Bacteria;p__Spirochaetae;c__Spirochaetes;o__Spirochaetales;f__Spirochaetaceae;g__Treponema;s__Treponema denticola
seq95	Spirochaetaceae;Treponema;pedis	94.4	ZR.DB.G.65755	d__Bacteria;p__Spirochaetae;c__Spirochaetes;o__Spirochaetales;f__Spirochaetaceae;g__Treponema;s__Treponema denticola
seq95	Spirochaetaceae;Treponema;pedis	94.4	ZR.DB.G.65758	d__Bacteria;p__Spirochaetae;c__Spirochaetes;o__Spirochaetales;f__Spirochaetaceae;g__Treponema;s__Treponema denticola
seq95	Spirochaetaceae;Treponema;pedis	94.4	ZR.DB.G.65759	d__Bacteria;p__Spirochaetae;c__Spirochaetes;o__Spirochaetales;f__Spirochaetaceae;g__Treponema;s__Treponema denticola
seq95	Spirochaetaceae;Treponema;pedis	94.4	ZR.DB.G.65754	d__Bacteria;p__Spirochaetae;c__Spirochaetes;o__Spirochaetales;f__Spirochaetaceae;g__Treponema;s__Treponema denticola
seq95	Spirochaetaceae;Treponema;pedis	94.4	ZR.DB.G.65757	d__Bacteria;p__Spirochaetae;c__Spirochaetes;o__Spirochaetales;f__Spirochaetaceae;g__Treponema;s__Treponema denticola
seq95	Spirochaetaceae;Treponema;pedis	94.4	ZR.DB.G.65784	d__Bacteria;p__Spirochaetae;c__Spirochaetes;o__Spirochaetales;f__Spirochaetaceae;g__Treponema;s__Treponema putidum
seq95	Spirochaetaceae;Treponema;pedis	94.4	ZR.DB.G.65760	d__Bacteria;p__Spirochaetae;c__Spirochaetes;o__Spirochaetales;f__Spirochaetaceae;g__Treponema;s__Treponema denticola
seq95	Spirochaetaceae;Treponema;pedis	94.4	ZR.DB.G.65756	d__Bacteria;p__Spirochaetae;c__Spirochaetes;o__Spirochaetales;f__Spirochaetaceae;g__Treponema;s__Treponema denticola
seq95	Spirochaetaceae;Treponema;pedis	93.9	ZR.DB.65821	d__Bacteria;p__Spirochaetae;c__Spirochaetes;o__Spirochaetales;f__Spirochaetaceae;g__Treponema;s__sp66796
seq95	Spirochaetaceae;Treponema;pedis	92.8	ZR.DB.66215	d__Bacteria;p__Spirochaetae;c__Spirochaetes;o__Spirochaetales;f__Spirochaetaceae;g__unidentified;s__sp66661
seq95	Spirochaetaceae;Treponema;pedis	90.4	ZR.DB.66210	d__Bacteria;p__Spirochaetae;c__Spirochaetes;o__Spirochaetales;f__Spirochaetaceae;g__unidentified;s__sp66646
seq97	Spirochaetaceae;Treponema;denticola-putidum	96.7	ZR.DB.G.65754	d__Bacteria;p__Spirochaetae;c__Spirochaetes;o__Spirochaetales;f__Spirochaetaceae;g__Treponema;s__Treponema denticola
seq97	Spirochaetaceae;Treponema;denticola-putidum	96.7	ZR.DB.G.65760	d__Bacteria;p__Spirochaetae;c__Spirochaetes;o__Spirochaetales;f__Spirochaetaceae;g__Treponema;s__Treponema denticola
seq97	Spirochaetaceae;Treponema;denticola-putidum	96.7	ZR.DB.G.65759	d__Bacteria;p__Spirochaetae;c__Spirochaetes;o__Spirochaetales;f__Spirochaetaceae;g__Treponema;s__Treponema denticola
seq97	Spirochaetaceae;Treponema;denticola-putidum	96.7	ZR.DB.G.65755	d__Bacteria;p__Spirochaetae;c__Spirochaetes;o__Spirochaetales;f__Spirochaetaceae;g__Treponema;s__Treponema denticola
seq97	Spirochaetaceae;Treponema;denticola-putidum	96.7	ZR.DB.G.65756	d__Bacteria;p__Spirochaetae;c__Spirochaetes;o__Spirochaetales;f__Spirochaetaceae;g__Treponema;s__Treponema denticola
seq97	Spirochaetaceae;Treponema;denticola-putidum	96.7	ZR.DB.G.65757	d__Bacteria;p__Spirochaetae;c__Spirochaetes;o__Spirochaetales;f__Spirochaetaceae;g__Treponema;s__Treponema denticola
seq97	Spirochaetaceae;Treponema;denticola-putidum	96.7	ZR.DB.G.65758	d__Bacteria;p__Spirochaetae;c__Spirochaetes;o__Spirochaetales;f__Spirochaetaceae;g__Treponema;s__Treponema denticola
seq97	Spirochaetaceae;Treponema;denticola-putidum	96.7	ZR.DB.G.65784	d__Bacteria;p__Spirochaetae;c__Spirochaetes;o__Spirochaetales;f__Spirochaetaceae;g__Treponema;s__Treponema putidum
seq97	Spirochaetaceae;Treponema;denticola-putidum	96.7	ZR.DB.G.65761	d__Bacteria;p__Spirochaetae;c__Spirochaetes;o__Spirochaetales;f__Spirochaetaceae;g__Treponema;s__Treponema denticola
seq97	Spirochaetaceae;Treponema;denticola-putidum	96.3	ZR.DB.G.65773	d__Bacteria;p__Spirochaetae;c__Spirochaetes;o__Spirochaetales;f__Spirochaetaceae;g__Treponema;s__Treponema pedis
seq97	Spirochaetaceae;Treponema;denticola-putidum	96.3	ZR.DB.G.65774	d__Bacteria;p__Spirochaetae;c__Spirochaetes;o__Spirochaetales;f__Spirochaetaceae;g__Treponema;s__Treponema pedis
seq97	Spirochaetaceae;Treponema;denticola-putidum	96.3	ZR.DB.66258	d__Bacteria;p__Spirochaetae;c__Spirochaetes;o__Spirochaetales;f__Spirochaetaceae;g__unidentified;s__sp66633
seq97	Spirochaetaceae;Treponema;denticola-putidum	94.4	ZR.DB.66190	d__Bacteria;p__Spirochaetae;c__Spirochaetes;o__Spirochaetales;f__Spirochaetaceae;g__unidentified;s__sp66602
seq97	Spirochaetaceae;Treponema;denticola-putidum	94.4	ZR.DB.65822	d__Bacteria;p__Spirochaetae;c__Spirochaetes;o__Spirochaetales;f__Spirochaetaceae;g__Treponema;s__sp66795
seq97	Spirochaetaceae;Treponema;denticola-putidum	94.2	ZR.DB.66215	d__Bacteria;p__Spirochaetae;c__Spirochaetes;o__Spirochaetales;f__Spirochaetaceae;g__unidentified;s__sp66661
seq97	Spirochaetaceae;Treponema;denticola-putidum	93.9	ZR.DB.65821	d__Bacteria;p__Spirochaetae;c__Spirochaetes;o__Spirochaetales;f__Spirochaetaceae;g__Treponema;s__sp66796
seq97	Spirochaetaceae;Treponema;denticola-putidum	92.5	ZR.DB.66236	d__Bacteria;p__Spirochaetae;c__Spirochaetes;o__Spirochaetales;f__Spirochaetaceae;g__unidentified;s__sp66615
seq97	Spirochaetaceae;Treponema;denticola-putidum	92.1	ZR.DB.66248	d__Bacteria;p__Spirochaetae;c__Spirochaetes;o__Spirochaetales;f__Spirochaetaceae;g__unidentified;s__sp66623
seq97	Spirochaetaceae;Treponema;denticola-putidum	91.8	ZR.DB.66210	d__Bacteria;p__Spirochaetae;c__Spirochaetes;o__Spirochaetales;f__Spirochaetaceae;g__unidentified;s__sp66646
seq97	Spirochaetaceae;Treponema;denticola-putidum	91.6	ZR.DB.66187	d__Bacteria;p__Spirochaetae;c__Spirochaetes;o__Spirochaetales;f__Spirochaetaceae;g__unidentified;s__sp66594
seq97	Spirochaetaceae;Treponema;denticola-putidum	91.4	ZR.DB.66309	d__Bacteria;p__Spirochaetae;c__Spirochaetes;o__Spirochaetales;f__Spirochaetaceae;g__unidentified;s__sp66691
seq97	Spirochaetaceae;Treponema;denticola-putidum	91.4	ZR.DB.G.65775	d__Bacteria;p__Spirochaetae;c__Spirochaetes;o__Spirochaetales;f__Spirochaetaceae;g__Treponema;s__Treponema phagedenis
seq97	Spirochaetaceae;Treponema;denticola-putidum	91.4	ZR.DB.G.65776	d__Bacteria;p__Spirochaetae;c__Spirochaetes;o__Spirochaetales;f__Spirochaetaceae;g__Treponema;s__Treponema phagedenis
seq97	Spirochaetaceae;Treponema;denticola-putidum	90.7	ZR.DB.65824	d__Bacteria;p__Spirochaetae;c__Spirochaetes;o__Spirochaetales;f__Spirochaetaceae;g__Treponema;s__sp66797
seq97	Spirochaetaceae;Treponema;denticola-putidum	90.7	ZR.DB.66217	d__Bacteria;p__Spirochaetae;c__Spirochaetes;o__Spirochaetales;f__Spirochaetaceae;g__unidentified;s__sp66678
seq97	Spirochaetaceae;Treponema;denticola-putidum	90.4	ZR.DB.66197	d__Bacteria;p__Spirochaetae;c__Spirochaetes;o__Spirochaetales;f__Spirochaetaceae;g__unidentified;s__sp66595
seq211	Spirochaetaceae;Treponema;sp66799	99.1	ZR.DB.65820	d__Bacteria;p__Spirochaetae;c__Spirochaetes;o__Spirochaetales;f__Spirochaetaceae;g__Treponema;s__sp66799
seq211	Spirochaetaceae;Treponema;sp66799	98.1	ZR.DB.65819	d__Bacteria;p__Spirochaetae;c__Spirochaetes;o__Spirochaetales;f__Spirochaetaceae;g__Treponema;s__sp66798
seq211	Spirochaetaceae;Treponema;sp66799	98.1	ZR.DB.G.65811	d__Bacteria;p__Spirochaetae;c__Spirochaetes;o__Spirochaetales;f__Spirochaetaceae;g__Treponema;s__Treponema vincentii
seq211	Spirochaetaceae;Treponema;sp66799	98.1	ZR.DB.G.65766	d__Bacteria;p__Spirochaetae;c__Spirochaetes;o__Spirochaetales;f__Spirochaetaceae;g__Treponema;s__Treponema medium
seq211	Spirochaetaceae;Treponema;sp66799	98.1	ZR.DB.G.65810	d__Bacteria;p__Spirochaetae;c__Spirochaetes;o__Spirochaetales;f__Spirochaetaceae;g__Treponema;s__Treponema vincentii
seq211	Spirochaetaceae;Treponema;sp66799	98.1	ZR.DB.G.65809	d__Bacteria;p__Spirochaetae;c__Spirochaetes;o__Spirochaetales;f__Spirochaetaceae;g__Treponema;s__Treponema vincentii
seq211	Spirochaetaceae;Treponema;sp66799	98.1	ZR.DB.G.65765	d__Bacteria;p__Spirochaetae;c__Spirochaetes;o__Spirochaetales;f__Spirochaetaceae;g__Treponema;s__Treponema medium
seq211	Spirochaetaceae;Treponema;sp66799	97.9	ZR.DB.66203	d__Bacteria;p__Spirochaetae;c__Spirochaetes;o__Spirochaetales;f__Spirochaetaceae;g__unidentified;s__sp66653
seq211	Spirochaetaceae;Treponema;sp66799	97.7	ZR.DB.66313	d__Bacteria;p__Spirochaetae;c__Spirochaetes;o__Spirochaetales;f__Spirochaetaceae;g__unidentified;s__sp66695
seq211	Spirochaetaceae;Treponema;sp66799	97.7	ZR.DB.66261	d__Bacteria;p__Spirochaetae;c__Spirochaetes;o__Spirochaetales;f__Spirochaetaceae;g__unidentified;s__sp66636
seq211	Spirochaetaceae;Treponema;sp66799	97.4	ZR.DB.66294	d__Bacteria;p__Spirochaetae;c__Spirochaetes;o__Spirochaetales;f__Spirochaetaceae;g__unidentified;s__sp66723
seq211	Spirochaetaceae;Treponema;sp66799	97.4	ZR.DB.66243	d__Bacteria;p__Spirochaetae;c__Spirochaetes;o__Spirochaetales;f__Spirochaetaceae;g__unidentified;s__sp66606
seq211	Spirochaetaceae;Treponema;sp66799	97.4	ZR.DB.66273	d__Bacteria;p__Spirochaetae;c__Spirochaetes;o__Spirochaetales;f__Spirochaetaceae;g__unidentified;s__sp66701
seq211	Spirochaetaceae;Treponema;sp66799	97.4	ZR.DB.66217	d__Bacteria;p__Spirochaetae;c__Spirochaetes;o__Spirochaetales;f__Spirochaetaceae;g__unidentified;s__sp66678
seq211	Spirochaetaceae;Treponema;sp66799	97.2	ZR.DB.66222	d__Bacteria;p__Spirochaetae;c__Spirochaetes;o__Spirochaetales;f__Spirochaetaceae;g__unidentified;s__sp66673
seq211	Spirochaetaceae;Treponema;sp66799	97.2	ZR.DB.65824	d__Bacteria;p__Spirochaetae;c__Spirochaetes;o__Spirochaetales;f__Spirochaetaceae;g__Treponema;s__sp66797
seq211	Spirochaetaceae;Treponema;sp66799	97.2	ZR.DB.66209	d__Bacteria;p__Spirochaetae;c__Spirochaetes;o__Spirochaetales;f__Spirochaetaceae;g__unidentified;s__sp66647
seq211	Spirochaetaceae;Treponema;sp66799	96.7	ZR.DB.66307	d__Bacteria;p__Spirochaetae;c__Spirochaetes;o__Spirochaetales;f__Spirochaetaceae;g__unidentified;s__sp66689
seq211	Spirochaetaceae;Treponema;sp66799	96.5	ZR.DB.66206	d__Bacteria;p__Spirochaetae;c__Spirochaetes;o__Spirochaetales;f__Spirochaetaceae;g__unidentified;s__sp66650
seq211	Spirochaetaceae;Treponema;sp66799	96.3	ZR.DB.66225	d__Bacteria;p__Spirochaetae;c__Spirochaetes;o__Spirochaetales;f__Spirochaetaceae;g__unidentified;s__sp66669
seq211	Spirochaetaceae;Treponema;sp66799	96	ZR.DB.66285	d__Bacteria;p__Spirochaetae;c__Spirochaetes;o__Spirochaetales;f__Spirochaetaceae;g__unidentified;s__sp66717
seq211	Spirochaetaceae;Treponema;sp66799	95.3	ZR.DB.66286	d__Bacteria;p__Spirochaetae;c__Spirochaetes;o__Spirochaetales;f__Spirochaetaceae;g__unidentified;s__sp66718
seq211	Spirochaetaceae;Treponema;sp66799	93.7	ZR.DB.66256	d__Bacteria;p__Spirochaetae;c__Spirochaetes;o__Spirochaetales;f__Spirochaetaceae;g__unidentified;s__sp66631
seq211	Spirochaetaceae;Treponema;sp66799	92	ZR.DB.65821	d__Bacteria;p__Spirochaetae;c__Spirochaetes;o__Spirochaetales;f__Spirochaetaceae;g__Treponema;s__sp66796
seq211	Spirochaetaceae;Treponema;sp66799	91.6	ZR.DB.66258	d__Bacteria;p__Spirochaetae;c__Spirochaetes;o__Spirochaetales;f__Spirochaetaceae;g__unidentified;s__sp66633
seq211	Spirochaetaceae;Treponema;sp66799	91.1	ZR.DB.66296	d__Bacteria;p__Spirochaetae;c__Spirochaetes;o__Spirochaetales;f__Spirochaetaceae;g__unidentified;s__sp66642
seq211	Spirochaetaceae;Treponema;sp66799	90.9	ZR.DB.G.65784	d__Bacteria;p__Spirochaetae;c__Spirochaetes;o__Spirochaetales;f__Spirochaetaceae;g__Treponema;s__Treponema putidum
seq211	Spirochaetaceae;Treponema;sp66799	90.9	ZR.DB.G.65774	d__Bacteria;p__Spirochaetae;c__Spirochaetes;o__Spirochaetales;f__Spirochaetaceae;g__Treponema;s__Treponema pedis
seq211	Spirochaetaceae;Treponema;sp66799	90.6	ZR.DB.G.65773	d__Bacteria;p__Spirochaetae;c__Spirochaetes;o__Spirochaetales;f__Spirochaetaceae;g__Treponema;s__Treponema pedis
seq211	Spirochaetaceae;Treponema;sp66799	90.4	ZR.DB.G.65758	d__Bacteria;p__Spirochaetae;c__Spirochaetes;o__Spirochaetales;f__Spirochaetaceae;g__Treponema;s__Treponema denticola
seq211	Spirochaetaceae;Treponema;sp66799	90.4	ZR.DB.G.65754	d__Bacteria;p__Spirochaetae;c__Spirochaetes;o__Spirochaetales;f__Spirochaetaceae;g__Treponema;s__Treponema denticola
seq211	Spirochaetaceae;Treponema;sp66799	90.4	ZR.DB.G.65760	d__Bacteria;p__Spirochaetae;c__Spirochaetes;o__Spirochaetales;f__Spirochaetaceae;g__Treponema;s__Treponema denticola
seq211	Spirochaetaceae;Treponema;sp66799	90.4	ZR.DB.G.65756	d__Bacteria;p__Spirochaetae;c__Spirochaetes;o__Spirochaetales;f__Spirochaetaceae;g__Treponema;s__Treponema denticola
seq211	Spirochaetaceae;Treponema;sp66799	90.4	ZR.DB.G.65757	d__Bacteria;p__Spirochaetae;c__Spirochaetes;o__Spirochaetales;f__Spirochaetaceae;g__Treponema;s__Treponema denticola
seq211	Spirochaetaceae;Treponema;sp66799	90.4	ZR.DB.G.65759	d__Bacteria;p__Spirochaetae;c__Spirochaetes;o__Spirochaetales;f__Spirochaetaceae;g__Treponema;s__Treponema denticola
seq211	Spirochaetaceae;Treponema;sp66799	90.4	ZR.DB.G.65761	d__Bacteria;p__Spirochaetae;c__Spirochaetes;o__Spirochaetales;f__Spirochaetaceae;g__Treponema;s__Treponema denticola
seq211	Spirochaetaceae;Treponema;sp66799	90.4	ZR.DB.G.65755	d__Bacteria;p__Spirochaetae;c__Spirochaetes;o__Spirochaetales;f__Spirochaetaceae;g__Treponema;s__Treponema denticola
seq211	Spirochaetaceae;Treponema;sp66799	90.2	ZR.DB.G.65776	d__Bacteria;p__Spirochaetae;c__Spirochaetes;o__Spirochaetales;f__Spirochaetaceae;g__Treponema;s__Treponema phagedenis
seq211	Spirochaetaceae;Treponema;sp66799	90.2	ZR.DB.G.65775	d__Bacteria;p__Spirochaetae;c__Spirochaetes;o__Spirochaetales;f__Spirochaetaceae;g__Treponema;s__Treponema phagedenis
seq211	Spirochaetaceae;Treponema;sp66799	90.2	ZR.DB.66189	d__Bacteria;p__Spirochaetae;c__Spirochaetes;o__Spirochaetales;f__Spirochaetaceae;g__unidentified;s__sp66604
seq219	Spirochaetaceae;Treponema;medium-vincentii	99.8	ZR.DB.G.65810	d__Bacteria;p__Spirochaetae;c__Spirochaetes;o__Spirochaetales;f__Spirochaetaceae;g__Treponema;s__Treponema vincentii
seq219	Spirochaetaceae;Treponema;medium-vincentii	99.8	ZR.DB.G.65811	d__Bacteria;p__Spirochaetae;c__Spirochaetes;o__Spirochaetales;f__Spirochaetaceae;g__Treponema;s__Treponema vincentii
seq219	Spirochaetaceae;Treponema;medium-vincentii	99.8	ZR.DB.G.65809	d__Bacteria;p__Spirochaetae;c__Spirochaetes;o__Spirochaetales;f__Spirochaetaceae;g__Treponema;s__Treponema vincentii
seq219	Spirochaetaceae;Treponema;medium-vincentii	99.8	ZR.DB.G.65766	d__Bacteria;p__Spirochaetae;c__Spirochaetes;o__Spirochaetales;f__Spirochaetaceae;g__Treponema;s__Treponema medium
seq219	Spirochaetaceae;Treponema;medium-vincentii	99.8	ZR.DB.G.65765	d__Bacteria;p__Spirochaetae;c__Spirochaetes;o__Spirochaetales;f__Spirochaetaceae;g__Treponema;s__Treponema medium
seq219	Spirochaetaceae;Treponema;medium-vincentii	98.8	ZR.DB.66222	d__Bacteria;p__Spirochaetae;c__Spirochaetes;o__Spirochaetales;f__Spirochaetaceae;g__unidentified;s__sp66673
seq219	Spirochaetaceae;Treponema;medium-vincentii	98.6	ZR.DB.66273	d__Bacteria;p__Spirochaetae;c__Spirochaetes;o__Spirochaetales;f__Spirochaetaceae;g__unidentified;s__sp66701
seq219	Spirochaetaceae;Treponema;medium-vincentii	97.9	ZR.DB.66261	d__Bacteria;p__Spirochaetae;c__Spirochaetes;o__Spirochaetales;f__Spirochaetaceae;g__unidentified;s__sp66636
seq219	Spirochaetaceae;Treponema;medium-vincentii	97.9	ZR.DB.66307	d__Bacteria;p__Spirochaetae;c__Spirochaetes;o__Spirochaetales;f__Spirochaetaceae;g__unidentified;s__sp66689
seq219	Spirochaetaceae;Treponema;medium-vincentii	97.9	ZR.DB.65820	d__Bacteria;p__Spirochaetae;c__Spirochaetes;o__Spirochaetales;f__Spirochaetaceae;g__Treponema;s__sp66799
seq219	Spirochaetaceae;Treponema;medium-vincentii	97.7	ZR.DB.66203	d__Bacteria;p__Spirochaetae;c__Spirochaetes;o__Spirochaetales;f__Spirochaetaceae;g__unidentified;s__sp66653
seq219	Spirochaetaceae;Treponema;medium-vincentii	97.4	ZR.DB.65819	d__Bacteria;p__Spirochaetae;c__Spirochaetes;o__Spirochaetales;f__Spirochaetaceae;g__Treponema;s__sp66798
seq219	Spirochaetaceae;Treponema;medium-vincentii	97.2	ZR.DB.66243	d__Bacteria;p__Spirochaetae;c__Spirochaetes;o__Spirochaetales;f__Spirochaetaceae;g__unidentified;s__sp66606
seq219	Spirochaetaceae;Treponema;medium-vincentii	97	ZR.DB.66313	d__Bacteria;p__Spirochaetae;c__Spirochaetes;o__Spirochaetales;f__Spirochaetaceae;g__unidentified;s__sp66695
seq219	Spirochaetaceae;Treponema;medium-vincentii	96.7	ZR.DB.66217	d__Bacteria;p__Spirochaetae;c__Spirochaetes;o__Spirochaetales;f__Spirochaetaceae;g__unidentified;s__sp66678
seq219	Spirochaetaceae;Treponema;medium-vincentii	96.7	ZR.DB.66294	d__Bacteria;p__Spirochaetae;c__Spirochaetes;o__Spirochaetales;f__Spirochaetaceae;g__unidentified;s__sp66723
seq219	Spirochaetaceae;Treponema;medium-vincentii	96	ZR.DB.66209	d__Bacteria;p__Spirochaetae;c__Spirochaetes;o__Spirochaetales;f__Spirochaetaceae;g__unidentified;s__sp66647
seq219	Spirochaetaceae;Treponema;medium-vincentii	96	ZR.DB.65824	d__Bacteria;p__Spirochaetae;c__Spirochaetes;o__Spirochaetales;f__Spirochaetaceae;g__Treponema;s__sp66797
seq219	Spirochaetaceae;Treponema;medium-vincentii	95.8	ZR.DB.66206	d__Bacteria;p__Spirochaetae;c__Spirochaetes;o__Spirochaetales;f__Spirochaetaceae;g__unidentified;s__sp66650
seq219	Spirochaetaceae;Treponema;medium-vincentii	94.6	ZR.DB.66225	d__Bacteria;p__Spirochaetae;c__Spirochaetes;o__Spirochaetales;f__Spirochaetaceae;g__unidentified;s__sp66669
seq219	Spirochaetaceae;Treponema;medium-vincentii	94.4	ZR.DB.66285	d__Bacteria;p__Spirochaetae;c__Spirochaetes;o__Spirochaetales;f__Spirochaetaceae;g__unidentified;s__sp66717
seq219	Spirochaetaceae;Treponema;medium-vincentii	94.4	ZR.DB.66256	d__Bacteria;p__Spirochaetae;c__Spirochaetes;o__Spirochaetales;f__Spirochaetaceae;g__unidentified;s__sp66631
seq219	Spirochaetaceae;Treponema;medium-vincentii	94.1	ZR.DB.66286	d__Bacteria;p__Spirochaetae;c__Spirochaetes;o__Spirochaetales;f__Spirochaetaceae;g__unidentified;s__sp66718
seq219	Spirochaetaceae;Treponema;medium-vincentii	90.9	ZR.DB.66296	d__Bacteria;p__Spirochaetae;c__Spirochaetes;o__Spirochaetales;f__Spirochaetaceae;g__unidentified;s__sp66642
seq219	Spirochaetaceae;Treponema;medium-vincentii	90.6	ZR.DB.65821	d__Bacteria;p__Spirochaetae;c__Spirochaetes;o__Spirochaetales;f__Spirochaetaceae;g__Treponema;s__sp66796
seq232	Spirochaetaceae;Treponema;pedis	98.8	ZR.DB.G.65774	d__Bacteria;p__Spirochaetae;c__Spirochaetes;o__Spirochaetales;f__Spirochaetaceae;g__Treponema;s__Treponema pedis
seq232	Spirochaetaceae;Treponema;pedis	98.8	ZR.DB.G.65773	d__Bacteria;p__Spirochaetae;c__Spirochaetes;o__Spirochaetales;f__Spirochaetaceae;g__Treponema;s__Treponema pedis
seq232	Spirochaetaceae;Treponema;pedis	97	ZR.DB.65822	d__Bacteria;p__Spirochaetae;c__Spirochaetes;o__Spirochaetales;f__Spirochaetaceae;g__Treponema;s__sp66795
seq232	Spirochaetaceae;Treponema;pedis	96	ZR.DB.66190	d__Bacteria;p__Spirochaetae;c__Spirochaetes;o__Spirochaetales;f__Spirochaetaceae;g__unidentified;s__sp66602
seq232	Spirochaetaceae;Treponema;pedis	94.6	ZR.DB.G.65784	d__Bacteria;p__Spirochaetae;c__Spirochaetes;o__Spirochaetales;f__Spirochaetaceae;g__Treponema;s__Treponema putidum
seq232	Spirochaetaceae;Treponema;pedis	94.6	ZR.DB.66258	d__Bacteria;p__Spirochaetae;c__Spirochaetes;o__Spirochaetales;f__Spirochaetaceae;g__unidentified;s__sp66633
seq232	Spirochaetaceae;Treponema;pedis	94.2	ZR.DB.G.65759	d__Bacteria;p__Spirochaetae;c__Spirochaetes;o__Spirochaetales;f__Spirochaetaceae;g__Treponema;s__Treponema denticola
seq232	Spirochaetaceae;Treponema;pedis	94.2	ZR.DB.G.65761	d__Bacteria;p__Spirochaetae;c__Spirochaetes;o__Spirochaetales;f__Spirochaetaceae;g__Treponema;s__Treponema denticola
seq232	Spirochaetaceae;Treponema;pedis	94.2	ZR.DB.G.65758	d__Bacteria;p__Spirochaetae;c__Spirochaetes;o__Spirochaetales;f__Spirochaetaceae;g__Treponema;s__Treponema denticola
seq232	Spirochaetaceae;Treponema;pedis	94.2	ZR.DB.G.65755	d__Bacteria;p__Spirochaetae;c__Spirochaetes;o__Spirochaetales;f__Spirochaetaceae;g__Treponema;s__Treponema denticola
seq232	Spirochaetaceae;Treponema;pedis	94.2	ZR.DB.G.65756	d__Bacteria;p__Spirochaetae;c__Spirochaetes;o__Spirochaetales;f__Spirochaetaceae;g__Treponema;s__Treponema denticola
seq232	Spirochaetaceae;Treponema;pedis	94.2	ZR.DB.65821	d__Bacteria;p__Spirochaetae;c__Spirochaetes;o__Spirochaetales;f__Spirochaetaceae;g__Treponema;s__sp66796
seq232	Spirochaetaceae;Treponema;pedis	94.2	ZR.DB.G.65757	d__Bacteria;p__Spirochaetae;c__Spirochaetes;o__Spirochaetales;f__Spirochaetaceae;g__Treponema;s__Treponema denticola
seq232	Spirochaetaceae;Treponema;pedis	94.2	ZR.DB.G.65760	d__Bacteria;p__Spirochaetae;c__Spirochaetes;o__Spirochaetales;f__Spirochaetaceae;g__Treponema;s__Treponema denticola
seq232	Spirochaetaceae;Treponema;pedis	94.2	ZR.DB.G.65754	d__Bacteria;p__Spirochaetae;c__Spirochaetes;o__Spirochaetales;f__Spirochaetaceae;g__Treponema;s__Treponema denticola
seq232	Spirochaetaceae;Treponema;pedis	93	ZR.DB.66215	d__Bacteria;p__Spirochaetae;c__Spirochaetes;o__Spirochaetales;f__Spirochaetaceae;g__unidentified;s__sp66661
seq232	Spirochaetaceae;Treponema;pedis	91.8	ZR.DB.66248	d__Bacteria;p__Spirochaetae;c__Spirochaetes;o__Spirochaetales;f__Spirochaetaceae;g__unidentified;s__sp66623
seq232	Spirochaetaceae;Treponema;pedis	91.6	ZR.DB.66236	d__Bacteria;p__Spirochaetae;c__Spirochaetes;o__Spirochaetales;f__Spirochaetaceae;g__unidentified;s__sp66615
seq232	Spirochaetaceae;Treponema;pedis	91.6	ZR.DB.65825	d__Bacteria;p__Spirochaetae;c__Spirochaetes;o__Spirochaetales;f__Spirochaetaceae;g__Treponema;s__sp66800
seq232	Spirochaetaceae;Treponema;pedis	91.4	ZR.DB.66187	d__Bacteria;p__Spirochaetae;c__Spirochaetes;o__Spirochaetales;f__Spirochaetaceae;g__unidentified;s__sp66594
seq232	Spirochaetaceae;Treponema;pedis	91.4	ZR.DB.66305	d__Bacteria;p__Spirochaetae;c__Spirochaetes;o__Spirochaetales;f__Spirochaetaceae;g__unidentified;s__sp66687
seq232	Spirochaetaceae;Treponema;pedis	90.9	ZR.DB.66309	d__Bacteria;p__Spirochaetae;c__Spirochaetes;o__Spirochaetales;f__Spirochaetaceae;g__unidentified;s__sp66691
seq232	Spirochaetaceae;Treponema;pedis	90.7	ZR.DB.66210	d__Bacteria;p__Spirochaetae;c__Spirochaetes;o__Spirochaetales;f__Spirochaetaceae;g__unidentified;s__sp66646
seq232	Spirochaetaceae;Treponema;pedis	90.7	ZR.DB.66197	d__Bacteria;p__Spirochaetae;c__Spirochaetes;o__Spirochaetales;f__Spirochaetaceae;g__unidentified;s__sp66595
seq232	Spirochaetaceae;Treponema;pedis	90.7	ZR.DB.66217	d__Bacteria;p__Spirochaetae;c__Spirochaetes;o__Spirochaetales;f__Spirochaetaceae;g__unidentified;s__sp66678
seq232	Spirochaetaceae;Treponema;pedis	90.4	ZR.DB.66189	d__Bacteria;p__Spirochaetae;c__Spirochaetes;o__Spirochaetales;f__Spirochaetaceae;g__unidentified;s__sp66604
seq232	Spirochaetaceae;Treponema;pedis	90.4	ZR.DB.66313	d__Bacteria;p__Spirochaetae;c__Spirochaetes;o__Spirochaetales;f__Spirochaetaceae;g__unidentified;s__sp66695
seq232	Spirochaetaceae;Treponema;pedis	90.4	ZR.DB.G.65776	d__Bacteria;p__Spirochaetae;c__Spirochaetes;o__Spirochaetales;f__Spirochaetaceae;g__Treponema;s__Treponema phagedenis
seq232	Spirochaetaceae;Treponema;pedis	90.2	ZR.DB.66296	d__Bacteria;p__Spirochaetae;c__Spirochaetes;o__Spirochaetales;f__Spirochaetaceae;g__unidentified;s__sp66642
seq246	Spirochaetaceae;Treponema;pedis	96.5	ZR.DB.G.65774	d__Bacteria;p__Spirochaetae;c__Spirochaetes;o__Spirochaetales;f__Spirochaetaceae;g__Treponema;s__Treponema pedis
seq246	Spirochaetaceae;Treponema;pedis	96	ZR.DB.G.65773	d__Bacteria;p__Spirochaetae;c__Spirochaetes;o__Spirochaetales;f__Spirochaetaceae;g__Treponema;s__Treponema pedis
seq246	Spirochaetaceae;Treponema;pedis	95.3	ZR.DB.65822	d__Bacteria;p__Spirochaetae;c__Spirochaetes;o__Spirochaetales;f__Spirochaetaceae;g__Treponema;s__sp66795
seq246	Spirochaetaceae;Treponema;pedis	95.1	ZR.DB.66190	d__Bacteria;p__Spirochaetae;c__Spirochaetes;o__Spirochaetales;f__Spirochaetaceae;g__unidentified;s__sp66602
seq246	Spirochaetaceae;Treponema;pedis	94.6	ZR.DB.G.65784	d__Bacteria;p__Spirochaetae;c__Spirochaetes;o__Spirochaetales;f__Spirochaetaceae;g__Treponema;s__Treponema putidum
seq246	Spirochaetaceae;Treponema;pedis	94.2	ZR.DB.G.65754	d__Bacteria;p__Spirochaetae;c__Spirochaetes;o__Spirochaetales;f__Spirochaetaceae;g__Treponema;s__Treponema denticola
seq246	Spirochaetaceae;Treponema;pedis	94.2	ZR.DB.G.65758	d__Bacteria;p__Spirochaetae;c__Spirochaetes;o__Spirochaetales;f__Spirochaetaceae;g__Treponema;s__Treponema denticola
seq246	Spirochaetaceae;Treponema;pedis	94.2	ZR.DB.G.65761	d__Bacteria;p__Spirochaetae;c__Spirochaetes;o__Spirochaetales;f__Spirochaetaceae;g__Treponema;s__Treponema denticola
seq246	Spirochaetaceae;Treponema;pedis	94.2	ZR.DB.G.65759	d__Bacteria;p__Spirochaetae;c__Spirochaetes;o__Spirochaetales;f__Spirochaetaceae;g__Treponema;s__Treponema denticola
seq246	Spirochaetaceae;Treponema;pedis	94.2	ZR.DB.G.65756	d__Bacteria;p__Spirochaetae;c__Spirochaetes;o__Spirochaetales;f__Spirochaetaceae;g__Treponema;s__Treponema denticola
seq246	Spirochaetaceae;Treponema;pedis	94.2	ZR.DB.G.65755	d__Bacteria;p__Spirochaetae;c__Spirochaetes;o__Spirochaetales;f__Spirochaetaceae;g__Treponema;s__Treponema denticola
seq246	Spirochaetaceae;Treponema;pedis	94.2	ZR.DB.G.65757	d__Bacteria;p__Spirochaetae;c__Spirochaetes;o__Spirochaetales;f__Spirochaetaceae;g__Treponema;s__Treponema denticola
seq246	Spirochaetaceae;Treponema;pedis	94.2	ZR.DB.G.65760	d__Bacteria;p__Spirochaetae;c__Spirochaetes;o__Spirochaetales;f__Spirochaetaceae;g__Treponema;s__Treponema denticola
seq246	Spirochaetaceae;Treponema;pedis	93.2	ZR.DB.66258	d__Bacteria;p__Spirochaetae;c__Spirochaetes;o__Spirochaetales;f__Spirochaetaceae;g__unidentified;s__sp66633
seq246	Spirochaetaceae;Treponema;pedis	92.3	ZR.DB.65821	d__Bacteria;p__Spirochaetae;c__Spirochaetes;o__Spirochaetales;f__Spirochaetaceae;g__Treponema;s__sp66796
seq246	Spirochaetaceae;Treponema;pedis	91.6	ZR.DB.66215	d__Bacteria;p__Spirochaetae;c__Spirochaetes;o__Spirochaetales;f__Spirochaetaceae;g__unidentified;s__sp66661
seq287	Spirochaetaceae;NA;sp66602	99.5	ZR.DB.66190	d__Bacteria;p__Spirochaetae;c__Spirochaetes;o__Spirochaetales;f__Spirochaetaceae;g__unidentified;s__sp66602
seq287	Spirochaetaceae;NA;sp66602	95.8	ZR.DB.65822	d__Bacteria;p__Spirochaetae;c__Spirochaetes;o__Spirochaetales;f__Spirochaetaceae;g__Treponema;s__sp66795
seq287	Spirochaetaceae;NA;sp66602	95.8	ZR.DB.G.65774	d__Bacteria;p__Spirochaetae;c__Spirochaetes;o__Spirochaetales;f__Spirochaetaceae;g__Treponema;s__Treponema pedis
seq287	Spirochaetaceae;NA;sp66602	95.3	ZR.DB.G.65773	d__Bacteria;p__Spirochaetae;c__Spirochaetes;o__Spirochaetales;f__Spirochaetaceae;g__Treponema;s__Treponema pedis
seq287	Spirochaetaceae;NA;sp66602	94.9	ZR.DB.66258	d__Bacteria;p__Spirochaetae;c__Spirochaetes;o__Spirochaetales;f__Spirochaetaceae;g__unidentified;s__sp66633
seq287	Spirochaetaceae;NA;sp66602	94.4	ZR.DB.G.65758	d__Bacteria;p__Spirochaetae;c__Spirochaetes;o__Spirochaetales;f__Spirochaetaceae;g__Treponema;s__Treponema denticola
seq287	Spirochaetaceae;NA;sp66602	94.4	ZR.DB.G.65755	d__Bacteria;p__Spirochaetae;c__Spirochaetes;o__Spirochaetales;f__Spirochaetaceae;g__Treponema;s__Treponema denticola
seq287	Spirochaetaceae;NA;sp66602	94.4	ZR.DB.G.65761	d__Bacteria;p__Spirochaetae;c__Spirochaetes;o__Spirochaetales;f__Spirochaetaceae;g__Treponema;s__Treponema denticola
seq287	Spirochaetaceae;NA;sp66602	94.4	ZR.DB.G.65756	d__Bacteria;p__Spirochaetae;c__Spirochaetes;o__Spirochaetales;f__Spirochaetaceae;g__Treponema;s__Treponema denticola
seq287	Spirochaetaceae;NA;sp66602	94.4	ZR.DB.G.65760	d__Bacteria;p__Spirochaetae;c__Spirochaetes;o__Spirochaetales;f__Spirochaetaceae;g__Treponema;s__Treponema denticola
seq287	Spirochaetaceae;NA;sp66602	94.4	ZR.DB.G.65759	d__Bacteria;p__Spirochaetae;c__Spirochaetes;o__Spirochaetales;f__Spirochaetaceae;g__Treponema;s__Treponema denticola
seq287	Spirochaetaceae;NA;sp66602	94.4	ZR.DB.G.65784	d__Bacteria;p__Spirochaetae;c__Spirochaetes;o__Spirochaetales;f__Spirochaetaceae;g__Treponema;s__Treponema putidum
seq287	Spirochaetaceae;NA;sp66602	94.4	ZR.DB.G.65757	d__Bacteria;p__Spirochaetae;c__Spirochaetes;o__Spirochaetales;f__Spirochaetaceae;g__Treponema;s__Treponema denticola
seq287	Spirochaetaceae;NA;sp66602	94.4	ZR.DB.G.65754	d__Bacteria;p__Spirochaetae;c__Spirochaetes;o__Spirochaetales;f__Spirochaetaceae;g__Treponema;s__Treponema denticola
seq287	Spirochaetaceae;NA;sp66602	93.9	ZR.DB.65821	d__Bacteria;p__Spirochaetae;c__Spirochaetes;o__Spirochaetales;f__Spirochaetaceae;g__Treponema;s__sp66796
seq287	Spirochaetaceae;NA;sp66602	93.2	ZR.DB.66215	d__Bacteria;p__Spirochaetae;c__Spirochaetes;o__Spirochaetales;f__Spirochaetaceae;g__unidentified;s__sp66661
seq287	Spirochaetaceae;NA;sp66602	92.5	ZR.DB.66248	d__Bacteria;p__Spirochaetae;c__Spirochaetes;o__Spirochaetales;f__Spirochaetaceae;g__unidentified;s__sp66623
seq287	Spirochaetaceae;NA;sp66602	92.3	ZR.DB.66236	d__Bacteria;p__Spirochaetae;c__Spirochaetes;o__Spirochaetales;f__Spirochaetaceae;g__unidentified;s__sp66615
seq287	Spirochaetaceae;NA;sp66602	92.3	ZR.DB.65825	d__Bacteria;p__Spirochaetae;c__Spirochaetes;o__Spirochaetales;f__Spirochaetaceae;g__Treponema;s__sp66800
seq287	Spirochaetaceae;NA;sp66602	91.8	ZR.DB.66187	d__Bacteria;p__Spirochaetae;c__Spirochaetes;o__Spirochaetales;f__Spirochaetaceae;g__unidentified;s__sp66594
seq287	Spirochaetaceae;NA;sp66602	91.1	ZR.DB.66210	d__Bacteria;p__Spirochaetae;c__Spirochaetes;o__Spirochaetales;f__Spirochaetaceae;g__unidentified;s__sp66646
seq287	Spirochaetaceae;NA;sp66602	90.7	ZR.DB.G.65776	d__Bacteria;p__Spirochaetae;c__Spirochaetes;o__Spirochaetales;f__Spirochaetaceae;g__Treponema;s__Treponema phagedenis
seq309	Spirochaetaceae;NA;sp66598	97.2	ZR.DB.66194	d__Bacteria;p__Spirochaetae;c__Spirochaetes;o__Spirochaetales;f__Spirochaetaceae;g__unidentified;s__sp66598
seq309	Spirochaetaceae;NA;sp66598	94.8	ZR.DB.66188	d__Bacteria;p__Spirochaetae;c__Spirochaetes;o__Spirochaetales;f__Spirochaetaceae;g__unidentified;s__sp66603
seq309	Spirochaetaceae;NA;sp66598	94.6	ZR.DB.65785	d__Bacteria;p__Spirochaetae;c__Spirochaetes;o__Spirochaetales;f__Spirochaetaceae;g__Treponema;s__Treponema refringens
seq309	Spirochaetaceae;NA;sp66598	94.4	ZR.DB.66212	d__Bacteria;p__Spirochaetae;c__Spirochaetes;o__Spirochaetales;f__Spirochaetaceae;g__unidentified;s__sp66644
seq309	Spirochaetaceae;NA;sp66598	93.9	ZR.DB.66306	d__Bacteria;p__Spirochaetae;c__Spirochaetes;o__Spirochaetales;f__Spirochaetaceae;g__unidentified;s__sp66688
seq309	Spirochaetaceae;NA;sp66598	93.7	ZR.DB.65753	d__Bacteria;p__Spirochaetae;c__Spirochaetes;o__Spirochaetales;f__Spirochaetaceae;g__Treponema;s__Treponema calligyrum
seq309	Spirochaetaceae;NA;sp66598	90.6	ZR.DB.66196	d__Bacteria;p__Spirochaetae;c__Spirochaetes;o__Spirochaetales;f__Spirochaetaceae;g__unidentified;s__sp66596
seq309	Spirochaetaceae;NA;sp66598	90.2	ZR.DB.66318	d__Bacteria;p__Spirochaetae;c__Spirochaetes;o__Spirochaetales;f__Spirochaetaceae;g__unidentified;s__sp66700
seq334	Spirochaetaceae;NA;sp66602	99.8	ZR.DB.66190	d__Bacteria;p__Spirochaetae;c__Spirochaetes;o__Spirochaetales;f__Spirochaetaceae;g__unidentified;s__sp66602
seq334	Spirochaetaceae;NA;sp66602	96	ZR.DB.65822	d__Bacteria;p__Spirochaetae;c__Spirochaetes;o__Spirochaetales;f__Spirochaetaceae;g__Treponema;s__sp66795
seq334	Spirochaetaceae;NA;sp66602	96	ZR.DB.G.65774	d__Bacteria;p__Spirochaetae;c__Spirochaetes;o__Spirochaetales;f__Spirochaetaceae;g__Treponema;s__Treponema pedis
seq334	Spirochaetaceae;NA;sp66602	95.6	ZR.DB.G.65773	d__Bacteria;p__Spirochaetae;c__Spirochaetes;o__Spirochaetales;f__Spirochaetaceae;g__Treponema;s__Treponema pedis
seq334	Spirochaetaceae;NA;sp66602	95.1	ZR.DB.66258	d__Bacteria;p__Spirochaetae;c__Spirochaetes;o__Spirochaetales;f__Spirochaetaceae;g__unidentified;s__sp66633
seq334	Spirochaetaceae;NA;sp66602	94.6	ZR.DB.G.65754	d__Bacteria;p__Spirochaetae;c__Spirochaetes;o__Spirochaetales;f__Spirochaetaceae;g__Treponema;s__Treponema denticola
seq334	Spirochaetaceae;NA;sp66602	94.6	ZR.DB.G.65756	d__Bacteria;p__Spirochaetae;c__Spirochaetes;o__Spirochaetales;f__Spirochaetaceae;g__Treponema;s__Treponema denticola
seq334	Spirochaetaceae;NA;sp66602	94.6	ZR.DB.G.65760	d__Bacteria;p__Spirochaetae;c__Spirochaetes;o__Spirochaetales;f__Spirochaetaceae;g__Treponema;s__Treponema denticola
seq334	Spirochaetaceae;NA;sp66602	94.6	ZR.DB.G.65758	d__Bacteria;p__Spirochaetae;c__Spirochaetes;o__Spirochaetales;f__Spirochaetaceae;g__Treponema;s__Treponema denticola
seq334	Spirochaetaceae;NA;sp66602	94.6	ZR.DB.G.65784	d__Bacteria;p__Spirochaetae;c__Spirochaetes;o__Spirochaetales;f__Spirochaetaceae;g__Treponema;s__Treponema putidum
seq334	Spirochaetaceae;NA;sp66602	94.6	ZR.DB.G.65759	d__Bacteria;p__Spirochaetae;c__Spirochaetes;o__Spirochaetales;f__Spirochaetaceae;g__Treponema;s__Treponema denticola
seq334	Spirochaetaceae;NA;sp66602	94.6	ZR.DB.G.65755	d__Bacteria;p__Spirochaetae;c__Spirochaetes;o__Spirochaetales;f__Spirochaetaceae;g__Treponema;s__Treponema denticola
seq334	Spirochaetaceae;NA;sp66602	94.6	ZR.DB.G.65757	d__Bacteria;p__Spirochaetae;c__Spirochaetes;o__Spirochaetales;f__Spirochaetaceae;g__Treponema;s__Treponema denticola
seq334	Spirochaetaceae;NA;sp66602	94.6	ZR.DB.G.65761	d__Bacteria;p__Spirochaetae;c__Spirochaetes;o__Spirochaetales;f__Spirochaetaceae;g__Treponema;s__Treponema denticola
seq334	Spirochaetaceae;NA;sp66602	94.2	ZR.DB.65821	d__Bacteria;p__Spirochaetae;c__Spirochaetes;o__Spirochaetales;f__Spirochaetaceae;g__Treponema;s__sp66796
seq334	Spirochaetaceae;NA;sp66602	93	ZR.DB.66215	d__Bacteria;p__Spirochaetae;c__Spirochaetes;o__Spirochaetales;f__Spirochaetaceae;g__unidentified;s__sp66661
seq334	Spirochaetaceae;NA;sp66602	92.8	ZR.DB.66248	d__Bacteria;p__Spirochaetae;c__Spirochaetes;o__Spirochaetales;f__Spirochaetaceae;g__unidentified;s__sp66623
seq334	Spirochaetaceae;NA;sp66602	92.1	ZR.DB.65825	d__Bacteria;p__Spirochaetae;c__Spirochaetes;o__Spirochaetales;f__Spirochaetaceae;g__Treponema;s__sp66800
seq334	Spirochaetaceae;NA;sp66602	92.1	ZR.DB.66236	d__Bacteria;p__Spirochaetae;c__Spirochaetes;o__Spirochaetales;f__Spirochaetaceae;g__unidentified;s__sp66615
seq334	Spirochaetaceae;NA;sp66602	91.6	ZR.DB.66187	d__Bacteria;p__Spirochaetae;c__Spirochaetes;o__Spirochaetales;f__Spirochaetaceae;g__unidentified;s__sp66594
seq334	Spirochaetaceae;NA;sp66602	91.4	ZR.DB.66309	d__Bacteria;p__Spirochaetae;c__Spirochaetes;o__Spirochaetales;f__Spirochaetaceae;g__unidentified;s__sp66691
seq334	Spirochaetaceae;NA;sp66602	90.9	ZR.DB.66210	d__Bacteria;p__Spirochaetae;c__Spirochaetes;o__Spirochaetales;f__Spirochaetaceae;g__unidentified;s__sp66646
seq334	Spirochaetaceae;NA;sp66602	90.9	ZR.DB.G.65776	d__Bacteria;p__Spirochaetae;c__Spirochaetes;o__Spirochaetales;f__Spirochaetaceae;g__Treponema;s__Treponema phagedenis
seq350	Spirochaetaceae;NA;sp66602	99.5	ZR.DB.66190	d__Bacteria;p__Spirochaetae;c__Spirochaetes;o__Spirochaetales;f__Spirochaetaceae;g__unidentified;s__sp66602
seq350	Spirochaetaceae;NA;sp66602	96	ZR.DB.65822	d__Bacteria;p__Spirochaetae;c__Spirochaetes;o__Spirochaetales;f__Spirochaetaceae;g__Treponema;s__sp66795
seq350	Spirochaetaceae;NA;sp66602	95.8	ZR.DB.G.65774	d__Bacteria;p__Spirochaetae;c__Spirochaetes;o__Spirochaetales;f__Spirochaetaceae;g__Treponema;s__Treponema pedis
seq350	Spirochaetaceae;NA;sp66602	95.8	ZR.DB.G.65773	d__Bacteria;p__Spirochaetae;c__Spirochaetes;o__Spirochaetales;f__Spirochaetaceae;g__Treponema;s__Treponema pedis
seq350	Spirochaetaceae;NA;sp66602	95.1	ZR.DB.66258	d__Bacteria;p__Spirochaetae;c__Spirochaetes;o__Spirochaetales;f__Spirochaetaceae;g__unidentified;s__sp66633
seq350	Spirochaetaceae;NA;sp66602	94.6	ZR.DB.G.65760	d__Bacteria;p__Spirochaetae;c__Spirochaetes;o__Spirochaetales;f__Spirochaetaceae;g__Treponema;s__Treponema denticola
seq350	Spirochaetaceae;NA;sp66602	94.6	ZR.DB.G.65758	d__Bacteria;p__Spirochaetae;c__Spirochaetes;o__Spirochaetales;f__Spirochaetaceae;g__Treponema;s__Treponema denticola
seq350	Spirochaetaceae;NA;sp66602	94.6	ZR.DB.G.65784	d__Bacteria;p__Spirochaetae;c__Spirochaetes;o__Spirochaetales;f__Spirochaetaceae;g__Treponema;s__Treponema putidum
seq350	Spirochaetaceae;NA;sp66602	94.6	ZR.DB.G.65754	d__Bacteria;p__Spirochaetae;c__Spirochaetes;o__Spirochaetales;f__Spirochaetaceae;g__Treponema;s__Treponema denticola
seq350	Spirochaetaceae;NA;sp66602	94.6	ZR.DB.G.65756	d__Bacteria;p__Spirochaetae;c__Spirochaetes;o__Spirochaetales;f__Spirochaetaceae;g__Treponema;s__Treponema denticola
seq350	Spirochaetaceae;NA;sp66602	94.6	ZR.DB.G.65757	d__Bacteria;p__Spirochaetae;c__Spirochaetes;o__Spirochaetales;f__Spirochaetaceae;g__Treponema;s__Treponema denticola
seq350	Spirochaetaceae;NA;sp66602	94.6	ZR.DB.G.65761	d__Bacteria;p__Spirochaetae;c__Spirochaetes;o__Spirochaetales;f__Spirochaetaceae;g__Treponema;s__Treponema denticola
seq350	Spirochaetaceae;NA;sp66602	94.6	ZR.DB.G.65759	d__Bacteria;p__Spirochaetae;c__Spirochaetes;o__Spirochaetales;f__Spirochaetaceae;g__Treponema;s__Treponema denticola
seq350	Spirochaetaceae;NA;sp66602	94.6	ZR.DB.G.65755	d__Bacteria;p__Spirochaetae;c__Spirochaetes;o__Spirochaetales;f__Spirochaetaceae;g__Treponema;s__Treponema denticola
seq350	Spirochaetaceae;NA;sp66602	94.2	ZR.DB.65821	d__Bacteria;p__Spirochaetae;c__Spirochaetes;o__Spirochaetales;f__Spirochaetaceae;g__Treponema;s__sp66796
seq350	Spirochaetaceae;NA;sp66602	93	ZR.DB.66215	d__Bacteria;p__Spirochaetae;c__Spirochaetes;o__Spirochaetales;f__Spirochaetaceae;g__unidentified;s__sp66661
seq350	Spirochaetaceae;NA;sp66602	92.8	ZR.DB.66248	d__Bacteria;p__Spirochaetae;c__Spirochaetes;o__Spirochaetales;f__Spirochaetaceae;g__unidentified;s__sp66623
seq350	Spirochaetaceae;NA;sp66602	92.1	ZR.DB.65825	d__Bacteria;p__Spirochaetae;c__Spirochaetes;o__Spirochaetales;f__Spirochaetaceae;g__Treponema;s__sp66800
seq350	Spirochaetaceae;NA;sp66602	92.1	ZR.DB.66236	d__Bacteria;p__Spirochaetae;c__Spirochaetes;o__Spirochaetales;f__Spirochaetaceae;g__unidentified;s__sp66615
seq350	Spirochaetaceae;NA;sp66602	91.6	ZR.DB.66187	d__Bacteria;p__Spirochaetae;c__Spirochaetes;o__Spirochaetales;f__Spirochaetaceae;g__unidentified;s__sp66594
seq350	Spirochaetaceae;NA;sp66602	91.4	ZR.DB.66309	d__Bacteria;p__Spirochaetae;c__Spirochaetes;o__Spirochaetales;f__Spirochaetaceae;g__unidentified;s__sp66691
seq350	Spirochaetaceae;NA;sp66602	91.1	ZR.DB.G.65775	d__Bacteria;p__Spirochaetae;c__Spirochaetes;o__Spirochaetales;f__Spirochaetaceae;g__Treponema;s__Treponema phagedenis
seq350	Spirochaetaceae;NA;sp66602	91.1	ZR.DB.G.65776	d__Bacteria;p__Spirochaetae;c__Spirochaetes;o__Spirochaetales;f__Spirochaetaceae;g__Treponema;s__Treponema phagedenis
seq350	Spirochaetaceae;NA;sp66602	90.9	ZR.DB.66210	d__Bacteria;p__Spirochaetae;c__Spirochaetes;o__Spirochaetales;f__Spirochaetaceae;g__unidentified;s__sp66646
seq355	Spirochaetaceae;Treponema;medium	100	ZR.DB.G.65766	d__Bacteria;p__Spirochaetae;c__Spirochaetes;o__Spirochaetales;f__Spirochaetaceae;g__Treponema;s__Treponema medium
seq355	Spirochaetaceae;Treponema;medium	100	ZR.DB.G.65765	d__Bacteria;p__Spirochaetae;c__Spirochaetes;o__Spirochaetales;f__Spirochaetaceae;g__Treponema;s__Treponema medium
seq355	Spirochaetaceae;Treponema;medium	99.5	ZR.DB.G.65811	d__Bacteria;p__Spirochaetae;c__Spirochaetes;o__Spirochaetales;f__Spirochaetaceae;g__Treponema;s__Treponema vincentii
seq355	Spirochaetaceae;Treponema;medium	99.5	ZR.DB.G.65809	d__Bacteria;p__Spirochaetae;c__Spirochaetes;o__Spirochaetales;f__Spirochaetaceae;g__Treponema;s__Treponema vincentii
seq355	Spirochaetaceae;Treponema;medium	99.5	ZR.DB.G.65810	d__Bacteria;p__Spirochaetae;c__Spirochaetes;o__Spirochaetales;f__Spirochaetaceae;g__Treponema;s__Treponema vincentii
seq355	Spirochaetaceae;Treponema;medium	98.8	ZR.DB.66273	d__Bacteria;p__Spirochaetae;c__Spirochaetes;o__Spirochaetales;f__Spirochaetaceae;g__unidentified;s__sp66701
seq355	Spirochaetaceae;Treponema;medium	98.6	ZR.DB.66222	d__Bacteria;p__Spirochaetae;c__Spirochaetes;o__Spirochaetales;f__Spirochaetaceae;g__unidentified;s__sp66673
seq355	Spirochaetaceae;Treponema;medium	98.1	ZR.DB.66261	d__Bacteria;p__Spirochaetae;c__Spirochaetes;o__Spirochaetales;f__Spirochaetaceae;g__unidentified;s__sp66636
seq355	Spirochaetaceae;Treponema;medium	98.1	ZR.DB.66307	d__Bacteria;p__Spirochaetae;c__Spirochaetes;o__Spirochaetales;f__Spirochaetaceae;g__unidentified;s__sp66689
seq355	Spirochaetaceae;Treponema;medium	97.7	ZR.DB.65820	d__Bacteria;p__Spirochaetae;c__Spirochaetes;o__Spirochaetales;f__Spirochaetaceae;g__Treponema;s__sp66799
seq355	Spirochaetaceae;Treponema;medium	97.4	ZR.DB.66203	d__Bacteria;p__Spirochaetae;c__Spirochaetes;o__Spirochaetales;f__Spirochaetaceae;g__unidentified;s__sp66653
seq355	Spirochaetaceae;Treponema;medium	97.2	ZR.DB.65819	d__Bacteria;p__Spirochaetae;c__Spirochaetes;o__Spirochaetales;f__Spirochaetaceae;g__Treponema;s__sp66798
seq355	Spirochaetaceae;Treponema;medium	97	ZR.DB.66217	d__Bacteria;p__Spirochaetae;c__Spirochaetes;o__Spirochaetales;f__Spirochaetaceae;g__unidentified;s__sp66678
seq355	Spirochaetaceae;Treponema;medium	97	ZR.DB.66243	d__Bacteria;p__Spirochaetae;c__Spirochaetes;o__Spirochaetales;f__Spirochaetaceae;g__unidentified;s__sp66606
seq355	Spirochaetaceae;Treponema;medium	96.7	ZR.DB.66313	d__Bacteria;p__Spirochaetae;c__Spirochaetes;o__Spirochaetales;f__Spirochaetaceae;g__unidentified;s__sp66695
seq355	Spirochaetaceae;Treponema;medium	96.5	ZR.DB.66294	d__Bacteria;p__Spirochaetae;c__Spirochaetes;o__Spirochaetales;f__Spirochaetaceae;g__unidentified;s__sp66723
seq355	Spirochaetaceae;Treponema;medium	96.3	ZR.DB.65824	d__Bacteria;p__Spirochaetae;c__Spirochaetes;o__Spirochaetales;f__Spirochaetaceae;g__Treponema;s__sp66797
seq355	Spirochaetaceae;Treponema;medium	95.8	ZR.DB.66209	d__Bacteria;p__Spirochaetae;c__Spirochaetes;o__Spirochaetales;f__Spirochaetaceae;g__unidentified;s__sp66647
seq355	Spirochaetaceae;Treponema;medium	95.6	ZR.DB.66206	d__Bacteria;p__Spirochaetae;c__Spirochaetes;o__Spirochaetales;f__Spirochaetaceae;g__unidentified;s__sp66650
seq355	Spirochaetaceae;Treponema;medium	94.4	ZR.DB.66225	d__Bacteria;p__Spirochaetae;c__Spirochaetes;o__Spirochaetales;f__Spirochaetaceae;g__unidentified;s__sp66669
seq355	Spirochaetaceae;Treponema;medium	94.4	ZR.DB.66256	d__Bacteria;p__Spirochaetae;c__Spirochaetes;o__Spirochaetales;f__Spirochaetaceae;g__unidentified;s__sp66631
seq355	Spirochaetaceae;Treponema;medium	94.4	ZR.DB.66286	d__Bacteria;p__Spirochaetae;c__Spirochaetes;o__Spirochaetales;f__Spirochaetaceae;g__unidentified;s__sp66718
seq355	Spirochaetaceae;Treponema;medium	94.1	ZR.DB.66285	d__Bacteria;p__Spirochaetae;c__Spirochaetes;o__Spirochaetales;f__Spirochaetaceae;g__unidentified;s__sp66717
seq355	Spirochaetaceae;Treponema;medium	91.1	ZR.DB.66296	d__Bacteria;p__Spirochaetae;c__Spirochaetes;o__Spirochaetales;f__Spirochaetaceae;g__unidentified;s__sp66642
seq355	Spirochaetaceae;Treponema;medium	90.6	ZR.DB.65821	d__Bacteria;p__Spirochaetae;c__Spirochaetes;o__Spirochaetales;f__Spirochaetaceae;g__Treponema;s__sp66796
seq385	Spirochaetaceae;Treponema;medium	99.3	ZR.DB.G.65766	d__Bacteria;p__Spirochaetae;c__Spirochaetes;o__Spirochaetales;f__Spirochaetaceae;g__Treponema;s__Treponema medium
seq385	Spirochaetaceae;Treponema;medium	99.3	ZR.DB.G.65765	d__Bacteria;p__Spirochaetae;c__Spirochaetes;o__Spirochaetales;f__Spirochaetaceae;g__Treponema;s__Treponema medium
seq385	Spirochaetaceae;Treponema;medium	98.8	ZR.DB.G.65810	d__Bacteria;p__Spirochaetae;c__Spirochaetes;o__Spirochaetales;f__Spirochaetaceae;g__Treponema;s__Treponema vincentii
seq385	Spirochaetaceae;Treponema;medium	98.8	ZR.DB.G.65811	d__Bacteria;p__Spirochaetae;c__Spirochaetes;o__Spirochaetales;f__Spirochaetaceae;g__Treponema;s__Treponema vincentii
seq385	Spirochaetaceae;Treponema;medium	98.8	ZR.DB.G.65809	d__Bacteria;p__Spirochaetae;c__Spirochaetes;o__Spirochaetales;f__Spirochaetaceae;g__Treponema;s__Treponema vincentii
seq385	Spirochaetaceae;Treponema;medium	98.1	ZR.DB.66273	d__Bacteria;p__Spirochaetae;c__Spirochaetes;o__Spirochaetales;f__Spirochaetaceae;g__unidentified;s__sp66701
seq385	Spirochaetaceae;Treponema;medium	97.9	ZR.DB.66222	d__Bacteria;p__Spirochaetae;c__Spirochaetes;o__Spirochaetales;f__Spirochaetaceae;g__unidentified;s__sp66673
seq385	Spirochaetaceae;Treponema;medium	97.9	ZR.DB.66307	d__Bacteria;p__Spirochaetae;c__Spirochaetes;o__Spirochaetales;f__Spirochaetaceae;g__unidentified;s__sp66689
seq385	Spirochaetaceae;Treponema;medium	97.9	ZR.DB.66261	d__Bacteria;p__Spirochaetae;c__Spirochaetes;o__Spirochaetales;f__Spirochaetaceae;g__unidentified;s__sp66636
seq385	Spirochaetaceae;Treponema;medium	97.4	ZR.DB.65820	d__Bacteria;p__Spirochaetae;c__Spirochaetes;o__Spirochaetales;f__Spirochaetaceae;g__Treponema;s__sp66799
seq385	Spirochaetaceae;Treponema;medium	97.2	ZR.DB.66243	d__Bacteria;p__Spirochaetae;c__Spirochaetes;o__Spirochaetales;f__Spirochaetaceae;g__unidentified;s__sp66606
seq385	Spirochaetaceae;Treponema;medium	97	ZR.DB.65819	d__Bacteria;p__Spirochaetae;c__Spirochaetes;o__Spirochaetales;f__Spirochaetaceae;g__Treponema;s__sp66798
seq385	Spirochaetaceae;Treponema;medium	96.7	ZR.DB.66203	d__Bacteria;p__Spirochaetae;c__Spirochaetes;o__Spirochaetales;f__Spirochaetaceae;g__unidentified;s__sp66653
seq385	Spirochaetaceae;Treponema;medium	96.7	ZR.DB.66217	d__Bacteria;p__Spirochaetae;c__Spirochaetes;o__Spirochaetales;f__Spirochaetaceae;g__unidentified;s__sp66678
seq385	Spirochaetaceae;Treponema;medium	96.5	ZR.DB.66313	d__Bacteria;p__Spirochaetae;c__Spirochaetes;o__Spirochaetales;f__Spirochaetaceae;g__unidentified;s__sp66695
seq385	Spirochaetaceae;Treponema;medium	96.3	ZR.DB.66294	d__Bacteria;p__Spirochaetae;c__Spirochaetes;o__Spirochaetales;f__Spirochaetaceae;g__unidentified;s__sp66723
seq385	Spirochaetaceae;Treponema;medium	96	ZR.DB.65824	d__Bacteria;p__Spirochaetae;c__Spirochaetes;o__Spirochaetales;f__Spirochaetaceae;g__Treponema;s__sp66797
seq385	Spirochaetaceae;Treponema;medium	95.6	ZR.DB.66209	d__Bacteria;p__Spirochaetae;c__Spirochaetes;o__Spirochaetales;f__Spirochaetaceae;g__unidentified;s__sp66647
seq385	Spirochaetaceae;Treponema;medium	94.8	ZR.DB.66206	d__Bacteria;p__Spirochaetae;c__Spirochaetes;o__Spirochaetales;f__Spirochaetaceae;g__unidentified;s__sp66650
seq385	Spirochaetaceae;Treponema;medium	94.4	ZR.DB.66286	d__Bacteria;p__Spirochaetae;c__Spirochaetes;o__Spirochaetales;f__Spirochaetaceae;g__unidentified;s__sp66718
seq385	Spirochaetaceae;Treponema;medium	93.7	ZR.DB.66225	d__Bacteria;p__Spirochaetae;c__Spirochaetes;o__Spirochaetales;f__Spirochaetaceae;g__unidentified;s__sp66669
seq385	Spirochaetaceae;Treponema;medium	93.7	ZR.DB.66256	d__Bacteria;p__Spirochaetae;c__Spirochaetes;o__Spirochaetales;f__Spirochaetaceae;g__unidentified;s__sp66631
seq385	Spirochaetaceae;Treponema;medium	93.4	ZR.DB.66285	d__Bacteria;p__Spirochaetae;c__Spirochaetes;o__Spirochaetales;f__Spirochaetaceae;g__unidentified;s__sp66717
seq385	Spirochaetaceae;Treponema;medium	91.3	ZR.DB.66296	d__Bacteria;p__Spirochaetae;c__Spirochaetes;o__Spirochaetales;f__Spirochaetaceae;g__unidentified;s__sp66642
seq385	Spirochaetaceae;Treponema;medium	90.6	ZR.DB.65821	d__Bacteria;p__Spirochaetae;c__Spirochaetes;o__Spirochaetales;f__Spirochaetaceae;g__Treponema;s__sp66796
seq448	Spirochaetaceae;Treponema;medium	99.8	ZR.DB.G.65766	d__Bacteria;p__Spirochaetae;c__Spirochaetes;o__Spirochaetales;f__Spirochaetaceae;g__Treponema;s__Treponema medium
seq448	Spirochaetaceae;Treponema;medium	99.8	ZR.DB.G.65765	d__Bacteria;p__Spirochaetae;c__Spirochaetes;o__Spirochaetales;f__Spirochaetaceae;g__Treponema;s__Treponema medium
seq448	Spirochaetaceae;Treponema;medium	99.3	ZR.DB.G.65811	d__Bacteria;p__Spirochaetae;c__Spirochaetes;o__Spirochaetales;f__Spirochaetaceae;g__Treponema;s__Treponema vincentii
seq448	Spirochaetaceae;Treponema;medium	99.3	ZR.DB.G.65810	d__Bacteria;p__Spirochaetae;c__Spirochaetes;o__Spirochaetales;f__Spirochaetaceae;g__Treponema;s__Treponema vincentii
seq448	Spirochaetaceae;Treponema;medium	99.3	ZR.DB.G.65809	d__Bacteria;p__Spirochaetae;c__Spirochaetes;o__Spirochaetales;f__Spirochaetaceae;g__Treponema;s__Treponema vincentii
seq448	Spirochaetaceae;Treponema;medium	98.6	ZR.DB.66273	d__Bacteria;p__Spirochaetae;c__Spirochaetes;o__Spirochaetales;f__Spirochaetaceae;g__unidentified;s__sp66701
seq448	Spirochaetaceae;Treponema;medium	98.4	ZR.DB.66222	d__Bacteria;p__Spirochaetae;c__Spirochaetes;o__Spirochaetales;f__Spirochaetaceae;g__unidentified;s__sp66673
seq448	Spirochaetaceae;Treponema;medium	98.4	ZR.DB.66261	d__Bacteria;p__Spirochaetae;c__Spirochaetes;o__Spirochaetales;f__Spirochaetaceae;g__unidentified;s__sp66636
seq448	Spirochaetaceae;Treponema;medium	98.4	ZR.DB.66307	d__Bacteria;p__Spirochaetae;c__Spirochaetes;o__Spirochaetales;f__Spirochaetaceae;g__unidentified;s__sp66689
seq448	Spirochaetaceae;Treponema;medium	97.9	ZR.DB.65820	d__Bacteria;p__Spirochaetae;c__Spirochaetes;o__Spirochaetales;f__Spirochaetaceae;g__Treponema;s__sp66799
seq448	Spirochaetaceae;Treponema;medium	97.4	ZR.DB.65819	d__Bacteria;p__Spirochaetae;c__Spirochaetes;o__Spirochaetales;f__Spirochaetaceae;g__Treponema;s__sp66798
seq448	Spirochaetaceae;Treponema;medium	97.2	ZR.DB.66217	d__Bacteria;p__Spirochaetae;c__Spirochaetes;o__Spirochaetales;f__Spirochaetaceae;g__unidentified;s__sp66678
seq448	Spirochaetaceae;Treponema;medium	97.2	ZR.DB.66203	d__Bacteria;p__Spirochaetae;c__Spirochaetes;o__Spirochaetales;f__Spirochaetaceae;g__unidentified;s__sp66653
seq448	Spirochaetaceae;Treponema;medium	97.2	ZR.DB.66243	d__Bacteria;p__Spirochaetae;c__Spirochaetes;o__Spirochaetales;f__Spirochaetaceae;g__unidentified;s__sp66606
seq448	Spirochaetaceae;Treponema;medium	97	ZR.DB.66313	d__Bacteria;p__Spirochaetae;c__Spirochaetes;o__Spirochaetales;f__Spirochaetaceae;g__unidentified;s__sp66695
seq448	Spirochaetaceae;Treponema;medium	96.7	ZR.DB.66294	d__Bacteria;p__Spirochaetae;c__Spirochaetes;o__Spirochaetales;f__Spirochaetaceae;g__unidentified;s__sp66723
seq448	Spirochaetaceae;Treponema;medium	96.5	ZR.DB.65824	d__Bacteria;p__Spirochaetae;c__Spirochaetes;o__Spirochaetales;f__Spirochaetaceae;g__Treponema;s__sp66797
seq448	Spirochaetaceae;Treponema;medium	96	ZR.DB.66209	d__Bacteria;p__Spirochaetae;c__Spirochaetes;o__Spirochaetales;f__Spirochaetaceae;g__unidentified;s__sp66647
seq448	Spirochaetaceae;Treponema;medium	95.3	ZR.DB.66206	d__Bacteria;p__Spirochaetae;c__Spirochaetes;o__Spirochaetales;f__Spirochaetaceae;g__unidentified;s__sp66650
seq448	Spirochaetaceae;Treponema;medium	94.4	ZR.DB.66286	d__Bacteria;p__Spirochaetae;c__Spirochaetes;o__Spirochaetales;f__Spirochaetaceae;g__unidentified;s__sp66718
seq448	Spirochaetaceae;Treponema;medium	94.1	ZR.DB.66256	d__Bacteria;p__Spirochaetae;c__Spirochaetes;o__Spirochaetales;f__Spirochaetaceae;g__unidentified;s__sp66631
seq448	Spirochaetaceae;Treponema;medium	94.1	ZR.DB.66225	d__Bacteria;p__Spirochaetae;c__Spirochaetes;o__Spirochaetales;f__Spirochaetaceae;g__unidentified;s__sp66669
seq448	Spirochaetaceae;Treponema;medium	93.9	ZR.DB.66285	d__Bacteria;p__Spirochaetae;c__Spirochaetes;o__Spirochaetales;f__Spirochaetaceae;g__unidentified;s__sp66717
seq448	Spirochaetaceae;Treponema;medium	91.3	ZR.DB.66296	d__Bacteria;p__Spirochaetae;c__Spirochaetes;o__Spirochaetales;f__Spirochaetaceae;g__unidentified;s__sp66642
seq448	Spirochaetaceae;Treponema;medium	90.6	ZR.DB.65821	d__Bacteria;p__Spirochaetae;c__Spirochaetes;o__Spirochaetales;f__Spirochaetaceae;g__Treponema;s__sp66796
seq492	Spirochaetaceae;NA;sp66598	100	ZR.DB.66194	d__Bacteria;p__Spirochaetae;c__Spirochaetes;o__Spirochaetales;f__Spirochaetaceae;g__unidentified;s__sp66598
seq492	Spirochaetaceae;NA;sp66598	94.4	ZR.DB.66212	d__Bacteria;p__Spirochaetae;c__Spirochaetes;o__Spirochaetales;f__Spirochaetaceae;g__unidentified;s__sp66644
seq492	Spirochaetaceae;NA;sp66598	94.4	ZR.DB.65785	d__Bacteria;p__Spirochaetae;c__Spirochaetes;o__Spirochaetales;f__Spirochaetaceae;g__Treponema;s__Treponema refringens
seq492	Spirochaetaceae;NA;sp66598	94.4	ZR.DB.66188	d__Bacteria;p__Spirochaetae;c__Spirochaetes;o__Spirochaetales;f__Spirochaetaceae;g__unidentified;s__sp66603
seq492	Spirochaetaceae;NA;sp66598	93.7	ZR.DB.66306	d__Bacteria;p__Spirochaetae;c__Spirochaetes;o__Spirochaetales;f__Spirochaetaceae;g__unidentified;s__sp66688
seq492	Spirochaetaceae;NA;sp66598	93.4	ZR.DB.65753	d__Bacteria;p__Spirochaetae;c__Spirochaetes;o__Spirochaetales;f__Spirochaetaceae;g__Treponema;s__Treponema calligyrum
seq492	Spirochaetaceae;NA;sp66598	90.6	ZR.DB.66318	d__Bacteria;p__Spirochaetae;c__Spirochaetes;o__Spirochaetales;f__Spirochaetaceae;g__unidentified;s__sp66700
seq508	Spirochaetaceae;Treponema;pedis	99.8	ZR.DB.G.65774	d__Bacteria;p__Spirochaetae;c__Spirochaetes;o__Spirochaetales;f__Spirochaetaceae;g__Treponema;s__Treponema pedis
seq508	Spirochaetaceae;Treponema;pedis	99.3	ZR.DB.G.65773	d__Bacteria;p__Spirochaetae;c__Spirochaetes;o__Spirochaetales;f__Spirochaetaceae;g__Treponema;s__Treponema pedis
seq508	Spirochaetaceae;Treponema;pedis	96.3	ZR.DB.65822	d__Bacteria;p__Spirochaetae;c__Spirochaetes;o__Spirochaetales;f__Spirochaetaceae;g__Treponema;s__sp66795
seq508	Spirochaetaceae;Treponema;pedis	95.6	ZR.DB.66190	d__Bacteria;p__Spirochaetae;c__Spirochaetes;o__Spirochaetales;f__Spirochaetaceae;g__unidentified;s__sp66602
seq508	Spirochaetaceae;Treponema;pedis	94.9	ZR.DB.66258	d__Bacteria;p__Spirochaetae;c__Spirochaetes;o__Spirochaetales;f__Spirochaetaceae;g__unidentified;s__sp66633
seq508	Spirochaetaceae;Treponema;pedis	94.4	ZR.DB.G.65760	d__Bacteria;p__Spirochaetae;c__Spirochaetes;o__Spirochaetales;f__Spirochaetaceae;g__Treponema;s__Treponema denticola
seq508	Spirochaetaceae;Treponema;pedis	94.4	ZR.DB.G.65756	d__Bacteria;p__Spirochaetae;c__Spirochaetes;o__Spirochaetales;f__Spirochaetaceae;g__Treponema;s__Treponema denticola
seq508	Spirochaetaceae;Treponema;pedis	94.4	ZR.DB.G.65754	d__Bacteria;p__Spirochaetae;c__Spirochaetes;o__Spirochaetales;f__Spirochaetaceae;g__Treponema;s__Treponema denticola
seq508	Spirochaetaceae;Treponema;pedis	94.4	ZR.DB.G.65784	d__Bacteria;p__Spirochaetae;c__Spirochaetes;o__Spirochaetales;f__Spirochaetaceae;g__Treponema;s__Treponema putidum
seq508	Spirochaetaceae;Treponema;pedis	94.4	ZR.DB.G.65757	d__Bacteria;p__Spirochaetae;c__Spirochaetes;o__Spirochaetales;f__Spirochaetaceae;g__Treponema;s__Treponema denticola
seq508	Spirochaetaceae;Treponema;pedis	94.4	ZR.DB.G.65759	d__Bacteria;p__Spirochaetae;c__Spirochaetes;o__Spirochaetales;f__Spirochaetaceae;g__Treponema;s__Treponema denticola
seq508	Spirochaetaceae;Treponema;pedis	94.4	ZR.DB.G.65758	d__Bacteria;p__Spirochaetae;c__Spirochaetes;o__Spirochaetales;f__Spirochaetaceae;g__Treponema;s__Treponema denticola
seq508	Spirochaetaceae;Treponema;pedis	94.4	ZR.DB.G.65755	d__Bacteria;p__Spirochaetae;c__Spirochaetes;o__Spirochaetales;f__Spirochaetaceae;g__Treponema;s__Treponema denticola
seq508	Spirochaetaceae;Treponema;pedis	94.4	ZR.DB.G.65761	d__Bacteria;p__Spirochaetae;c__Spirochaetes;o__Spirochaetales;f__Spirochaetaceae;g__Treponema;s__Treponema denticola
seq508	Spirochaetaceae;Treponema;pedis	93.9	ZR.DB.65821	d__Bacteria;p__Spirochaetae;c__Spirochaetes;o__Spirochaetales;f__Spirochaetaceae;g__Treponema;s__sp66796
seq508	Spirochaetaceae;Treponema;pedis	92.8	ZR.DB.66215	d__Bacteria;p__Spirochaetae;c__Spirochaetes;o__Spirochaetales;f__Spirochaetaceae;g__unidentified;s__sp66661
seq508	Spirochaetaceae;Treponema;pedis	90.4	ZR.DB.66217	d__Bacteria;p__Spirochaetae;c__Spirochaetes;o__Spirochaetales;f__Spirochaetaceae;g__unidentified;s__sp66678
seq508	Spirochaetaceae;Treponema;pedis	90.4	ZR.DB.66210	d__Bacteria;p__Spirochaetae;c__Spirochaetes;o__Spirochaetales;f__Spirochaetaceae;g__unidentified;s__sp66646
seq508	Spirochaetaceae;Treponema;pedis	90.2	ZR.DB.66189	d__Bacteria;p__Spirochaetae;c__Spirochaetes;o__Spirochaetales;f__Spirochaetaceae;g__unidentified;s__sp66604
seq530	Spirochaetaceae;Treponema;sp66801	98.8	ZR.DB.65818	d__Bacteria;p__Spirochaetae;c__Spirochaetes;o__Spirochaetales;f__Spirochaetaceae;g__Treponema;s__sp66801
seq530	Spirochaetaceae;Treponema;sp66801	96.7	ZR.DB.66223	d__Bacteria;p__Spirochaetae;c__Spirochaetes;o__Spirochaetales;f__Spirochaetaceae;g__unidentified;s__sp66672
seq530	Spirochaetaceae;Treponema;sp66801	94.1	ZR.DB.65763	d__Bacteria;p__Spirochaetae;c__Spirochaetes;o__Spirochaetales;f__Spirochaetaceae;g__Treponema;s__Treponema maltophilum
seq530	Spirochaetaceae;Treponema;sp66801	94.1	ZR.DB.G.65764	d__Bacteria;p__Spirochaetae;c__Spirochaetes;o__Spirochaetales;f__Spirochaetaceae;g__Treponema;s__Treponema maltophilum
seq530	Spirochaetaceae;Treponema;sp66801	94.1	ZR.DB.66288	d__Bacteria;p__Spirochaetae;c__Spirochaetes;o__Spirochaetales;f__Spirochaetaceae;g__unidentified;s__sp66720
seq669	Spirochaetaceae;NA;sp66653	98.6	ZR.DB.66203	d__Bacteria;p__Spirochaetae;c__Spirochaetes;o__Spirochaetales;f__Spirochaetaceae;g__unidentified;s__sp66653
seq669	Spirochaetaceae;NA;sp66653	98.4	ZR.DB.65820	d__Bacteria;p__Spirochaetae;c__Spirochaetes;o__Spirochaetales;f__Spirochaetaceae;g__Treponema;s__sp66799
seq669	Spirochaetaceae;NA;sp66653	97.9	ZR.DB.G.65810	d__Bacteria;p__Spirochaetae;c__Spirochaetes;o__Spirochaetales;f__Spirochaetaceae;g__Treponema;s__Treponema vincentii
seq669	Spirochaetaceae;NA;sp66653	97.9	ZR.DB.G.65811	d__Bacteria;p__Spirochaetae;c__Spirochaetes;o__Spirochaetales;f__Spirochaetaceae;g__Treponema;s__Treponema vincentii
seq669	Spirochaetaceae;NA;sp66653	97.9	ZR.DB.G.65809	d__Bacteria;p__Spirochaetae;c__Spirochaetes;o__Spirochaetales;f__Spirochaetaceae;g__Treponema;s__Treponema vincentii
seq669	Spirochaetaceae;NA;sp66653	97.7	ZR.DB.66313	d__Bacteria;p__Spirochaetae;c__Spirochaetes;o__Spirochaetales;f__Spirochaetaceae;g__unidentified;s__sp66695
seq669	Spirochaetaceae;NA;sp66653	97.4	ZR.DB.65819	d__Bacteria;p__Spirochaetae;c__Spirochaetes;o__Spirochaetales;f__Spirochaetaceae;g__Treponema;s__sp66798
seq669	Spirochaetaceae;NA;sp66653	97.4	ZR.DB.G.65766	d__Bacteria;p__Spirochaetae;c__Spirochaetes;o__Spirochaetales;f__Spirochaetaceae;g__Treponema;s__Treponema medium
seq669	Spirochaetaceae;NA;sp66653	97.4	ZR.DB.66307	d__Bacteria;p__Spirochaetae;c__Spirochaetes;o__Spirochaetales;f__Spirochaetaceae;g__unidentified;s__sp66689
seq669	Spirochaetaceae;NA;sp66653	97.4	ZR.DB.G.65765	d__Bacteria;p__Spirochaetae;c__Spirochaetes;o__Spirochaetales;f__Spirochaetaceae;g__Treponema;s__Treponema medium
seq669	Spirochaetaceae;NA;sp66653	97.2	ZR.DB.66273	d__Bacteria;p__Spirochaetae;c__Spirochaetes;o__Spirochaetales;f__Spirochaetaceae;g__unidentified;s__sp66701
seq669	Spirochaetaceae;NA;sp66653	96.7	ZR.DB.66222	d__Bacteria;p__Spirochaetae;c__Spirochaetes;o__Spirochaetales;f__Spirochaetaceae;g__unidentified;s__sp66673
seq669	Spirochaetaceae;NA;sp66653	96.7	ZR.DB.65824	d__Bacteria;p__Spirochaetae;c__Spirochaetes;o__Spirochaetales;f__Spirochaetaceae;g__Treponema;s__sp66797
seq669	Spirochaetaceae;NA;sp66653	96.7	ZR.DB.66243	d__Bacteria;p__Spirochaetae;c__Spirochaetes;o__Spirochaetales;f__Spirochaetaceae;g__unidentified;s__sp66606
seq669	Spirochaetaceae;NA;sp66653	96.5	ZR.DB.66261	d__Bacteria;p__Spirochaetae;c__Spirochaetes;o__Spirochaetales;f__Spirochaetaceae;g__unidentified;s__sp66636
seq669	Spirochaetaceae;NA;sp66653	96.5	ZR.DB.66209	d__Bacteria;p__Spirochaetae;c__Spirochaetes;o__Spirochaetales;f__Spirochaetaceae;g__unidentified;s__sp66647
seq669	Spirochaetaceae;NA;sp66653	96.3	ZR.DB.66217	d__Bacteria;p__Spirochaetae;c__Spirochaetes;o__Spirochaetales;f__Spirochaetaceae;g__unidentified;s__sp66678
seq669	Spirochaetaceae;NA;sp66653	96.3	ZR.DB.66206	d__Bacteria;p__Spirochaetae;c__Spirochaetes;o__Spirochaetales;f__Spirochaetaceae;g__unidentified;s__sp66650
seq669	Spirochaetaceae;NA;sp66653	95.8	ZR.DB.66294	d__Bacteria;p__Spirochaetae;c__Spirochaetes;o__Spirochaetales;f__Spirochaetaceae;g__unidentified;s__sp66723
seq669	Spirochaetaceae;NA;sp66653	95.6	ZR.DB.66286	d__Bacteria;p__Spirochaetae;c__Spirochaetes;o__Spirochaetales;f__Spirochaetaceae;g__unidentified;s__sp66718
seq669	Spirochaetaceae;NA;sp66653	95.1	ZR.DB.66225	d__Bacteria;p__Spirochaetae;c__Spirochaetes;o__Spirochaetales;f__Spirochaetaceae;g__unidentified;s__sp66669
seq669	Spirochaetaceae;NA;sp66653	94.8	ZR.DB.66285	d__Bacteria;p__Spirochaetae;c__Spirochaetes;o__Spirochaetales;f__Spirochaetaceae;g__unidentified;s__sp66717
seq669	Spirochaetaceae;NA;sp66653	92.5	ZR.DB.66256	d__Bacteria;p__Spirochaetae;c__Spirochaetes;o__Spirochaetales;f__Spirochaetaceae;g__unidentified;s__sp66631
seq669	Spirochaetaceae;NA;sp66653	91.6	ZR.DB.G.65784	d__Bacteria;p__Spirochaetae;c__Spirochaetes;o__Spirochaetales;f__Spirochaetaceae;g__Treponema;s__Treponema putidum
seq669	Spirochaetaceae;NA;sp66653	90.6	ZR.DB.G.65760	d__Bacteria;p__Spirochaetae;c__Spirochaetes;o__Spirochaetales;f__Spirochaetaceae;g__Treponema;s__Treponema denticola
seq669	Spirochaetaceae;NA;sp66653	90.6	ZR.DB.G.65757	d__Bacteria;p__Spirochaetae;c__Spirochaetes;o__Spirochaetales;f__Spirochaetaceae;g__Treponema;s__Treponema denticola
seq669	Spirochaetaceae;NA;sp66653	90.6	ZR.DB.G.65756	d__Bacteria;p__Spirochaetae;c__Spirochaetes;o__Spirochaetales;f__Spirochaetaceae;g__Treponema;s__Treponema denticola
seq669	Spirochaetaceae;NA;sp66653	90.6	ZR.DB.G.65759	d__Bacteria;p__Spirochaetae;c__Spirochaetes;o__Spirochaetales;f__Spirochaetaceae;g__Treponema;s__Treponema denticola
seq669	Spirochaetaceae;NA;sp66653	90.6	ZR.DB.G.65758	d__Bacteria;p__Spirochaetae;c__Spirochaetes;o__Spirochaetales;f__Spirochaetaceae;g__Treponema;s__Treponema denticola
seq669	Spirochaetaceae;NA;sp66653	90.6	ZR.DB.G.65774	d__Bacteria;p__Spirochaetae;c__Spirochaetes;o__Spirochaetales;f__Spirochaetaceae;g__Treponema;s__Treponema pedis
seq669	Spirochaetaceae;NA;sp66653	90.6	ZR.DB.66258	d__Bacteria;p__Spirochaetae;c__Spirochaetes;o__Spirochaetales;f__Spirochaetaceae;g__unidentified;s__sp66633
seq669	Spirochaetaceae;NA;sp66653	90.6	ZR.DB.65821	d__Bacteria;p__Spirochaetae;c__Spirochaetes;o__Spirochaetales;f__Spirochaetaceae;g__Treponema;s__sp66796
seq669	Spirochaetaceae;NA;sp66653	90.6	ZR.DB.G.65755	d__Bacteria;p__Spirochaetae;c__Spirochaetes;o__Spirochaetales;f__Spirochaetaceae;g__Treponema;s__Treponema denticola
seq669	Spirochaetaceae;NA;sp66653	90.6	ZR.DB.G.65754	d__Bacteria;p__Spirochaetae;c__Spirochaetes;o__Spirochaetales;f__Spirochaetaceae;g__Treponema;s__Treponema denticola
seq669	Spirochaetaceae;NA;sp66653	90.6	ZR.DB.G.65761	d__Bacteria;p__Spirochaetae;c__Spirochaetes;o__Spirochaetales;f__Spirochaetaceae;g__Treponema;s__Treponema denticola
seq669	Spirochaetaceae;NA;sp66653	90.4	ZR.DB.G.65773	d__Bacteria;p__Spirochaetae;c__Spirochaetes;o__Spirochaetales;f__Spirochaetaceae;g__Treponema;s__Treponema pedis
seq669	Spirochaetaceae;NA;sp66653	90.4	ZR.DB.66296	d__Bacteria;p__Spirochaetae;c__Spirochaetes;o__Spirochaetales;f__Spirochaetaceae;g__unidentified;s__sp66642
seq751	Spirochaetaceae;Treponema;sp66799	98.6	ZR.DB.65820	d__Bacteria;p__Spirochaetae;c__Spirochaetes;o__Spirochaetales;f__Spirochaetaceae;g__Treponema;s__sp66799
seq751	Spirochaetaceae;Treponema;sp66799	98.1	ZR.DB.G.65765	d__Bacteria;p__Spirochaetae;c__Spirochaetes;o__Spirochaetales;f__Spirochaetaceae;g__Treponema;s__Treponema medium
seq751	Spirochaetaceae;Treponema;sp66799	98.1	ZR.DB.G.65809	d__Bacteria;p__Spirochaetae;c__Spirochaetes;o__Spirochaetales;f__Spirochaetaceae;g__Treponema;s__Treponema vincentii
seq751	Spirochaetaceae;Treponema;sp66799	98.1	ZR.DB.G.65810	d__Bacteria;p__Spirochaetae;c__Spirochaetes;o__Spirochaetales;f__Spirochaetaceae;g__Treponema;s__Treponema vincentii
seq751	Spirochaetaceae;Treponema;sp66799	98.1	ZR.DB.65819	d__Bacteria;p__Spirochaetae;c__Spirochaetes;o__Spirochaetales;f__Spirochaetaceae;g__Treponema;s__sp66798
seq751	Spirochaetaceae;Treponema;sp66799	98.1	ZR.DB.G.65811	d__Bacteria;p__Spirochaetae;c__Spirochaetes;o__Spirochaetales;f__Spirochaetaceae;g__Treponema;s__Treponema vincentii
seq751	Spirochaetaceae;Treponema;sp66799	98.1	ZR.DB.G.65766	d__Bacteria;p__Spirochaetae;c__Spirochaetes;o__Spirochaetales;f__Spirochaetaceae;g__Treponema;s__Treponema medium
seq751	Spirochaetaceae;Treponema;sp66799	97.9	ZR.DB.66203	d__Bacteria;p__Spirochaetae;c__Spirochaetes;o__Spirochaetales;f__Spirochaetaceae;g__unidentified;s__sp66653
seq751	Spirochaetaceae;Treponema;sp66799	97.7	ZR.DB.66294	d__Bacteria;p__Spirochaetae;c__Spirochaetes;o__Spirochaetales;f__Spirochaetaceae;g__unidentified;s__sp66723
seq751	Spirochaetaceae;Treponema;sp66799	97.7	ZR.DB.66261	d__Bacteria;p__Spirochaetae;c__Spirochaetes;o__Spirochaetales;f__Spirochaetaceae;g__unidentified;s__sp66636
seq751	Spirochaetaceae;Treponema;sp66799	97.4	ZR.DB.66217	d__Bacteria;p__Spirochaetae;c__Spirochaetes;o__Spirochaetales;f__Spirochaetaceae;g__unidentified;s__sp66678
seq751	Spirochaetaceae;Treponema;sp66799	97.4	ZR.DB.66273	d__Bacteria;p__Spirochaetae;c__Spirochaetes;o__Spirochaetales;f__Spirochaetaceae;g__unidentified;s__sp66701
seq751	Spirochaetaceae;Treponema;sp66799	97.2	ZR.DB.66313	d__Bacteria;p__Spirochaetae;c__Spirochaetes;o__Spirochaetales;f__Spirochaetaceae;g__unidentified;s__sp66695
seq751	Spirochaetaceae;Treponema;sp66799	97.2	ZR.DB.66222	d__Bacteria;p__Spirochaetae;c__Spirochaetes;o__Spirochaetales;f__Spirochaetaceae;g__unidentified;s__sp66673
seq751	Spirochaetaceae;Treponema;sp66799	97	ZR.DB.66243	d__Bacteria;p__Spirochaetae;c__Spirochaetes;o__Spirochaetales;f__Spirochaetaceae;g__unidentified;s__sp66606
seq751	Spirochaetaceae;Treponema;sp66799	96.7	ZR.DB.66307	d__Bacteria;p__Spirochaetae;c__Spirochaetes;o__Spirochaetales;f__Spirochaetaceae;g__unidentified;s__sp66689
seq751	Spirochaetaceae;Treponema;sp66799	96.7	ZR.DB.65824	d__Bacteria;p__Spirochaetae;c__Spirochaetes;o__Spirochaetales;f__Spirochaetaceae;g__Treponema;s__sp66797
seq751	Spirochaetaceae;Treponema;sp66799	96.7	ZR.DB.66209	d__Bacteria;p__Spirochaetae;c__Spirochaetes;o__Spirochaetales;f__Spirochaetaceae;g__unidentified;s__sp66647
seq751	Spirochaetaceae;Treponema;sp66799	96.5	ZR.DB.66206	d__Bacteria;p__Spirochaetae;c__Spirochaetes;o__Spirochaetales;f__Spirochaetaceae;g__unidentified;s__sp66650
seq751	Spirochaetaceae;Treponema;sp66799	96.3	ZR.DB.66225	d__Bacteria;p__Spirochaetae;c__Spirochaetes;o__Spirochaetales;f__Spirochaetaceae;g__unidentified;s__sp66669
seq751	Spirochaetaceae;Treponema;sp66799	96	ZR.DB.66285	d__Bacteria;p__Spirochaetae;c__Spirochaetes;o__Spirochaetales;f__Spirochaetaceae;g__unidentified;s__sp66717
seq751	Spirochaetaceae;Treponema;sp66799	95.3	ZR.DB.66286	d__Bacteria;p__Spirochaetae;c__Spirochaetes;o__Spirochaetales;f__Spirochaetaceae;g__unidentified;s__sp66718
seq751	Spirochaetaceae;Treponema;sp66799	93.2	ZR.DB.66256	d__Bacteria;p__Spirochaetae;c__Spirochaetes;o__Spirochaetales;f__Spirochaetaceae;g__unidentified;s__sp66631
seq751	Spirochaetaceae;Treponema;sp66799	91.6	ZR.DB.65821	d__Bacteria;p__Spirochaetae;c__Spirochaetes;o__Spirochaetales;f__Spirochaetaceae;g__Treponema;s__sp66796
seq751	Spirochaetaceae;Treponema;sp66799	91.1	ZR.DB.66258	d__Bacteria;p__Spirochaetae;c__Spirochaetes;o__Spirochaetales;f__Spirochaetaceae;g__unidentified;s__sp66633
seq751	Spirochaetaceae;Treponema;sp66799	90.9	ZR.DB.G.65784	d__Bacteria;p__Spirochaetae;c__Spirochaetes;o__Spirochaetales;f__Spirochaetaceae;g__Treponema;s__Treponema putidum
seq751	Spirochaetaceae;Treponema;sp66799	90.6	ZR.DB.66296	d__Bacteria;p__Spirochaetae;c__Spirochaetes;o__Spirochaetales;f__Spirochaetaceae;g__unidentified;s__sp66642
seq751	Spirochaetaceae;Treponema;sp66799	90.4	ZR.DB.G.65774	d__Bacteria;p__Spirochaetae;c__Spirochaetes;o__Spirochaetales;f__Spirochaetaceae;g__Treponema;s__Treponema pedis
seq751	Spirochaetaceae;Treponema;sp66799	90.2	ZR.DB.G.65775	d__Bacteria;p__Spirochaetae;c__Spirochaetes;o__Spirochaetales;f__Spirochaetaceae;g__Treponema;s__Treponema phagedenis
seq751	Spirochaetaceae;Treponema;sp66799	90.2	ZR.DB.G.65773	d__Bacteria;p__Spirochaetae;c__Spirochaetes;o__Spirochaetales;f__Spirochaetaceae;g__Treponema;s__Treponema pedis
seq751	Spirochaetaceae;Treponema;sp66799	90.2	ZR.DB.G.65776	d__Bacteria;p__Spirochaetae;c__Spirochaetes;o__Spirochaetales;f__Spirochaetaceae;g__Treponema;s__Treponema phagedenis
seq929	Spirochaetaceae;Treponema;sp66795	99.8	ZR.DB.65822	d__Bacteria;p__Spirochaetae;c__Spirochaetes;o__Spirochaetales;f__Spirochaetaceae;g__Treponema;s__sp66795
seq929	Spirochaetaceae;Treponema;sp66795	96.7	ZR.DB.G.65774	d__Bacteria;p__Spirochaetae;c__Spirochaetes;o__Spirochaetales;f__Spirochaetaceae;g__Treponema;s__Treponema pedis
seq929	Spirochaetaceae;Treponema;sp66795	96.5	ZR.DB.G.65773	d__Bacteria;p__Spirochaetae;c__Spirochaetes;o__Spirochaetales;f__Spirochaetaceae;g__Treponema;s__Treponema pedis
seq929	Spirochaetaceae;Treponema;sp66795	96	ZR.DB.66190	d__Bacteria;p__Spirochaetae;c__Spirochaetes;o__Spirochaetales;f__Spirochaetaceae;g__unidentified;s__sp66602
seq929	Spirochaetaceae;Treponema;sp66795	95.8	ZR.DB.66258	d__Bacteria;p__Spirochaetae;c__Spirochaetes;o__Spirochaetales;f__Spirochaetaceae;g__unidentified;s__sp66633
seq929	Spirochaetaceae;Treponema;sp66795	95.1	ZR.DB.G.65784	d__Bacteria;p__Spirochaetae;c__Spirochaetes;o__Spirochaetales;f__Spirochaetaceae;g__Treponema;s__Treponema putidum
seq929	Spirochaetaceae;Treponema;sp66795	94.6	ZR.DB.G.65761	d__Bacteria;p__Spirochaetae;c__Spirochaetes;o__Spirochaetales;f__Spirochaetaceae;g__Treponema;s__Treponema denticola
seq929	Spirochaetaceae;Treponema;sp66795	94.6	ZR.DB.G.65757	d__Bacteria;p__Spirochaetae;c__Spirochaetes;o__Spirochaetales;f__Spirochaetaceae;g__Treponema;s__Treponema denticola
seq929	Spirochaetaceae;Treponema;sp66795	94.6	ZR.DB.G.65755	d__Bacteria;p__Spirochaetae;c__Spirochaetes;o__Spirochaetales;f__Spirochaetaceae;g__Treponema;s__Treponema denticola
seq929	Spirochaetaceae;Treponema;sp66795	94.6	ZR.DB.G.65759	d__Bacteria;p__Spirochaetae;c__Spirochaetes;o__Spirochaetales;f__Spirochaetaceae;g__Treponema;s__Treponema denticola
seq929	Spirochaetaceae;Treponema;sp66795	94.6	ZR.DB.G.65760	d__Bacteria;p__Spirochaetae;c__Spirochaetes;o__Spirochaetales;f__Spirochaetaceae;g__Treponema;s__Treponema denticola
seq929	Spirochaetaceae;Treponema;sp66795	94.6	ZR.DB.G.65758	d__Bacteria;p__Spirochaetae;c__Spirochaetes;o__Spirochaetales;f__Spirochaetaceae;g__Treponema;s__Treponema denticola
seq929	Spirochaetaceae;Treponema;sp66795	94.6	ZR.DB.65821	d__Bacteria;p__Spirochaetae;c__Spirochaetes;o__Spirochaetales;f__Spirochaetaceae;g__Treponema;s__sp66796
seq929	Spirochaetaceae;Treponema;sp66795	94.6	ZR.DB.G.65754	d__Bacteria;p__Spirochaetae;c__Spirochaetes;o__Spirochaetales;f__Spirochaetaceae;g__Treponema;s__Treponema denticola
seq929	Spirochaetaceae;Treponema;sp66795	94.6	ZR.DB.G.65756	d__Bacteria;p__Spirochaetae;c__Spirochaetes;o__Spirochaetales;f__Spirochaetaceae;g__Treponema;s__Treponema denticola
seq929	Spirochaetaceae;Treponema;sp66795	94.2	ZR.DB.66248	d__Bacteria;p__Spirochaetae;c__Spirochaetes;o__Spirochaetales;f__Spirochaetaceae;g__unidentified;s__sp66623
seq929	Spirochaetaceae;Treponema;sp66795	93.7	ZR.DB.66215	d__Bacteria;p__Spirochaetae;c__Spirochaetes;o__Spirochaetales;f__Spirochaetaceae;g__unidentified;s__sp66661
seq929	Spirochaetaceae;Treponema;sp66795	93.5	ZR.DB.65825	d__Bacteria;p__Spirochaetae;c__Spirochaetes;o__Spirochaetales;f__Spirochaetaceae;g__Treponema;s__sp66800
seq929	Spirochaetaceae;Treponema;sp66795	93	ZR.DB.66210	d__Bacteria;p__Spirochaetae;c__Spirochaetes;o__Spirochaetales;f__Spirochaetaceae;g__unidentified;s__sp66646
seq929	Spirochaetaceae;Treponema;sp66795	93	ZR.DB.66236	d__Bacteria;p__Spirochaetae;c__Spirochaetes;o__Spirochaetales;f__Spirochaetaceae;g__unidentified;s__sp66615
seq929	Spirochaetaceae;Treponema;sp66795	92.8	ZR.DB.66187	d__Bacteria;p__Spirochaetae;c__Spirochaetes;o__Spirochaetales;f__Spirochaetaceae;g__unidentified;s__sp66594
seq929	Spirochaetaceae;Treponema;sp66795	92.5	ZR.DB.66309	d__Bacteria;p__Spirochaetae;c__Spirochaetes;o__Spirochaetales;f__Spirochaetaceae;g__unidentified;s__sp66691
seq929	Spirochaetaceae;Treponema;sp66795	91.8	ZR.DB.66305	d__Bacteria;p__Spirochaetae;c__Spirochaetes;o__Spirochaetales;f__Spirochaetaceae;g__unidentified;s__sp66687
seq929	Spirochaetaceae;Treponema;sp66795	91.1	ZR.DB.66200	d__Bacteria;p__Spirochaetae;c__Spirochaetes;o__Spirochaetales;f__Spirochaetaceae;g__unidentified;s__sp66656
seq929	Spirochaetaceae;Treponema;sp66795	90.7	ZR.DB.66296	d__Bacteria;p__Spirochaetae;c__Spirochaetes;o__Spirochaetales;f__Spirochaetaceae;g__unidentified;s__sp66642
seq929	Spirochaetaceae;Treponema;sp66795	90.2	ZR.DB.G.65775	d__Bacteria;p__Spirochaetae;c__Spirochaetes;o__Spirochaetales;f__Spirochaetaceae;g__Treponema;s__Treponema phagedenis
seq929	Spirochaetaceae;Treponema;sp66795	90.2	ZR.DB.66197	d__Bacteria;p__Spirochaetae;c__Spirochaetes;o__Spirochaetales;f__Spirochaetaceae;g__unidentified;s__sp66595
seq929	Spirochaetaceae;Treponema;sp66795	90.2	ZR.DB.G.65776	d__Bacteria;p__Spirochaetae;c__Spirochaetes;o__Spirochaetales;f__Spirochaetaceae;g__Treponema;s__Treponema phagedenis
seq929	Spirochaetaceae;Treponema;sp66795	90.2	ZR.DB.66217	d__Bacteria;p__Spirochaetae;c__Spirochaetes;o__Spirochaetales;f__Spirochaetaceae;g__unidentified;s__sp66678
seq937	Spirochaetaceae;Treponema;sp66801	99.8	ZR.DB.65818	d__Bacteria;p__Spirochaetae;c__Spirochaetes;o__Spirochaetales;f__Spirochaetaceae;g__Treponema;s__sp66801
seq937	Spirochaetaceae;Treponema;sp66801	96.7	ZR.DB.66223	d__Bacteria;p__Spirochaetae;c__Spirochaetes;o__Spirochaetales;f__Spirochaetaceae;g__unidentified;s__sp66672
seq937	Spirochaetaceae;Treponema;sp66801	94.6	ZR.DB.G.65764	d__Bacteria;p__Spirochaetae;c__Spirochaetes;o__Spirochaetales;f__Spirochaetaceae;g__Treponema;s__Treponema maltophilum
seq937	Spirochaetaceae;Treponema;sp66801	94.6	ZR.DB.65763	d__Bacteria;p__Spirochaetae;c__Spirochaetes;o__Spirochaetales;f__Spirochaetaceae;g__Treponema;s__Treponema maltophilum
seq937	Spirochaetaceae;Treponema;sp66801	94.6	ZR.DB.66288	d__Bacteria;p__Spirochaetae;c__Spirochaetes;o__Spirochaetales;f__Spirochaetaceae;g__unidentified;s__sp66720
seq978	Spirochaetaceae;Treponema;sp66799	98.1	ZR.DB.65820	d__Bacteria;p__Spirochaetae;c__Spirochaetes;o__Spirochaetales;f__Spirochaetaceae;g__Treponema;s__sp66799
seq978	Spirochaetaceae;Treponema;sp66799	97.7	ZR.DB.65819	d__Bacteria;p__Spirochaetae;c__Spirochaetes;o__Spirochaetales;f__Spirochaetaceae;g__Treponema;s__sp66798
seq978	Spirochaetaceae;Treponema;sp66799	97.7	ZR.DB.G.65765	d__Bacteria;p__Spirochaetae;c__Spirochaetes;o__Spirochaetales;f__Spirochaetaceae;g__Treponema;s__Treponema medium
seq978	Spirochaetaceae;Treponema;sp66799	97.7	ZR.DB.G.65810	d__Bacteria;p__Spirochaetae;c__Spirochaetes;o__Spirochaetales;f__Spirochaetaceae;g__Treponema;s__Treponema vincentii
seq978	Spirochaetaceae;Treponema;sp66799	97.7	ZR.DB.G.65811	d__Bacteria;p__Spirochaetae;c__Spirochaetes;o__Spirochaetales;f__Spirochaetaceae;g__Treponema;s__Treponema vincentii
seq978	Spirochaetaceae;Treponema;sp66799	97.7	ZR.DB.G.65766	d__Bacteria;p__Spirochaetae;c__Spirochaetes;o__Spirochaetales;f__Spirochaetaceae;g__Treponema;s__Treponema medium
seq978	Spirochaetaceae;Treponema;sp66799	97.7	ZR.DB.G.65809	d__Bacteria;p__Spirochaetae;c__Spirochaetes;o__Spirochaetales;f__Spirochaetaceae;g__Treponema;s__Treponema vincentii
seq978	Spirochaetaceae;Treponema;sp66799	97.4	ZR.DB.66203	d__Bacteria;p__Spirochaetae;c__Spirochaetes;o__Spirochaetales;f__Spirochaetaceae;g__unidentified;s__sp66653
seq978	Spirochaetaceae;Treponema;sp66799	97.4	ZR.DB.66261	d__Bacteria;p__Spirochaetae;c__Spirochaetes;o__Spirochaetales;f__Spirochaetaceae;g__unidentified;s__sp66636
seq978	Spirochaetaceae;Treponema;sp66799	97.2	ZR.DB.66217	d__Bacteria;p__Spirochaetae;c__Spirochaetes;o__Spirochaetales;f__Spirochaetaceae;g__unidentified;s__sp66678
seq978	Spirochaetaceae;Treponema;sp66799	97.2	ZR.DB.66294	d__Bacteria;p__Spirochaetae;c__Spirochaetes;o__Spirochaetales;f__Spirochaetaceae;g__unidentified;s__sp66723
seq978	Spirochaetaceae;Treponema;sp66799	97	ZR.DB.66273	d__Bacteria;p__Spirochaetae;c__Spirochaetes;o__Spirochaetales;f__Spirochaetaceae;g__unidentified;s__sp66701
seq978	Spirochaetaceae;Treponema;sp66799	96.7	ZR.DB.66222	d__Bacteria;p__Spirochaetae;c__Spirochaetes;o__Spirochaetales;f__Spirochaetaceae;g__unidentified;s__sp66673
seq978	Spirochaetaceae;Treponema;sp66799	96.7	ZR.DB.66209	d__Bacteria;p__Spirochaetae;c__Spirochaetes;o__Spirochaetales;f__Spirochaetaceae;g__unidentified;s__sp66647
seq978	Spirochaetaceae;Treponema;sp66799	96.7	ZR.DB.66313	d__Bacteria;p__Spirochaetae;c__Spirochaetes;o__Spirochaetales;f__Spirochaetaceae;g__unidentified;s__sp66695
seq978	Spirochaetaceae;Treponema;sp66799	96.5	ZR.DB.66243	d__Bacteria;p__Spirochaetae;c__Spirochaetes;o__Spirochaetales;f__Spirochaetaceae;g__unidentified;s__sp66606
seq978	Spirochaetaceae;Treponema;sp66799	96.5	ZR.DB.66206	d__Bacteria;p__Spirochaetae;c__Spirochaetes;o__Spirochaetales;f__Spirochaetaceae;g__unidentified;s__sp66650
seq978	Spirochaetaceae;Treponema;sp66799	96.3	ZR.DB.65824	d__Bacteria;p__Spirochaetae;c__Spirochaetes;o__Spirochaetales;f__Spirochaetaceae;g__Treponema;s__sp66797
seq978	Spirochaetaceae;Treponema;sp66799	96.3	ZR.DB.66307	d__Bacteria;p__Spirochaetae;c__Spirochaetes;o__Spirochaetales;f__Spirochaetaceae;g__unidentified;s__sp66689
seq978	Spirochaetaceae;Treponema;sp66799	96	ZR.DB.66225	d__Bacteria;p__Spirochaetae;c__Spirochaetes;o__Spirochaetales;f__Spirochaetaceae;g__unidentified;s__sp66669
seq978	Spirochaetaceae;Treponema;sp66799	95.8	ZR.DB.66285	d__Bacteria;p__Spirochaetae;c__Spirochaetes;o__Spirochaetales;f__Spirochaetaceae;g__unidentified;s__sp66717
seq978	Spirochaetaceae;Treponema;sp66799	95.1	ZR.DB.66286	d__Bacteria;p__Spirochaetae;c__Spirochaetes;o__Spirochaetales;f__Spirochaetaceae;g__unidentified;s__sp66718
seq978	Spirochaetaceae;Treponema;sp66799	93.2	ZR.DB.66256	d__Bacteria;p__Spirochaetae;c__Spirochaetes;o__Spirochaetales;f__Spirochaetaceae;g__unidentified;s__sp66631
seq978	Spirochaetaceae;Treponema;sp66799	91.1	ZR.DB.65821	d__Bacteria;p__Spirochaetae;c__Spirochaetes;o__Spirochaetales;f__Spirochaetaceae;g__Treponema;s__sp66796
seq978	Spirochaetaceae;Treponema;sp66799	91.1	ZR.DB.66258	d__Bacteria;p__Spirochaetae;c__Spirochaetes;o__Spirochaetales;f__Spirochaetaceae;g__unidentified;s__sp66633
seq978	Spirochaetaceae;Treponema;sp66799	90.4	ZR.DB.G.65774	d__Bacteria;p__Spirochaetae;c__Spirochaetes;o__Spirochaetales;f__Spirochaetaceae;g__Treponema;s__Treponema pedis
seq978	Spirochaetaceae;Treponema;sp66799	90.4	ZR.DB.G.65784	d__Bacteria;p__Spirochaetae;c__Spirochaetes;o__Spirochaetales;f__Spirochaetaceae;g__Treponema;s__Treponema putidum
seq978	Spirochaetaceae;Treponema;sp66799	90.2	ZR.DB.G.65773	d__Bacteria;p__Spirochaetae;c__Spirochaetes;o__Spirochaetales;f__Spirochaetaceae;g__Treponema;s__Treponema pedis
seq978	Spirochaetaceae;Treponema;sp66799	90.2	ZR.DB.66296	d__Bacteria;p__Spirochaetae;c__Spirochaetes;o__Spirochaetales;f__Spirochaetaceae;g__unidentified;s__sp66642
seq982	Spirochaetaceae;NA;sp66603	97.4	ZR.DB.66188	d__Bacteria;p__Spirochaetae;c__Spirochaetes;o__Spirochaetales;f__Spirochaetaceae;g__unidentified;s__sp66603
seq982	Spirochaetaceae;NA;sp66603	96.3	ZR.DB.65753	d__Bacteria;p__Spirochaetae;c__Spirochaetes;o__Spirochaetales;f__Spirochaetaceae;g__Treponema;s__Treponema calligyrum
seq982	Spirochaetaceae;NA;sp66603	96.3	ZR.DB.65785	d__Bacteria;p__Spirochaetae;c__Spirochaetes;o__Spirochaetales;f__Spirochaetaceae;g__Treponema;s__Treponema refringens
seq982	Spirochaetaceae;NA;sp66603	95.1	ZR.DB.66212	d__Bacteria;p__Spirochaetae;c__Spirochaetes;o__Spirochaetales;f__Spirochaetaceae;g__unidentified;s__sp66644
seq982	Spirochaetaceae;NA;sp66603	94.8	ZR.DB.66306	d__Bacteria;p__Spirochaetae;c__Spirochaetes;o__Spirochaetales;f__Spirochaetaceae;g__unidentified;s__sp66688
seq982	Spirochaetaceae;NA;sp66603	94.4	ZR.DB.66194	d__Bacteria;p__Spirochaetae;c__Spirochaetes;o__Spirochaetales;f__Spirochaetaceae;g__unidentified;s__sp66598
seq982	Spirochaetaceae;NA;sp66603	90.9	ZR.DB.66196	d__Bacteria;p__Spirochaetae;c__Spirochaetes;o__Spirochaetales;f__Spirochaetaceae;g__unidentified;s__sp66596
seq982	Spirochaetaceae;NA;sp66603	90.9	ZR.DB.66318	d__Bacteria;p__Spirochaetae;c__Spirochaetes;o__Spirochaetales;f__Spirochaetaceae;g__unidentified;s__sp66700
seq989	Spirochaetaceae;Treponema;sp66801	100	ZR.DB.65818	d__Bacteria;p__Spirochaetae;c__Spirochaetes;o__Spirochaetales;f__Spirochaetaceae;g__Treponema;s__sp66801
seq989	Spirochaetaceae;Treponema;sp66801	97	ZR.DB.66223	d__Bacteria;p__Spirochaetae;c__Spirochaetes;o__Spirochaetales;f__Spirochaetaceae;g__unidentified;s__sp66672
seq989	Spirochaetaceae;Treponema;sp66801	94.4	ZR.DB.65763	d__Bacteria;p__Spirochaetae;c__Spirochaetes;o__Spirochaetales;f__Spirochaetaceae;g__Treponema;s__Treponema maltophilum
seq989	Spirochaetaceae;Treponema;sp66801	94.4	ZR.DB.66288	d__Bacteria;p__Spirochaetae;c__Spirochaetes;o__Spirochaetales;f__Spirochaetaceae;g__unidentified;s__sp66720
seq989	Spirochaetaceae;Treponema;sp66801	94.4	ZR.DB.G.65764	d__Bacteria;p__Spirochaetae;c__Spirochaetes;o__Spirochaetales;f__Spirochaetaceae;g__Treponema;s__Treponema maltophilum
seq1431	Spirochaetaceae;NA;sp66598	99.8	ZR.DB.66194	d__Bacteria;p__Spirochaetae;c__Spirochaetes;o__Spirochaetales;f__Spirochaetaceae;g__unidentified;s__sp66598
seq1431	Spirochaetaceae;NA;sp66598	94.1	ZR.DB.66188	d__Bacteria;p__Spirochaetae;c__Spirochaetes;o__Spirochaetales;f__Spirochaetaceae;g__unidentified;s__sp66603
seq1431	Spirochaetaceae;NA;sp66598	94.1	ZR.DB.65785	d__Bacteria;p__Spirochaetae;c__Spirochaetes;o__Spirochaetales;f__Spirochaetaceae;g__Treponema;s__Treponema refringens
seq1431	Spirochaetaceae;NA;sp66598	94.1	ZR.DB.66212	d__Bacteria;p__Spirochaetae;c__Spirochaetes;o__Spirochaetales;f__Spirochaetaceae;g__unidentified;s__sp66644
seq1431	Spirochaetaceae;NA;sp66598	93.4	ZR.DB.66306	d__Bacteria;p__Spirochaetae;c__Spirochaetes;o__Spirochaetales;f__Spirochaetaceae;g__unidentified;s__sp66688
seq1431	Spirochaetaceae;NA;sp66598	93.2	ZR.DB.65753	d__Bacteria;p__Spirochaetae;c__Spirochaetes;o__Spirochaetales;f__Spirochaetaceae;g__Treponema;s__Treponema calligyrum
seq1431	Spirochaetaceae;NA;sp66598	90.4	ZR.DB.66318	d__Bacteria;p__Spirochaetae;c__Spirochaetes;o__Spirochaetales;f__Spirochaetaceae;g__unidentified;s__sp66700
seq1514	Spirochaetaceae;NA;sp66598	99.1	ZR.DB.66194	d__Bacteria;p__Spirochaetae;c__Spirochaetes;o__Spirochaetales;f__Spirochaetaceae;g__unidentified;s__sp66598
seq1514	Spirochaetaceae;NA;sp66598	95.3	ZR.DB.66188	d__Bacteria;p__Spirochaetae;c__Spirochaetes;o__Spirochaetales;f__Spirochaetaceae;g__unidentified;s__sp66603
seq1514	Spirochaetaceae;NA;sp66598	94.4	ZR.DB.65785	d__Bacteria;p__Spirochaetae;c__Spirochaetes;o__Spirochaetales;f__Spirochaetaceae;g__Treponema;s__Treponema refringens
seq1514	Spirochaetaceae;NA;sp66598	94.1	ZR.DB.66306	d__Bacteria;p__Spirochaetae;c__Spirochaetes;o__Spirochaetales;f__Spirochaetaceae;g__unidentified;s__sp66688
seq1514	Spirochaetaceae;NA;sp66598	93.9	ZR.DB.65753	d__Bacteria;p__Spirochaetae;c__Spirochaetes;o__Spirochaetales;f__Spirochaetaceae;g__Treponema;s__Treponema calligyrum
seq1514	Spirochaetaceae;NA;sp66598	93.9	ZR.DB.66212	d__Bacteria;p__Spirochaetae;c__Spirochaetes;o__Spirochaetales;f__Spirochaetaceae;g__unidentified;s__sp66644
seq1514	Spirochaetaceae;NA;sp66598	90.4	ZR.DB.66318	d__Bacteria;p__Spirochaetae;c__Spirochaetes;o__Spirochaetales;f__Spirochaetaceae;g__unidentified;s__sp66700
seq2020	Spirochaetaceae;NA;sp66598	99.8	ZR.DB.66194	d__Bacteria;p__Spirochaetae;c__Spirochaetes;o__Spirochaetales;f__Spirochaetaceae;g__unidentified;s__sp66598
seq2020	Spirochaetaceae;NA;sp66598	94.1	ZR.DB.66212	d__Bacteria;p__Spirochaetae;c__Spirochaetes;o__Spirochaetales;f__Spirochaetaceae;g__unidentified;s__sp66644
seq2020	Spirochaetaceae;NA;sp66598	94.1	ZR.DB.65785	d__Bacteria;p__Spirochaetae;c__Spirochaetes;o__Spirochaetales;f__Spirochaetaceae;g__Treponema;s__Treponema refringens
seq2020	Spirochaetaceae;NA;sp66598	94.1	ZR.DB.66188	d__Bacteria;p__Spirochaetae;c__Spirochaetes;o__Spirochaetales;f__Spirochaetaceae;g__unidentified;s__sp66603
seq2020	Spirochaetaceae;NA;sp66598	93.4	ZR.DB.66306	d__Bacteria;p__Spirochaetae;c__Spirochaetes;o__Spirochaetales;f__Spirochaetaceae;g__unidentified;s__sp66688
seq2020	Spirochaetaceae;NA;sp66598	93.2	ZR.DB.65753	d__Bacteria;p__Spirochaetae;c__Spirochaetes;o__Spirochaetales;f__Spirochaetaceae;g__Treponema;s__Treponema calligyrum
seq2020	Spirochaetaceae;NA;sp66598	90.4	ZR.DB.66318	d__Bacteria;p__Spirochaetae;c__Spirochaetes;o__Spirochaetales;f__Spirochaetaceae;g__unidentified;s__sp66700
seq2419	Spirochaetaceae;Treponema;putidum	97.9	ZR.DB.G.65784	d__Bacteria;p__Spirochaetae;c__Spirochaetes;o__Spirochaetales;f__Spirochaetaceae;g__Treponema;s__Treponema putidum
seq2419	Spirochaetaceae;Treponema;putidum	97.4	ZR.DB.G.65758	d__Bacteria;p__Spirochaetae;c__Spirochaetes;o__Spirochaetales;f__Spirochaetaceae;g__Treponema;s__Treponema denticola
seq2419	Spirochaetaceae;Treponema;putidum	97.4	ZR.DB.G.65756	d__Bacteria;p__Spirochaetae;c__Spirochaetes;o__Spirochaetales;f__Spirochaetaceae;g__Treponema;s__Treponema denticola
seq2419	Spirochaetaceae;Treponema;putidum	97.4	ZR.DB.G.65759	d__Bacteria;p__Spirochaetae;c__Spirochaetes;o__Spirochaetales;f__Spirochaetaceae;g__Treponema;s__Treponema denticola
seq2419	Spirochaetaceae;Treponema;putidum	97.4	ZR.DB.G.65760	d__Bacteria;p__Spirochaetae;c__Spirochaetes;o__Spirochaetales;f__Spirochaetaceae;g__Treponema;s__Treponema denticola
seq2419	Spirochaetaceae;Treponema;putidum	97.4	ZR.DB.G.65755	d__Bacteria;p__Spirochaetae;c__Spirochaetes;o__Spirochaetales;f__Spirochaetaceae;g__Treponema;s__Treponema denticola
seq2419	Spirochaetaceae;Treponema;putidum	97.4	ZR.DB.G.65754	d__Bacteria;p__Spirochaetae;c__Spirochaetes;o__Spirochaetales;f__Spirochaetaceae;g__Treponema;s__Treponema denticola
seq2419	Spirochaetaceae;Treponema;putidum	97.4	ZR.DB.G.65757	d__Bacteria;p__Spirochaetae;c__Spirochaetes;o__Spirochaetales;f__Spirochaetaceae;g__Treponema;s__Treponema denticola
seq2419	Spirochaetaceae;Treponema;putidum	97.4	ZR.DB.G.65761	d__Bacteria;p__Spirochaetae;c__Spirochaetes;o__Spirochaetales;f__Spirochaetaceae;g__Treponema;s__Treponema denticola
seq2419	Spirochaetaceae;Treponema;putidum	96.3	ZR.DB.65822	d__Bacteria;p__Spirochaetae;c__Spirochaetes;o__Spirochaetales;f__Spirochaetaceae;g__Treponema;s__sp66795
seq2419	Spirochaetaceae;Treponema;putidum	96	ZR.DB.66258	d__Bacteria;p__Spirochaetae;c__Spirochaetes;o__Spirochaetales;f__Spirochaetaceae;g__unidentified;s__sp66633
seq2419	Spirochaetaceae;Treponema;putidum	96	ZR.DB.G.65774	d__Bacteria;p__Spirochaetae;c__Spirochaetes;o__Spirochaetales;f__Spirochaetaceae;g__Treponema;s__Treponema pedis
seq2419	Spirochaetaceae;Treponema;putidum	95.8	ZR.DB.G.65773	d__Bacteria;p__Spirochaetae;c__Spirochaetes;o__Spirochaetales;f__Spirochaetaceae;g__Treponema;s__Treponema pedis
seq2419	Spirochaetaceae;Treponema;putidum	95.6	ZR.DB.66190	d__Bacteria;p__Spirochaetae;c__Spirochaetes;o__Spirochaetales;f__Spirochaetaceae;g__unidentified;s__sp66602
seq2419	Spirochaetaceae;Treponema;putidum	93.5	ZR.DB.66215	d__Bacteria;p__Spirochaetae;c__Spirochaetes;o__Spirochaetales;f__Spirochaetaceae;g__unidentified;s__sp66661
seq2419	Spirochaetaceae;Treponema;putidum	93.2	ZR.DB.65821	d__Bacteria;p__Spirochaetae;c__Spirochaetes;o__Spirochaetales;f__Spirochaetaceae;g__Treponema;s__sp66796
seq2419	Spirochaetaceae;Treponema;putidum	92.1	ZR.DB.66236	d__Bacteria;p__Spirochaetae;c__Spirochaetes;o__Spirochaetales;f__Spirochaetaceae;g__unidentified;s__sp66615
seq2419	Spirochaetaceae;Treponema;putidum	91.4	ZR.DB.66305	d__Bacteria;p__Spirochaetae;c__Spirochaetes;o__Spirochaetales;f__Spirochaetaceae;g__unidentified;s__sp66687
seq2419	Spirochaetaceae;Treponema;putidum	91.4	ZR.DB.66248	d__Bacteria;p__Spirochaetae;c__Spirochaetes;o__Spirochaetales;f__Spirochaetaceae;g__unidentified;s__sp66623
seq2419	Spirochaetaceae;Treponema;putidum	90.7	ZR.DB.65825	d__Bacteria;p__Spirochaetae;c__Spirochaetes;o__Spirochaetales;f__Spirochaetaceae;g__Treponema;s__sp66800
seq2419	Spirochaetaceae;Treponema;putidum	90.2	ZR.DB.66187	d__Bacteria;p__Spirochaetae;c__Spirochaetes;o__Spirochaetales;f__Spirochaetaceae;g__unidentified;s__sp66594
seq2576	Spirochaetaceae;Treponema;sp66800	99.5	ZR.DB.65825	d__Bacteria;p__Spirochaetae;c__Spirochaetes;o__Spirochaetales;f__Spirochaetaceae;g__Treponema;s__sp66800
seq2576	Spirochaetaceae;Treponema;sp66800	98.8	ZR.DB.66248	d__Bacteria;p__Spirochaetae;c__Spirochaetes;o__Spirochaetales;f__Spirochaetaceae;g__unidentified;s__sp66623
seq2576	Spirochaetaceae;Treponema;sp66800	97.4	ZR.DB.66267	d__Bacteria;p__Spirochaetae;c__Spirochaetes;o__Spirochaetales;f__Spirochaetaceae;g__unidentified;s__sp66616
seq2576	Spirochaetaceae;Treponema;sp66800	96.3	ZR.DB.66210	d__Bacteria;p__Spirochaetae;c__Spirochaetes;o__Spirochaetales;f__Spirochaetaceae;g__unidentified;s__sp66646
seq2576	Spirochaetaceae;Treponema;sp66800	95.3	ZR.DB.66187	d__Bacteria;p__Spirochaetae;c__Spirochaetes;o__Spirochaetales;f__Spirochaetaceae;g__unidentified;s__sp66594
seq2576	Spirochaetaceae;Treponema;sp66800	95.3	ZR.DB.66236	d__Bacteria;p__Spirochaetae;c__Spirochaetes;o__Spirochaetales;f__Spirochaetaceae;g__unidentified;s__sp66615
seq2576	Spirochaetaceae;Treponema;sp66800	94.6	ZR.DB.66296	d__Bacteria;p__Spirochaetae;c__Spirochaetes;o__Spirochaetales;f__Spirochaetaceae;g__unidentified;s__sp66642
seq2576	Spirochaetaceae;Treponema;sp66800	94.6	ZR.DB.66215	d__Bacteria;p__Spirochaetae;c__Spirochaetes;o__Spirochaetales;f__Spirochaetaceae;g__unidentified;s__sp66661
seq2576	Spirochaetaceae;Treponema;sp66800	94.4	ZR.DB.66309	d__Bacteria;p__Spirochaetae;c__Spirochaetes;o__Spirochaetales;f__Spirochaetaceae;g__unidentified;s__sp66691
seq2576	Spirochaetaceae;Treponema;sp66800	94.2	ZR.DB.66200	d__Bacteria;p__Spirochaetae;c__Spirochaetes;o__Spirochaetales;f__Spirochaetaceae;g__unidentified;s__sp66656
seq2576	Spirochaetaceae;Treponema;sp66800	94.2	ZR.DB.66305	d__Bacteria;p__Spirochaetae;c__Spirochaetes;o__Spirochaetales;f__Spirochaetaceae;g__unidentified;s__sp66687
seq2576	Spirochaetaceae;Treponema;sp66800	93.5	ZR.DB.66258	d__Bacteria;p__Spirochaetae;c__Spirochaetes;o__Spirochaetales;f__Spirochaetaceae;g__unidentified;s__sp66633
seq2576	Spirochaetaceae;Treponema;sp66800	92.8	ZR.DB.65822	d__Bacteria;p__Spirochaetae;c__Spirochaetes;o__Spirochaetales;f__Spirochaetaceae;g__Treponema;s__sp66795
seq2576	Spirochaetaceae;Treponema;sp66800	91.8	ZR.DB.G.65758	d__Bacteria;p__Spirochaetae;c__Spirochaetes;o__Spirochaetales;f__Spirochaetaceae;g__Treponema;s__Treponema denticola
seq2576	Spirochaetaceae;Treponema;sp66800	91.8	ZR.DB.G.65761	d__Bacteria;p__Spirochaetae;c__Spirochaetes;o__Spirochaetales;f__Spirochaetaceae;g__Treponema;s__Treponema denticola
seq2576	Spirochaetaceae;Treponema;sp66800	91.8	ZR.DB.G.65760	d__Bacteria;p__Spirochaetae;c__Spirochaetes;o__Spirochaetales;f__Spirochaetaceae;g__Treponema;s__Treponema denticola
seq2576	Spirochaetaceae;Treponema;sp66800	91.8	ZR.DB.65821	d__Bacteria;p__Spirochaetae;c__Spirochaetes;o__Spirochaetales;f__Spirochaetaceae;g__Treponema;s__sp66796
seq2576	Spirochaetaceae;Treponema;sp66800	91.8	ZR.DB.G.65759	d__Bacteria;p__Spirochaetae;c__Spirochaetes;o__Spirochaetales;f__Spirochaetaceae;g__Treponema;s__Treponema denticola
seq2576	Spirochaetaceae;Treponema;sp66800	91.8	ZR.DB.G.65756	d__Bacteria;p__Spirochaetae;c__Spirochaetes;o__Spirochaetales;f__Spirochaetaceae;g__Treponema;s__Treponema denticola
seq2576	Spirochaetaceae;Treponema;sp66800	91.8	ZR.DB.G.65784	d__Bacteria;p__Spirochaetae;c__Spirochaetes;o__Spirochaetales;f__Spirochaetaceae;g__Treponema;s__Treponema putidum
seq2576	Spirochaetaceae;Treponema;sp66800	91.8	ZR.DB.G.65757	d__Bacteria;p__Spirochaetae;c__Spirochaetes;o__Spirochaetales;f__Spirochaetaceae;g__Treponema;s__Treponema denticola
seq2576	Spirochaetaceae;Treponema;sp66800	91.8	ZR.DB.G.65754	d__Bacteria;p__Spirochaetae;c__Spirochaetes;o__Spirochaetales;f__Spirochaetaceae;g__Treponema;s__Treponema denticola
seq2576	Spirochaetaceae;Treponema;sp66800	91.8	ZR.DB.G.65755	d__Bacteria;p__Spirochaetae;c__Spirochaetes;o__Spirochaetales;f__Spirochaetaceae;g__Treponema;s__Treponema denticola
seq2576	Spirochaetaceae;Treponema;sp66800	91.6	ZR.DB.66197	d__Bacteria;p__Spirochaetae;c__Spirochaetes;o__Spirochaetales;f__Spirochaetaceae;g__unidentified;s__sp66595
seq2576	Spirochaetaceae;Treponema;sp66800	91.4	ZR.DB.66189	d__Bacteria;p__Spirochaetae;c__Spirochaetes;o__Spirochaetales;f__Spirochaetaceae;g__unidentified;s__sp66604
seq2576	Spirochaetaceae;Treponema;sp66800	91.4	ZR.DB.66190	d__Bacteria;p__Spirochaetae;c__Spirochaetes;o__Spirochaetales;f__Spirochaetaceae;g__unidentified;s__sp66602
seq2576	Spirochaetaceae;Treponema;sp66800	90.2	ZR.DB.G.65774	d__Bacteria;p__Spirochaetae;c__Spirochaetes;o__Spirochaetales;f__Spirochaetaceae;g__Treponema;s__Treponema pedis
seq2589	Spirochaetaceae;Treponema;sp66801	99.5	ZR.DB.65818	d__Bacteria;p__Spirochaetae;c__Spirochaetes;o__Spirochaetales;f__Spirochaetaceae;g__Treponema;s__sp66801
seq2589	Spirochaetaceae;Treponema;sp66801	97	ZR.DB.66223	d__Bacteria;p__Spirochaetae;c__Spirochaetes;o__Spirochaetales;f__Spirochaetaceae;g__unidentified;s__sp66672
seq2589	Spirochaetaceae;Treponema;sp66801	94.8	ZR.DB.66288	d__Bacteria;p__Spirochaetae;c__Spirochaetes;o__Spirochaetales;f__Spirochaetaceae;g__unidentified;s__sp66720
seq2589	Spirochaetaceae;Treponema;sp66801	94.8	ZR.DB.65763	d__Bacteria;p__Spirochaetae;c__Spirochaetes;o__Spirochaetales;f__Spirochaetaceae;g__Treponema;s__Treponema maltophilum
seq2589	Spirochaetaceae;Treponema;sp66801	94.8	ZR.DB.G.65764	d__Bacteria;p__Spirochaetae;c__Spirochaetes;o__Spirochaetales;f__Spirochaetaceae;g__Treponema;s__Treponema maltophilum
seq3101	Spirochaetaceae;Treponema;denticola	98.1	ZR.DB.G.65754	d__Bacteria;p__Spirochaetae;c__Spirochaetes;o__Spirochaetales;f__Spirochaetaceae;g__Treponema;s__Treponema denticola
seq3101	Spirochaetaceae;Treponema;denticola	98.1	ZR.DB.G.65759	d__Bacteria;p__Spirochaetae;c__Spirochaetes;o__Spirochaetales;f__Spirochaetaceae;g__Treponema;s__Treponema denticola
seq3101	Spirochaetaceae;Treponema;denticola	98.1	ZR.DB.G.65758	d__Bacteria;p__Spirochaetae;c__Spirochaetes;o__Spirochaetales;f__Spirochaetaceae;g__Treponema;s__Treponema denticola
seq3101	Spirochaetaceae;Treponema;denticola	98.1	ZR.DB.G.65757	d__Bacteria;p__Spirochaetae;c__Spirochaetes;o__Spirochaetales;f__Spirochaetaceae;g__Treponema;s__Treponema denticola
seq3101	Spirochaetaceae;Treponema;denticola	98.1	ZR.DB.G.65756	d__Bacteria;p__Spirochaetae;c__Spirochaetes;o__Spirochaetales;f__Spirochaetaceae;g__Treponema;s__Treponema denticola
seq3101	Spirochaetaceae;Treponema;denticola	98.1	ZR.DB.G.65755	d__Bacteria;p__Spirochaetae;c__Spirochaetes;o__Spirochaetales;f__Spirochaetaceae;g__Treponema;s__Treponema denticola
seq3101	Spirochaetaceae;Treponema;denticola	98.1	ZR.DB.G.65761	d__Bacteria;p__Spirochaetae;c__Spirochaetes;o__Spirochaetales;f__Spirochaetaceae;g__Treponema;s__Treponema denticola
seq3101	Spirochaetaceae;Treponema;denticola	98.1	ZR.DB.G.65760	d__Bacteria;p__Spirochaetae;c__Spirochaetes;o__Spirochaetales;f__Spirochaetaceae;g__Treponema;s__Treponema denticola
seq3101	Spirochaetaceae;Treponema;denticola	97.7	ZR.DB.G.65784	d__Bacteria;p__Spirochaetae;c__Spirochaetes;o__Spirochaetales;f__Spirochaetaceae;g__Treponema;s__Treponema putidum
seq3101	Spirochaetaceae;Treponema;denticola	97.2	ZR.DB.66258	d__Bacteria;p__Spirochaetae;c__Spirochaetes;o__Spirochaetales;f__Spirochaetaceae;g__unidentified;s__sp66633
seq3101	Spirochaetaceae;Treponema;denticola	96.5	ZR.DB.66215	d__Bacteria;p__Spirochaetae;c__Spirochaetes;o__Spirochaetales;f__Spirochaetaceae;g__unidentified;s__sp66661
seq3101	Spirochaetaceae;Treponema;denticola	94.9	ZR.DB.65821	d__Bacteria;p__Spirochaetae;c__Spirochaetes;o__Spirochaetales;f__Spirochaetaceae;g__Treponema;s__sp66796
seq3101	Spirochaetaceae;Treponema;denticola	94.4	ZR.DB.65822	d__Bacteria;p__Spirochaetae;c__Spirochaetes;o__Spirochaetales;f__Spirochaetaceae;g__Treponema;s__sp66795
seq3101	Spirochaetaceae;Treponema;denticola	94.2	ZR.DB.66236	d__Bacteria;p__Spirochaetae;c__Spirochaetes;o__Spirochaetales;f__Spirochaetaceae;g__unidentified;s__sp66615
seq3101	Spirochaetaceae;Treponema;denticola	93.7	ZR.DB.G.65774	d__Bacteria;p__Spirochaetae;c__Spirochaetes;o__Spirochaetales;f__Spirochaetaceae;g__Treponema;s__Treponema pedis
seq3101	Spirochaetaceae;Treponema;denticola	93.5	ZR.DB.G.65773	d__Bacteria;p__Spirochaetae;c__Spirochaetes;o__Spirochaetales;f__Spirochaetaceae;g__Treponema;s__Treponema pedis
seq3101	Spirochaetaceae;Treponema;denticola	93.5	ZR.DB.66190	d__Bacteria;p__Spirochaetae;c__Spirochaetes;o__Spirochaetales;f__Spirochaetaceae;g__unidentified;s__sp66602
seq3101	Spirochaetaceae;Treponema;denticola	93.5	ZR.DB.66305	d__Bacteria;p__Spirochaetae;c__Spirochaetes;o__Spirochaetales;f__Spirochaetaceae;g__unidentified;s__sp66687
seq3101	Spirochaetaceae;Treponema;denticola	93	ZR.DB.66248	d__Bacteria;p__Spirochaetae;c__Spirochaetes;o__Spirochaetales;f__Spirochaetaceae;g__unidentified;s__sp66623
seq3101	Spirochaetaceae;Treponema;denticola	92.3	ZR.DB.65825	d__Bacteria;p__Spirochaetae;c__Spirochaetes;o__Spirochaetales;f__Spirochaetaceae;g__Treponema;s__sp66800
seq3101	Spirochaetaceae;Treponema;denticola	92.1	ZR.DB.66187	d__Bacteria;p__Spirochaetae;c__Spirochaetes;o__Spirochaetales;f__Spirochaetaceae;g__unidentified;s__sp66594
seq3101	Spirochaetaceae;Treponema;denticola	91.8	ZR.DB.66309	d__Bacteria;p__Spirochaetae;c__Spirochaetes;o__Spirochaetales;f__Spirochaetaceae;g__unidentified;s__sp66691
seq3101	Spirochaetaceae;Treponema;denticola	91.8	ZR.DB.66210	d__Bacteria;p__Spirochaetae;c__Spirochaetes;o__Spirochaetales;f__Spirochaetaceae;g__unidentified;s__sp66646
seq3101	Spirochaetaceae;Treponema;denticola	91.6	ZR.DB.66200	d__Bacteria;p__Spirochaetae;c__Spirochaetes;o__Spirochaetales;f__Spirochaetaceae;g__unidentified;s__sp66656
seq3101	Spirochaetaceae;Treponema;denticola	90.9	ZR.DB.G.65768	d__Bacteria;p__Spirochaetae;c__Spirochaetes;o__Spirochaetales;f__Spirochaetaceae;g__Treponema;s__Treponema pallidum
seq3101	Spirochaetaceae;Treponema;denticola	90.9	ZR.DB.G.65769	d__Bacteria;p__Spirochaetae;c__Spirochaetes;o__Spirochaetales;f__Spirochaetaceae;g__Treponema;s__Treponema pallidum
seq3101	Spirochaetaceae;Treponema;denticola	90.9	ZR.DB.G.65767	d__Bacteria;p__Spirochaetae;c__Spirochaetes;o__Spirochaetales;f__Spirochaetaceae;g__Treponema;s__Treponema pallidum
seq3101	Spirochaetaceae;Treponema;denticola	90.4	ZR.DB.G.65776	d__Bacteria;p__Spirochaetae;c__Spirochaetes;o__Spirochaetales;f__Spirochaetaceae;g__Treponema;s__Treponema phagedenis
seq3101	Spirochaetaceae;Treponema;denticola	90.4	ZR.DB.G.65775	d__Bacteria;p__Spirochaetae;c__Spirochaetes;o__Spirochaetales;f__Spirochaetaceae;g__Treponema;s__Treponema phagedenis
seq3101	Spirochaetaceae;Treponema;denticola	90.2	ZR.DB.66286	d__Bacteria;p__Spirochaetae;c__Spirochaetes;o__Spirochaetales;f__Spirochaetaceae;g__unidentified;s__sp66718
seq3217	Spirochaetaceae;NA;sp66672	100	ZR.DB.66223	d__Bacteria;p__Spirochaetae;c__Spirochaetes;o__Spirochaetales;f__Spirochaetaceae;g__unidentified;s__sp66672
seq3217	Spirochaetaceae;NA;sp66672	97	ZR.DB.65818	d__Bacteria;p__Spirochaetae;c__Spirochaetes;o__Spirochaetales;f__Spirochaetaceae;g__Treponema;s__sp66801
seq3217	Spirochaetaceae;NA;sp66672	94.8	ZR.DB.65763	d__Bacteria;p__Spirochaetae;c__Spirochaetes;o__Spirochaetales;f__Spirochaetaceae;g__Treponema;s__Treponema maltophilum
seq3217	Spirochaetaceae;NA;sp66672	94.6	ZR.DB.66288	d__Bacteria;p__Spirochaetae;c__Spirochaetes;o__Spirochaetales;f__Spirochaetaceae;g__unidentified;s__sp66720
seq3217	Spirochaetaceae;NA;sp66672	94.6	ZR.DB.G.65764	d__Bacteria;p__Spirochaetae;c__Spirochaetes;o__Spirochaetales;f__Spirochaetaceae;g__Treponema;s__Treponema maltophilum
seq3723	Spirochaetaceae;Treponema;pedis	99.1	ZR.DB.G.65774	d__Bacteria;p__Spirochaetae;c__Spirochaetes;o__Spirochaetales;f__Spirochaetaceae;g__Treponema;s__Treponema pedis
seq3723	Spirochaetaceae;Treponema;pedis	99.1	ZR.DB.G.65773	d__Bacteria;p__Spirochaetae;c__Spirochaetes;o__Spirochaetales;f__Spirochaetaceae;g__Treponema;s__Treponema pedis
seq3723	Spirochaetaceae;Treponema;pedis	97.2	ZR.DB.65822	d__Bacteria;p__Spirochaetae;c__Spirochaetes;o__Spirochaetales;f__Spirochaetaceae;g__Treponema;s__sp66795
seq3723	Spirochaetaceae;Treponema;pedis	96.3	ZR.DB.66190	d__Bacteria;p__Spirochaetae;c__Spirochaetes;o__Spirochaetales;f__Spirochaetaceae;g__unidentified;s__sp66602
seq3723	Spirochaetaceae;Treponema;pedis	94.9	ZR.DB.G.65784	d__Bacteria;p__Spirochaetae;c__Spirochaetes;o__Spirochaetales;f__Spirochaetaceae;g__Treponema;s__Treponema putidum
seq3723	Spirochaetaceae;Treponema;pedis	94.9	ZR.DB.66258	d__Bacteria;p__Spirochaetae;c__Spirochaetes;o__Spirochaetales;f__Spirochaetaceae;g__unidentified;s__sp66633
seq3723	Spirochaetaceae;Treponema;pedis	94.4	ZR.DB.G.65758	d__Bacteria;p__Spirochaetae;c__Spirochaetes;o__Spirochaetales;f__Spirochaetaceae;g__Treponema;s__Treponema denticola
seq3723	Spirochaetaceae;Treponema;pedis	94.4	ZR.DB.G.65755	d__Bacteria;p__Spirochaetae;c__Spirochaetes;o__Spirochaetales;f__Spirochaetaceae;g__Treponema;s__Treponema denticola
seq3723	Spirochaetaceae;Treponema;pedis	94.4	ZR.DB.G.65761	d__Bacteria;p__Spirochaetae;c__Spirochaetes;o__Spirochaetales;f__Spirochaetaceae;g__Treponema;s__Treponema denticola
seq3723	Spirochaetaceae;Treponema;pedis	94.4	ZR.DB.G.65756	d__Bacteria;p__Spirochaetae;c__Spirochaetes;o__Spirochaetales;f__Spirochaetaceae;g__Treponema;s__Treponema denticola
seq3723	Spirochaetaceae;Treponema;pedis	94.4	ZR.DB.G.65760	d__Bacteria;p__Spirochaetae;c__Spirochaetes;o__Spirochaetales;f__Spirochaetaceae;g__Treponema;s__Treponema denticola
seq3723	Spirochaetaceae;Treponema;pedis	94.4	ZR.DB.G.65759	d__Bacteria;p__Spirochaetae;c__Spirochaetes;o__Spirochaetales;f__Spirochaetaceae;g__Treponema;s__Treponema denticola
seq3723	Spirochaetaceae;Treponema;pedis	94.4	ZR.DB.G.65757	d__Bacteria;p__Spirochaetae;c__Spirochaetes;o__Spirochaetales;f__Spirochaetaceae;g__Treponema;s__Treponema denticola
seq3723	Spirochaetaceae;Treponema;pedis	94.4	ZR.DB.G.65754	d__Bacteria;p__Spirochaetae;c__Spirochaetes;o__Spirochaetales;f__Spirochaetaceae;g__Treponema;s__Treponema denticola
seq3723	Spirochaetaceae;Treponema;pedis	94.4	ZR.DB.65821	d__Bacteria;p__Spirochaetae;c__Spirochaetes;o__Spirochaetales;f__Spirochaetaceae;g__Treponema;s__sp66796
seq3723	Spirochaetaceae;Treponema;pedis	92.8	ZR.DB.66215	d__Bacteria;p__Spirochaetae;c__Spirochaetes;o__Spirochaetales;f__Spirochaetaceae;g__unidentified;s__sp66661
seq3723	Spirochaetaceae;Treponema;pedis	91.6	ZR.DB.66248	d__Bacteria;p__Spirochaetae;c__Spirochaetes;o__Spirochaetales;f__Spirochaetaceae;g__unidentified;s__sp66623
seq3723	Spirochaetaceae;Treponema;pedis	91.4	ZR.DB.65825	d__Bacteria;p__Spirochaetae;c__Spirochaetes;o__Spirochaetales;f__Spirochaetaceae;g__Treponema;s__sp66800
seq3723	Spirochaetaceae;Treponema;pedis	91.1	ZR.DB.66187	d__Bacteria;p__Spirochaetae;c__Spirochaetes;o__Spirochaetales;f__Spirochaetaceae;g__unidentified;s__sp66594
seq3723	Spirochaetaceae;Treponema;pedis	90.9	ZR.DB.66217	d__Bacteria;p__Spirochaetae;c__Spirochaetes;o__Spirochaetales;f__Spirochaetaceae;g__unidentified;s__sp66678
seq3723	Spirochaetaceae;Treponema;pedis	90.7	ZR.DB.66309	d__Bacteria;p__Spirochaetae;c__Spirochaetes;o__Spirochaetales;f__Spirochaetaceae;g__unidentified;s__sp66691
seq3723	Spirochaetaceae;Treponema;pedis	90.7	ZR.DB.66313	d__Bacteria;p__Spirochaetae;c__Spirochaetes;o__Spirochaetales;f__Spirochaetaceae;g__unidentified;s__sp66695
seq3723	Spirochaetaceae;Treponema;pedis	90.7	ZR.DB.G.65776	d__Bacteria;p__Spirochaetae;c__Spirochaetes;o__Spirochaetales;f__Spirochaetaceae;g__Treponema;s__Treponema phagedenis
seq3723	Spirochaetaceae;Treponema;pedis	90.7	ZR.DB.G.65775	d__Bacteria;p__Spirochaetae;c__Spirochaetes;o__Spirochaetales;f__Spirochaetaceae;g__Treponema;s__Treponema phagedenis
seq3723	Spirochaetaceae;Treponema;pedis	90.4	ZR.DB.66210	d__Bacteria;p__Spirochaetae;c__Spirochaetes;o__Spirochaetales;f__Spirochaetaceae;g__unidentified;s__sp66646
seq3723	Spirochaetaceae;Treponema;pedis	90.4	ZR.DB.66197	d__Bacteria;p__Spirochaetae;c__Spirochaetes;o__Spirochaetales;f__Spirochaetaceae;g__unidentified;s__sp66595
seq3723	Spirochaetaceae;Treponema;pedis	90.2	ZR.DB.66189	d__Bacteria;p__Spirochaetae;c__Spirochaetes;o__Spirochaetales;f__Spirochaetaceae;g__unidentified;s__sp66604
seq3723	Spirochaetaceae;Treponema;pedis	90.2	ZR.DB.66261	d__Bacteria;p__Spirochaetae;c__Spirochaetes;o__Spirochaetales;f__Spirochaetaceae;g__unidentified;s__sp66636
seq3735	Spirochaetaceae;Treponema;refringens	99.3	ZR.DB.65785	d__Bacteria;p__Spirochaetae;c__Spirochaetes;o__Spirochaetales;f__Spirochaetaceae;g__Treponema;s__Treponema refringens
seq3735	Spirochaetaceae;Treponema;refringens	94.8	ZR.DB.66188	d__Bacteria;p__Spirochaetae;c__Spirochaetes;o__Spirochaetales;f__Spirochaetaceae;g__unidentified;s__sp66603
seq3735	Spirochaetaceae;Treponema;refringens	94.8	ZR.DB.65753	d__Bacteria;p__Spirochaetae;c__Spirochaetes;o__Spirochaetales;f__Spirochaetaceae;g__Treponema;s__Treponema calligyrum
seq3735	Spirochaetaceae;Treponema;refringens	94.6	ZR.DB.66306	d__Bacteria;p__Spirochaetae;c__Spirochaetes;o__Spirochaetales;f__Spirochaetaceae;g__unidentified;s__sp66688
seq3735	Spirochaetaceae;Treponema;refringens	94.1	ZR.DB.66212	d__Bacteria;p__Spirochaetae;c__Spirochaetes;o__Spirochaetales;f__Spirochaetaceae;g__unidentified;s__sp66644
seq3735	Spirochaetaceae;Treponema;refringens	93.9	ZR.DB.66194	d__Bacteria;p__Spirochaetae;c__Spirochaetes;o__Spirochaetales;f__Spirochaetaceae;g__unidentified;s__sp66598
seq3735	Spirochaetaceae;Treponema;refringens	92.3	ZR.DB.66318	d__Bacteria;p__Spirochaetae;c__Spirochaetes;o__Spirochaetales;f__Spirochaetaceae;g__unidentified;s__sp66700
seq3783	Spirochaetaceae;Treponema;pedis	99.8	ZR.DB.G.65774	d__Bacteria;p__Spirochaetae;c__Spirochaetes;o__Spirochaetales;f__Spirochaetaceae;g__Treponema;s__Treponema pedis
seq3783	Spirochaetaceae;Treponema;pedis	99.3	ZR.DB.G.65773	d__Bacteria;p__Spirochaetae;c__Spirochaetes;o__Spirochaetales;f__Spirochaetaceae;g__Treponema;s__Treponema pedis
seq3783	Spirochaetaceae;Treponema;pedis	96.7	ZR.DB.65822	d__Bacteria;p__Spirochaetae;c__Spirochaetes;o__Spirochaetales;f__Spirochaetaceae;g__Treponema;s__sp66795
seq3783	Spirochaetaceae;Treponema;pedis	96	ZR.DB.66190	d__Bacteria;p__Spirochaetae;c__Spirochaetes;o__Spirochaetales;f__Spirochaetaceae;g__unidentified;s__sp66602
seq3783	Spirochaetaceae;Treponema;pedis	94.9	ZR.DB.66258	d__Bacteria;p__Spirochaetae;c__Spirochaetes;o__Spirochaetales;f__Spirochaetaceae;g__unidentified;s__sp66633
seq3783	Spirochaetaceae;Treponema;pedis	94.4	ZR.DB.G.65758	d__Bacteria;p__Spirochaetae;c__Spirochaetes;o__Spirochaetales;f__Spirochaetaceae;g__Treponema;s__Treponema denticola
seq3783	Spirochaetaceae;Treponema;pedis	94.4	ZR.DB.G.65755	d__Bacteria;p__Spirochaetae;c__Spirochaetes;o__Spirochaetales;f__Spirochaetaceae;g__Treponema;s__Treponema denticola
seq3783	Spirochaetaceae;Treponema;pedis	94.4	ZR.DB.G.65761	d__Bacteria;p__Spirochaetae;c__Spirochaetes;o__Spirochaetales;f__Spirochaetaceae;g__Treponema;s__Treponema denticola
seq3783	Spirochaetaceae;Treponema;pedis	94.4	ZR.DB.G.65760	d__Bacteria;p__Spirochaetae;c__Spirochaetes;o__Spirochaetales;f__Spirochaetaceae;g__Treponema;s__Treponema denticola
seq3783	Spirochaetaceae;Treponema;pedis	94.4	ZR.DB.G.65756	d__Bacteria;p__Spirochaetae;c__Spirochaetes;o__Spirochaetales;f__Spirochaetaceae;g__Treponema;s__Treponema denticola
seq3783	Spirochaetaceae;Treponema;pedis	94.4	ZR.DB.G.65754	d__Bacteria;p__Spirochaetae;c__Spirochaetes;o__Spirochaetales;f__Spirochaetaceae;g__Treponema;s__Treponema denticola
seq3783	Spirochaetaceae;Treponema;pedis	94.4	ZR.DB.G.65784	d__Bacteria;p__Spirochaetae;c__Spirochaetes;o__Spirochaetales;f__Spirochaetaceae;g__Treponema;s__Treponema putidum
seq3783	Spirochaetaceae;Treponema;pedis	94.4	ZR.DB.G.65757	d__Bacteria;p__Spirochaetae;c__Spirochaetes;o__Spirochaetales;f__Spirochaetaceae;g__Treponema;s__Treponema denticola
seq3783	Spirochaetaceae;Treponema;pedis	94.4	ZR.DB.G.65759	d__Bacteria;p__Spirochaetae;c__Spirochaetes;o__Spirochaetales;f__Spirochaetaceae;g__Treponema;s__Treponema denticola
seq3783	Spirochaetaceae;Treponema;pedis	93.9	ZR.DB.65821	d__Bacteria;p__Spirochaetae;c__Spirochaetes;o__Spirochaetales;f__Spirochaetaceae;g__Treponema;s__sp66796
seq3783	Spirochaetaceae;Treponema;pedis	92.8	ZR.DB.66215	d__Bacteria;p__Spirochaetae;c__Spirochaetes;o__Spirochaetales;f__Spirochaetaceae;g__unidentified;s__sp66661
seq3783	Spirochaetaceae;Treponema;pedis	91.1	ZR.DB.66248	d__Bacteria;p__Spirochaetae;c__Spirochaetes;o__Spirochaetales;f__Spirochaetaceae;g__unidentified;s__sp66623
seq3783	Spirochaetaceae;Treponema;pedis	90.9	ZR.DB.66210	d__Bacteria;p__Spirochaetae;c__Spirochaetes;o__Spirochaetales;f__Spirochaetaceae;g__unidentified;s__sp66646
seq3783	Spirochaetaceae;Treponema;pedis	90.7	ZR.DB.66187	d__Bacteria;p__Spirochaetae;c__Spirochaetes;o__Spirochaetales;f__Spirochaetaceae;g__unidentified;s__sp66594
seq3783	Spirochaetaceae;Treponema;pedis	90.4	ZR.DB.66309	d__Bacteria;p__Spirochaetae;c__Spirochaetes;o__Spirochaetales;f__Spirochaetaceae;g__unidentified;s__sp66691
seq3783	Spirochaetaceae;Treponema;pedis	90.4	ZR.DB.G.65776	d__Bacteria;p__Spirochaetae;c__Spirochaetes;o__Spirochaetales;f__Spirochaetaceae;g__Treponema;s__Treponema phagedenis
seq4405	Spirochaetaceae;Treponema;denticola	97.7	ZR.DB.G.65759	d__Bacteria;p__Spirochaetae;c__Spirochaetes;o__Spirochaetales;f__Spirochaetaceae;g__Treponema;s__Treponema denticola
seq4405	Spirochaetaceae;Treponema;denticola	97.7	ZR.DB.G.65761	d__Bacteria;p__Spirochaetae;c__Spirochaetes;o__Spirochaetales;f__Spirochaetaceae;g__Treponema;s__Treponema denticola
seq4405	Spirochaetaceae;Treponema;denticola	97.7	ZR.DB.G.65757	d__Bacteria;p__Spirochaetae;c__Spirochaetes;o__Spirochaetales;f__Spirochaetaceae;g__Treponema;s__Treponema denticola
seq4405	Spirochaetaceae;Treponema;denticola	97.7	ZR.DB.G.65754	d__Bacteria;p__Spirochaetae;c__Spirochaetes;o__Spirochaetales;f__Spirochaetaceae;g__Treponema;s__Treponema denticola
seq4405	Spirochaetaceae;Treponema;denticola	97.7	ZR.DB.G.65756	d__Bacteria;p__Spirochaetae;c__Spirochaetes;o__Spirochaetales;f__Spirochaetaceae;g__Treponema;s__Treponema denticola
seq4405	Spirochaetaceae;Treponema;denticola	97.7	ZR.DB.G.65760	d__Bacteria;p__Spirochaetae;c__Spirochaetes;o__Spirochaetales;f__Spirochaetaceae;g__Treponema;s__Treponema denticola
seq4405	Spirochaetaceae;Treponema;denticola	97.7	ZR.DB.G.65755	d__Bacteria;p__Spirochaetae;c__Spirochaetes;o__Spirochaetales;f__Spirochaetaceae;g__Treponema;s__Treponema denticola
seq4405	Spirochaetaceae;Treponema;denticola	97.7	ZR.DB.G.65758	d__Bacteria;p__Spirochaetae;c__Spirochaetes;o__Spirochaetales;f__Spirochaetaceae;g__Treponema;s__Treponema denticola
seq4405	Spirochaetaceae;Treponema;denticola	97.2	ZR.DB.G.65784	d__Bacteria;p__Spirochaetae;c__Spirochaetes;o__Spirochaetales;f__Spirochaetaceae;g__Treponema;s__Treponema putidum
seq4405	Spirochaetaceae;Treponema;denticola	96.7	ZR.DB.66258	d__Bacteria;p__Spirochaetae;c__Spirochaetes;o__Spirochaetales;f__Spirochaetaceae;g__unidentified;s__sp66633
seq4405	Spirochaetaceae;Treponema;denticola	96.3	ZR.DB.66215	d__Bacteria;p__Spirochaetae;c__Spirochaetes;o__Spirochaetales;f__Spirochaetaceae;g__unidentified;s__sp66661
seq4405	Spirochaetaceae;Treponema;denticola	94.4	ZR.DB.65821	d__Bacteria;p__Spirochaetae;c__Spirochaetes;o__Spirochaetales;f__Spirochaetaceae;g__Treponema;s__sp66796
seq4405	Spirochaetaceae;Treponema;denticola	93.9	ZR.DB.65822	d__Bacteria;p__Spirochaetae;c__Spirochaetes;o__Spirochaetales;f__Spirochaetaceae;g__Treponema;s__sp66795
seq4405	Spirochaetaceae;Treponema;denticola	93.7	ZR.DB.66236	d__Bacteria;p__Spirochaetae;c__Spirochaetes;o__Spirochaetales;f__Spirochaetaceae;g__unidentified;s__sp66615
seq4405	Spirochaetaceae;Treponema;denticola	93.2	ZR.DB.G.65774	d__Bacteria;p__Spirochaetae;c__Spirochaetes;o__Spirochaetales;f__Spirochaetaceae;g__Treponema;s__Treponema pedis
seq4405	Spirochaetaceae;Treponema;denticola	93	ZR.DB.66190	d__Bacteria;p__Spirochaetae;c__Spirochaetes;o__Spirochaetales;f__Spirochaetaceae;g__unidentified;s__sp66602
seq4405	Spirochaetaceae;Treponema;denticola	93	ZR.DB.G.65773	d__Bacteria;p__Spirochaetae;c__Spirochaetes;o__Spirochaetales;f__Spirochaetaceae;g__Treponema;s__Treponema pedis
seq4405	Spirochaetaceae;Treponema;denticola	93	ZR.DB.66305	d__Bacteria;p__Spirochaetae;c__Spirochaetes;o__Spirochaetales;f__Spirochaetaceae;g__unidentified;s__sp66687
seq4405	Spirochaetaceae;Treponema;denticola	92.5	ZR.DB.66248	d__Bacteria;p__Spirochaetae;c__Spirochaetes;o__Spirochaetales;f__Spirochaetaceae;g__unidentified;s__sp66623
seq4405	Spirochaetaceae;Treponema;denticola	91.8	ZR.DB.65825	d__Bacteria;p__Spirochaetae;c__Spirochaetes;o__Spirochaetales;f__Spirochaetaceae;g__Treponema;s__sp66800
seq4405	Spirochaetaceae;Treponema;denticola	91.6	ZR.DB.66187	d__Bacteria;p__Spirochaetae;c__Spirochaetes;o__Spirochaetales;f__Spirochaetaceae;g__unidentified;s__sp66594
seq4405	Spirochaetaceae;Treponema;denticola	91.4	ZR.DB.66309	d__Bacteria;p__Spirochaetae;c__Spirochaetes;o__Spirochaetales;f__Spirochaetaceae;g__unidentified;s__sp66691
seq4405	Spirochaetaceae;Treponema;denticola	91.4	ZR.DB.66210	d__Bacteria;p__Spirochaetae;c__Spirochaetes;o__Spirochaetales;f__Spirochaetaceae;g__unidentified;s__sp66646
seq4405	Spirochaetaceae;Treponema;denticola	91.1	ZR.DB.66200	d__Bacteria;p__Spirochaetae;c__Spirochaetes;o__Spirochaetales;f__Spirochaetaceae;g__unidentified;s__sp66656
seq4497	Spirochaetaceae;Treponema;medium-vincentii	99.5	ZR.DB.G.65810	d__Bacteria;p__Spirochaetae;c__Spirochaetes;o__Spirochaetales;f__Spirochaetaceae;g__Treponema;s__Treponema vincentii
seq4497	Spirochaetaceae;Treponema;medium-vincentii	99.5	ZR.DB.G.65809	d__Bacteria;p__Spirochaetae;c__Spirochaetes;o__Spirochaetales;f__Spirochaetaceae;g__Treponema;s__Treponema vincentii
seq4497	Spirochaetaceae;Treponema;medium-vincentii	99.5	ZR.DB.G.65765	d__Bacteria;p__Spirochaetae;c__Spirochaetes;o__Spirochaetales;f__Spirochaetaceae;g__Treponema;s__Treponema medium
seq4497	Spirochaetaceae;Treponema;medium-vincentii	99.5	ZR.DB.G.65811	d__Bacteria;p__Spirochaetae;c__Spirochaetes;o__Spirochaetales;f__Spirochaetaceae;g__Treponema;s__Treponema vincentii
seq4497	Spirochaetaceae;Treponema;medium-vincentii	99.5	ZR.DB.G.65766	d__Bacteria;p__Spirochaetae;c__Spirochaetes;o__Spirochaetales;f__Spirochaetaceae;g__Treponema;s__Treponema medium
seq4497	Spirochaetaceae;Treponema;medium-vincentii	98.6	ZR.DB.66222	d__Bacteria;p__Spirochaetae;c__Spirochaetes;o__Spirochaetales;f__Spirochaetaceae;g__unidentified;s__sp66673
seq4497	Spirochaetaceae;Treponema;medium-vincentii	98.4	ZR.DB.66273	d__Bacteria;p__Spirochaetae;c__Spirochaetes;o__Spirochaetales;f__Spirochaetaceae;g__unidentified;s__sp66701
seq4497	Spirochaetaceae;Treponema;medium-vincentii	98.1	ZR.DB.66261	d__Bacteria;p__Spirochaetae;c__Spirochaetes;o__Spirochaetales;f__Spirochaetaceae;g__unidentified;s__sp66636
seq4497	Spirochaetaceae;Treponema;medium-vincentii	98.1	ZR.DB.65820	d__Bacteria;p__Spirochaetae;c__Spirochaetes;o__Spirochaetales;f__Spirochaetaceae;g__Treponema;s__sp66799
seq4497	Spirochaetaceae;Treponema;medium-vincentii	97.7	ZR.DB.65819	d__Bacteria;p__Spirochaetae;c__Spirochaetes;o__Spirochaetales;f__Spirochaetaceae;g__Treponema;s__sp66798
seq4497	Spirochaetaceae;Treponema;medium-vincentii	97.7	ZR.DB.66307	d__Bacteria;p__Spirochaetae;c__Spirochaetes;o__Spirochaetales;f__Spirochaetaceae;g__unidentified;s__sp66689
seq4497	Spirochaetaceae;Treponema;medium-vincentii	97.4	ZR.DB.66203	d__Bacteria;p__Spirochaetae;c__Spirochaetes;o__Spirochaetales;f__Spirochaetaceae;g__unidentified;s__sp66653
seq4497	Spirochaetaceae;Treponema;medium-vincentii	97.2	ZR.DB.66313	d__Bacteria;p__Spirochaetae;c__Spirochaetes;o__Spirochaetales;f__Spirochaetaceae;g__unidentified;s__sp66695
seq4497	Spirochaetaceae;Treponema;medium-vincentii	97	ZR.DB.66217	d__Bacteria;p__Spirochaetae;c__Spirochaetes;o__Spirochaetales;f__Spirochaetaceae;g__unidentified;s__sp66678
seq4497	Spirochaetaceae;Treponema;medium-vincentii	97	ZR.DB.66294	d__Bacteria;p__Spirochaetae;c__Spirochaetes;o__Spirochaetales;f__Spirochaetaceae;g__unidentified;s__sp66723
seq4497	Spirochaetaceae;Treponema;medium-vincentii	97	ZR.DB.66243	d__Bacteria;p__Spirochaetae;c__Spirochaetes;o__Spirochaetales;f__Spirochaetaceae;g__unidentified;s__sp66606
seq4497	Spirochaetaceae;Treponema;medium-vincentii	96.3	ZR.DB.65824	d__Bacteria;p__Spirochaetae;c__Spirochaetes;o__Spirochaetales;f__Spirochaetaceae;g__Treponema;s__sp66797
seq4497	Spirochaetaceae;Treponema;medium-vincentii	96.3	ZR.DB.66209	d__Bacteria;p__Spirochaetae;c__Spirochaetes;o__Spirochaetales;f__Spirochaetaceae;g__unidentified;s__sp66647
seq4497	Spirochaetaceae;Treponema;medium-vincentii	96	ZR.DB.66206	d__Bacteria;p__Spirochaetae;c__Spirochaetes;o__Spirochaetales;f__Spirochaetaceae;g__unidentified;s__sp66650
seq4497	Spirochaetaceae;Treponema;medium-vincentii	94.8	ZR.DB.66225	d__Bacteria;p__Spirochaetae;c__Spirochaetes;o__Spirochaetales;f__Spirochaetaceae;g__unidentified;s__sp66669
seq4497	Spirochaetaceae;Treponema;medium-vincentii	94.6	ZR.DB.66285	d__Bacteria;p__Spirochaetae;c__Spirochaetes;o__Spirochaetales;f__Spirochaetaceae;g__unidentified;s__sp66717
seq4497	Spirochaetaceae;Treponema;medium-vincentii	94.4	ZR.DB.66286	d__Bacteria;p__Spirochaetae;c__Spirochaetes;o__Spirochaetales;f__Spirochaetaceae;g__unidentified;s__sp66718
seq4497	Spirochaetaceae;Treponema;medium-vincentii	94.4	ZR.DB.66256	d__Bacteria;p__Spirochaetae;c__Spirochaetes;o__Spirochaetales;f__Spirochaetaceae;g__unidentified;s__sp66631
seq4497	Spirochaetaceae;Treponema;medium-vincentii	90.9	ZR.DB.65821	d__Bacteria;p__Spirochaetae;c__Spirochaetes;o__Spirochaetales;f__Spirochaetaceae;g__Treponema;s__sp66796
seq4497	Spirochaetaceae;Treponema;medium-vincentii	90.6	ZR.DB.66258	d__Bacteria;p__Spirochaetae;c__Spirochaetes;o__Spirochaetales;f__Spirochaetaceae;g__unidentified;s__sp66633
seq4497	Spirochaetaceae;Treponema;medium-vincentii	90.6	ZR.DB.66296	d__Bacteria;p__Spirochaetae;c__Spirochaetes;o__Spirochaetales;f__Spirochaetaceae;g__unidentified;s__sp66642
seq4497	Spirochaetaceae;Treponema;medium-vincentii	90.2	ZR.DB.G.65775	d__Bacteria;p__Spirochaetae;c__Spirochaetes;o__Spirochaetales;f__Spirochaetaceae;g__Treponema;s__Treponema phagedenis
seq4497	Spirochaetaceae;Treponema;medium-vincentii	90.2	ZR.DB.G.65776	d__Bacteria;p__Spirochaetae;c__Spirochaetes;o__Spirochaetales;f__Spirochaetaceae;g__Treponema;s__Treponema phagedenis
seq4845	Spirochaetaceae;Treponema;sp66799	98.4	ZR.DB.65820	d__Bacteria;p__Spirochaetae;c__Spirochaetes;o__Spirochaetales;f__Spirochaetaceae;g__Treponema;s__sp66799
seq4845	Spirochaetaceae;Treponema;sp66799	97.9	ZR.DB.G.65811	d__Bacteria;p__Spirochaetae;c__Spirochaetes;o__Spirochaetales;f__Spirochaetaceae;g__Treponema;s__Treponema vincentii
seq4845	Spirochaetaceae;Treponema;sp66799	97.9	ZR.DB.G.65765	d__Bacteria;p__Spirochaetae;c__Spirochaetes;o__Spirochaetales;f__Spirochaetaceae;g__Treponema;s__Treponema medium
seq4845	Spirochaetaceae;Treponema;sp66799	97.9	ZR.DB.65819	d__Bacteria;p__Spirochaetae;c__Spirochaetes;o__Spirochaetales;f__Spirochaetaceae;g__Treponema;s__sp66798
seq4845	Spirochaetaceae;Treponema;sp66799	97.9	ZR.DB.G.65766	d__Bacteria;p__Spirochaetae;c__Spirochaetes;o__Spirochaetales;f__Spirochaetaceae;g__Treponema;s__Treponema medium
seq4845	Spirochaetaceae;Treponema;sp66799	97.9	ZR.DB.G.65809	d__Bacteria;p__Spirochaetae;c__Spirochaetes;o__Spirochaetales;f__Spirochaetaceae;g__Treponema;s__Treponema vincentii
seq4845	Spirochaetaceae;Treponema;sp66799	97.9	ZR.DB.G.65810	d__Bacteria;p__Spirochaetae;c__Spirochaetes;o__Spirochaetales;f__Spirochaetaceae;g__Treponema;s__Treponema vincentii
seq4845	Spirochaetaceae;Treponema;sp66799	97.7	ZR.DB.66203	d__Bacteria;p__Spirochaetae;c__Spirochaetes;o__Spirochaetales;f__Spirochaetaceae;g__unidentified;s__sp66653
seq4845	Spirochaetaceae;Treponema;sp66799	97.7	ZR.DB.66261	d__Bacteria;p__Spirochaetae;c__Spirochaetes;o__Spirochaetales;f__Spirochaetaceae;g__unidentified;s__sp66636
seq4845	Spirochaetaceae;Treponema;sp66799	97.4	ZR.DB.66294	d__Bacteria;p__Spirochaetae;c__Spirochaetes;o__Spirochaetales;f__Spirochaetaceae;g__unidentified;s__sp66723
seq4845	Spirochaetaceae;Treponema;sp66799	97.4	ZR.DB.66217	d__Bacteria;p__Spirochaetae;c__Spirochaetes;o__Spirochaetales;f__Spirochaetaceae;g__unidentified;s__sp66678
seq4845	Spirochaetaceae;Treponema;sp66799	97.2	ZR.DB.66273	d__Bacteria;p__Spirochaetae;c__Spirochaetes;o__Spirochaetales;f__Spirochaetaceae;g__unidentified;s__sp66701
seq4845	Spirochaetaceae;Treponema;sp66799	97	ZR.DB.66209	d__Bacteria;p__Spirochaetae;c__Spirochaetes;o__Spirochaetales;f__Spirochaetaceae;g__unidentified;s__sp66647
seq4845	Spirochaetaceae;Treponema;sp66799	97	ZR.DB.66222	d__Bacteria;p__Spirochaetae;c__Spirochaetes;o__Spirochaetales;f__Spirochaetaceae;g__unidentified;s__sp66673
seq4845	Spirochaetaceae;Treponema;sp66799	97	ZR.DB.66313	d__Bacteria;p__Spirochaetae;c__Spirochaetes;o__Spirochaetales;f__Spirochaetaceae;g__unidentified;s__sp66695
seq4845	Spirochaetaceae;Treponema;sp66799	96.7	ZR.DB.66243	d__Bacteria;p__Spirochaetae;c__Spirochaetes;o__Spirochaetales;f__Spirochaetaceae;g__unidentified;s__sp66606
seq4845	Spirochaetaceae;Treponema;sp66799	96.5	ZR.DB.66307	d__Bacteria;p__Spirochaetae;c__Spirochaetes;o__Spirochaetales;f__Spirochaetaceae;g__unidentified;s__sp66689
seq4845	Spirochaetaceae;Treponema;sp66799	96.5	ZR.DB.65824	d__Bacteria;p__Spirochaetae;c__Spirochaetes;o__Spirochaetales;f__Spirochaetaceae;g__Treponema;s__sp66797
seq4845	Spirochaetaceae;Treponema;sp66799	96.3	ZR.DB.66206	d__Bacteria;p__Spirochaetae;c__Spirochaetes;o__Spirochaetales;f__Spirochaetaceae;g__unidentified;s__sp66650
seq4845	Spirochaetaceae;Treponema;sp66799	95.8	ZR.DB.66225	d__Bacteria;p__Spirochaetae;c__Spirochaetes;o__Spirochaetales;f__Spirochaetaceae;g__unidentified;s__sp66669
seq4845	Spirochaetaceae;Treponema;sp66799	95.6	ZR.DB.66285	d__Bacteria;p__Spirochaetae;c__Spirochaetes;o__Spirochaetales;f__Spirochaetaceae;g__unidentified;s__sp66717
seq4845	Spirochaetaceae;Treponema;sp66799	95.3	ZR.DB.66286	d__Bacteria;p__Spirochaetae;c__Spirochaetes;o__Spirochaetales;f__Spirochaetaceae;g__unidentified;s__sp66718
seq4845	Spirochaetaceae;Treponema;sp66799	93	ZR.DB.66256	d__Bacteria;p__Spirochaetae;c__Spirochaetes;o__Spirochaetales;f__Spirochaetaceae;g__unidentified;s__sp66631
seq4845	Spirochaetaceae;Treponema;sp66799	91.3	ZR.DB.65821	d__Bacteria;p__Spirochaetae;c__Spirochaetes;o__Spirochaetales;f__Spirochaetaceae;g__Treponema;s__sp66796
seq4845	Spirochaetaceae;Treponema;sp66799	91.3	ZR.DB.66258	d__Bacteria;p__Spirochaetae;c__Spirochaetes;o__Spirochaetales;f__Spirochaetaceae;g__unidentified;s__sp66633
seq4845	Spirochaetaceae;Treponema;sp66799	90.6	ZR.DB.G.65784	d__Bacteria;p__Spirochaetae;c__Spirochaetes;o__Spirochaetales;f__Spirochaetaceae;g__Treponema;s__Treponema putidum
seq4845	Spirochaetaceae;Treponema;sp66799	90.6	ZR.DB.G.65774	d__Bacteria;p__Spirochaetae;c__Spirochaetes;o__Spirochaetales;f__Spirochaetaceae;g__Treponema;s__Treponema pedis
seq4845	Spirochaetaceae;Treponema;sp66799	90.4	ZR.DB.66296	d__Bacteria;p__Spirochaetae;c__Spirochaetes;o__Spirochaetales;f__Spirochaetaceae;g__unidentified;s__sp66642
seq4845	Spirochaetaceae;Treponema;sp66799	90.4	ZR.DB.G.65773	d__Bacteria;p__Spirochaetae;c__Spirochaetes;o__Spirochaetales;f__Spirochaetaceae;g__Treponema;s__Treponema pedis
seq4845	Spirochaetaceae;Treponema;sp66799	90.2	ZR.DB.G.65776	d__Bacteria;p__Spirochaetae;c__Spirochaetes;o__Spirochaetales;f__Spirochaetaceae;g__Treponema;s__Treponema phagedenis
seq4845	Spirochaetaceae;Treponema;sp66799	90.2	ZR.DB.G.65775	d__Bacteria;p__Spirochaetae;c__Spirochaetes;o__Spirochaetales;f__Spirochaetaceae;g__Treponema;s__Treponema phagedenis
seq5291	Spirochaetaceae;Treponema;putidum	97.7	ZR.DB.G.65784	d__Bacteria;p__Spirochaetae;c__Spirochaetes;o__Spirochaetales;f__Spirochaetaceae;g__Treponema;s__Treponema putidum
seq5291	Spirochaetaceae;Treponema;putidum	97.2	ZR.DB.G.65754	d__Bacteria;p__Spirochaetae;c__Spirochaetes;o__Spirochaetales;f__Spirochaetaceae;g__Treponema;s__Treponema denticola
seq5291	Spirochaetaceae;Treponema;putidum	97.2	ZR.DB.G.65757	d__Bacteria;p__Spirochaetae;c__Spirochaetes;o__Spirochaetales;f__Spirochaetaceae;g__Treponema;s__Treponema denticola
seq5291	Spirochaetaceae;Treponema;putidum	97.2	ZR.DB.G.65759	d__Bacteria;p__Spirochaetae;c__Spirochaetes;o__Spirochaetales;f__Spirochaetaceae;g__Treponema;s__Treponema denticola
seq5291	Spirochaetaceae;Treponema;putidum	97.2	ZR.DB.G.65756	d__Bacteria;p__Spirochaetae;c__Spirochaetes;o__Spirochaetales;f__Spirochaetaceae;g__Treponema;s__Treponema denticola
seq5291	Spirochaetaceae;Treponema;putidum	97.2	ZR.DB.G.65760	d__Bacteria;p__Spirochaetae;c__Spirochaetes;o__Spirochaetales;f__Spirochaetaceae;g__Treponema;s__Treponema denticola
seq5291	Spirochaetaceae;Treponema;putidum	97.2	ZR.DB.G.65758	d__Bacteria;p__Spirochaetae;c__Spirochaetes;o__Spirochaetales;f__Spirochaetaceae;g__Treponema;s__Treponema denticola
seq5291	Spirochaetaceae;Treponema;putidum	97.2	ZR.DB.G.65755	d__Bacteria;p__Spirochaetae;c__Spirochaetes;o__Spirochaetales;f__Spirochaetaceae;g__Treponema;s__Treponema denticola
seq5291	Spirochaetaceae;Treponema;putidum	97.2	ZR.DB.G.65761	d__Bacteria;p__Spirochaetae;c__Spirochaetes;o__Spirochaetales;f__Spirochaetaceae;g__Treponema;s__Treponema denticola
seq5291	Spirochaetaceae;Treponema;putidum	96.3	ZR.DB.G.65774	d__Bacteria;p__Spirochaetae;c__Spirochaetes;o__Spirochaetales;f__Spirochaetaceae;g__Treponema;s__Treponema pedis
seq5291	Spirochaetaceae;Treponema;putidum	96	ZR.DB.65822	d__Bacteria;p__Spirochaetae;c__Spirochaetes;o__Spirochaetales;f__Spirochaetaceae;g__Treponema;s__sp66795
seq5291	Spirochaetaceae;Treponema;putidum	96	ZR.DB.G.65773	d__Bacteria;p__Spirochaetae;c__Spirochaetes;o__Spirochaetales;f__Spirochaetaceae;g__Treponema;s__Treponema pedis
seq5291	Spirochaetaceae;Treponema;putidum	95.8	ZR.DB.66258	d__Bacteria;p__Spirochaetae;c__Spirochaetes;o__Spirochaetales;f__Spirochaetaceae;g__unidentified;s__sp66633
seq5291	Spirochaetaceae;Treponema;putidum	95.3	ZR.DB.66190	d__Bacteria;p__Spirochaetae;c__Spirochaetes;o__Spirochaetales;f__Spirochaetaceae;g__unidentified;s__sp66602
seq5291	Spirochaetaceae;Treponema;putidum	93.5	ZR.DB.65821	d__Bacteria;p__Spirochaetae;c__Spirochaetes;o__Spirochaetales;f__Spirochaetaceae;g__Treponema;s__sp66796
seq5291	Spirochaetaceae;Treponema;putidum	93.2	ZR.DB.66215	d__Bacteria;p__Spirochaetae;c__Spirochaetes;o__Spirochaetales;f__Spirochaetaceae;g__unidentified;s__sp66661
seq5291	Spirochaetaceae;Treponema;putidum	91.8	ZR.DB.66236	d__Bacteria;p__Spirochaetae;c__Spirochaetes;o__Spirochaetales;f__Spirochaetaceae;g__unidentified;s__sp66615
seq5291	Spirochaetaceae;Treponema;putidum	91.6	ZR.DB.66305	d__Bacteria;p__Spirochaetae;c__Spirochaetes;o__Spirochaetales;f__Spirochaetaceae;g__unidentified;s__sp66687
seq5291	Spirochaetaceae;Treponema;putidum	91.1	ZR.DB.66248	d__Bacteria;p__Spirochaetae;c__Spirochaetes;o__Spirochaetales;f__Spirochaetaceae;g__unidentified;s__sp66623
seq5469	Spirochaetaceae;Treponema;pedis	98.4	ZR.DB.G.65774	d__Bacteria;p__Spirochaetae;c__Spirochaetes;o__Spirochaetales;f__Spirochaetaceae;g__Treponema;s__Treponema pedis
seq5469	Spirochaetaceae;Treponema;pedis	97.9	ZR.DB.G.65773	d__Bacteria;p__Spirochaetae;c__Spirochaetes;o__Spirochaetales;f__Spirochaetaceae;g__Treponema;s__Treponema pedis
seq5469	Spirochaetaceae;Treponema;pedis	95.3	ZR.DB.66258	d__Bacteria;p__Spirochaetae;c__Spirochaetes;o__Spirochaetales;f__Spirochaetaceae;g__unidentified;s__sp66633
seq5469	Spirochaetaceae;Treponema;pedis	95.3	ZR.DB.65822	d__Bacteria;p__Spirochaetae;c__Spirochaetes;o__Spirochaetales;f__Spirochaetaceae;g__Treponema;s__sp66795
seq5469	Spirochaetaceae;Treponema;pedis	95.3	ZR.DB.G.65755	d__Bacteria;p__Spirochaetae;c__Spirochaetes;o__Spirochaetales;f__Spirochaetaceae;g__Treponema;s__Treponema denticola
seq5469	Spirochaetaceae;Treponema;pedis	95.3	ZR.DB.G.65759	d__Bacteria;p__Spirochaetae;c__Spirochaetes;o__Spirochaetales;f__Spirochaetaceae;g__Treponema;s__Treponema denticola
seq5469	Spirochaetaceae;Treponema;pedis	95.3	ZR.DB.G.65758	d__Bacteria;p__Spirochaetae;c__Spirochaetes;o__Spirochaetales;f__Spirochaetaceae;g__Treponema;s__Treponema denticola
seq5469	Spirochaetaceae;Treponema;pedis	95.3	ZR.DB.G.65761	d__Bacteria;p__Spirochaetae;c__Spirochaetes;o__Spirochaetales;f__Spirochaetaceae;g__Treponema;s__Treponema denticola
seq5469	Spirochaetaceae;Treponema;pedis	95.3	ZR.DB.G.65757	d__Bacteria;p__Spirochaetae;c__Spirochaetes;o__Spirochaetales;f__Spirochaetaceae;g__Treponema;s__Treponema denticola
seq5469	Spirochaetaceae;Treponema;pedis	95.3	ZR.DB.G.65784	d__Bacteria;p__Spirochaetae;c__Spirochaetes;o__Spirochaetales;f__Spirochaetaceae;g__Treponema;s__Treponema putidum
seq5469	Spirochaetaceae;Treponema;pedis	95.3	ZR.DB.G.65760	d__Bacteria;p__Spirochaetae;c__Spirochaetes;o__Spirochaetales;f__Spirochaetaceae;g__Treponema;s__Treponema denticola
seq5469	Spirochaetaceae;Treponema;pedis	95.3	ZR.DB.G.65754	d__Bacteria;p__Spirochaetae;c__Spirochaetes;o__Spirochaetales;f__Spirochaetaceae;g__Treponema;s__Treponema denticola
seq5469	Spirochaetaceae;Treponema;pedis	95.3	ZR.DB.G.65756	d__Bacteria;p__Spirochaetae;c__Spirochaetes;o__Spirochaetales;f__Spirochaetaceae;g__Treponema;s__Treponema denticola
seq5469	Spirochaetaceae;Treponema;pedis	95.1	ZR.DB.66190	d__Bacteria;p__Spirochaetae;c__Spirochaetes;o__Spirochaetales;f__Spirochaetaceae;g__unidentified;s__sp66602
seq5469	Spirochaetaceae;Treponema;pedis	94.4	ZR.DB.65821	d__Bacteria;p__Spirochaetae;c__Spirochaetes;o__Spirochaetales;f__Spirochaetaceae;g__Treponema;s__sp66796
seq5469	Spirochaetaceae;Treponema;pedis	93.7	ZR.DB.66215	d__Bacteria;p__Spirochaetae;c__Spirochaetes;o__Spirochaetales;f__Spirochaetaceae;g__unidentified;s__sp66661
seq5469	Spirochaetaceae;Treponema;pedis	91.6	ZR.DB.66248	d__Bacteria;p__Spirochaetae;c__Spirochaetes;o__Spirochaetales;f__Spirochaetaceae;g__unidentified;s__sp66623
seq5469	Spirochaetaceae;Treponema;pedis	91.6	ZR.DB.66236	d__Bacteria;p__Spirochaetae;c__Spirochaetes;o__Spirochaetales;f__Spirochaetaceae;g__unidentified;s__sp66615
seq5469	Spirochaetaceae;Treponema;pedis	91.4	ZR.DB.66210	d__Bacteria;p__Spirochaetae;c__Spirochaetes;o__Spirochaetales;f__Spirochaetaceae;g__unidentified;s__sp66646
seq5469	Spirochaetaceae;Treponema;pedis	91.4	ZR.DB.65825	d__Bacteria;p__Spirochaetae;c__Spirochaetes;o__Spirochaetales;f__Spirochaetaceae;g__Treponema;s__sp66800
seq5469	Spirochaetaceae;Treponema;pedis	91.4	ZR.DB.66309	d__Bacteria;p__Spirochaetae;c__Spirochaetes;o__Spirochaetales;f__Spirochaetaceae;g__unidentified;s__sp66691
seq5469	Spirochaetaceae;Treponema;pedis	91.1	ZR.DB.66187	d__Bacteria;p__Spirochaetae;c__Spirochaetes;o__Spirochaetales;f__Spirochaetaceae;g__unidentified;s__sp66594
seq5469	Spirochaetaceae;Treponema;pedis	90.9	ZR.DB.G.65776	d__Bacteria;p__Spirochaetae;c__Spirochaetes;o__Spirochaetales;f__Spirochaetaceae;g__Treponema;s__Treponema phagedenis
seq5469	Spirochaetaceae;Treponema;pedis	90.9	ZR.DB.65824	d__Bacteria;p__Spirochaetae;c__Spirochaetes;o__Spirochaetales;f__Spirochaetaceae;g__Treponema;s__sp66797
seq5469	Spirochaetaceae;Treponema;pedis	90.9	ZR.DB.66217	d__Bacteria;p__Spirochaetae;c__Spirochaetes;o__Spirochaetales;f__Spirochaetaceae;g__unidentified;s__sp66678
seq5469	Spirochaetaceae;Treponema;pedis	90.9	ZR.DB.G.65775	d__Bacteria;p__Spirochaetae;c__Spirochaetes;o__Spirochaetales;f__Spirochaetaceae;g__Treponema;s__Treponema phagedenis
seq5469	Spirochaetaceae;Treponema;pedis	90.7	ZR.DB.66189	d__Bacteria;p__Spirochaetae;c__Spirochaetes;o__Spirochaetales;f__Spirochaetaceae;g__unidentified;s__sp66604
seq5469	Spirochaetaceae;Treponema;pedis	90.7	ZR.DB.66313	d__Bacteria;p__Spirochaetae;c__Spirochaetes;o__Spirochaetales;f__Spirochaetaceae;g__unidentified;s__sp66695
seq5469	Spirochaetaceae;Treponema;pedis	90.4	ZR.DB.66296	d__Bacteria;p__Spirochaetae;c__Spirochaetes;o__Spirochaetales;f__Spirochaetaceae;g__unidentified;s__sp66642
seq5469	Spirochaetaceae;Treponema;pedis	90.4	ZR.DB.66197	d__Bacteria;p__Spirochaetae;c__Spirochaetes;o__Spirochaetales;f__Spirochaetaceae;g__unidentified;s__sp66595
seq5469	Spirochaetaceae;Treponema;pedis	90.2	ZR.DB.66261	d__Bacteria;p__Spirochaetae;c__Spirochaetes;o__Spirochaetales;f__Spirochaetaceae;g__unidentified;s__sp66636
seq5699	Spirochaetaceae;Treponema;pedis	98.8	ZR.DB.G.65774	d__Bacteria;p__Spirochaetae;c__Spirochaetes;o__Spirochaetales;f__Spirochaetaceae;g__Treponema;s__Treponema pedis
seq5699	Spirochaetaceae;Treponema;pedis	98.4	ZR.DB.G.65773	d__Bacteria;p__Spirochaetae;c__Spirochaetes;o__Spirochaetales;f__Spirochaetaceae;g__Treponema;s__Treponema pedis
seq5699	Spirochaetaceae;Treponema;pedis	95.3	ZR.DB.65822	d__Bacteria;p__Spirochaetae;c__Spirochaetes;o__Spirochaetales;f__Spirochaetaceae;g__Treponema;s__sp66795
seq5699	Spirochaetaceae;Treponema;pedis	95.1	ZR.DB.66190	d__Bacteria;p__Spirochaetae;c__Spirochaetes;o__Spirochaetales;f__Spirochaetaceae;g__unidentified;s__sp66602
seq5699	Spirochaetaceae;Treponema;pedis	93.9	ZR.DB.G.65756	d__Bacteria;p__Spirochaetae;c__Spirochaetes;o__Spirochaetales;f__Spirochaetaceae;g__Treponema;s__Treponema denticola
seq5699	Spirochaetaceae;Treponema;pedis	93.9	ZR.DB.G.65757	d__Bacteria;p__Spirochaetae;c__Spirochaetes;o__Spirochaetales;f__Spirochaetaceae;g__Treponema;s__Treponema denticola
seq5699	Spirochaetaceae;Treponema;pedis	93.9	ZR.DB.G.65784	d__Bacteria;p__Spirochaetae;c__Spirochaetes;o__Spirochaetales;f__Spirochaetaceae;g__Treponema;s__Treponema putidum
seq5699	Spirochaetaceae;Treponema;pedis	93.9	ZR.DB.G.65754	d__Bacteria;p__Spirochaetae;c__Spirochaetes;o__Spirochaetales;f__Spirochaetaceae;g__Treponema;s__Treponema denticola
seq5699	Spirochaetaceae;Treponema;pedis	93.9	ZR.DB.G.65755	d__Bacteria;p__Spirochaetae;c__Spirochaetes;o__Spirochaetales;f__Spirochaetaceae;g__Treponema;s__Treponema denticola
seq5699	Spirochaetaceae;Treponema;pedis	93.9	ZR.DB.G.65761	d__Bacteria;p__Spirochaetae;c__Spirochaetes;o__Spirochaetales;f__Spirochaetaceae;g__Treponema;s__Treponema denticola
seq5699	Spirochaetaceae;Treponema;pedis	93.9	ZR.DB.66258	d__Bacteria;p__Spirochaetae;c__Spirochaetes;o__Spirochaetales;f__Spirochaetaceae;g__unidentified;s__sp66633
seq5699	Spirochaetaceae;Treponema;pedis	93.9	ZR.DB.G.65758	d__Bacteria;p__Spirochaetae;c__Spirochaetes;o__Spirochaetales;f__Spirochaetaceae;g__Treponema;s__Treponema denticola
seq5699	Spirochaetaceae;Treponema;pedis	93.9	ZR.DB.G.65759	d__Bacteria;p__Spirochaetae;c__Spirochaetes;o__Spirochaetales;f__Spirochaetaceae;g__Treponema;s__Treponema denticola
seq5699	Spirochaetaceae;Treponema;pedis	93.9	ZR.DB.G.65760	d__Bacteria;p__Spirochaetae;c__Spirochaetes;o__Spirochaetales;f__Spirochaetaceae;g__Treponema;s__Treponema denticola
seq5699	Spirochaetaceae;Treponema;pedis	93	ZR.DB.65821	d__Bacteria;p__Spirochaetae;c__Spirochaetes;o__Spirochaetales;f__Spirochaetaceae;g__Treponema;s__sp66796
seq5699	Spirochaetaceae;Treponema;pedis	90.4	ZR.DB.66217	d__Bacteria;p__Spirochaetae;c__Spirochaetes;o__Spirochaetales;f__Spirochaetaceae;g__unidentified;s__sp66678
seq5699	Spirochaetaceae;Treponema;pedis	90.2	ZR.DB.66313	d__Bacteria;p__Spirochaetae;c__Spirochaetes;o__Spirochaetales;f__Spirochaetaceae;g__unidentified;s__sp66695
seq6017	Spirochaetaceae;Treponema;pedis	99.5	ZR.DB.G.65774	d__Bacteria;p__Spirochaetae;c__Spirochaetes;o__Spirochaetales;f__Spirochaetaceae;g__Treponema;s__Treponema pedis
seq6017	Spirochaetaceae;Treponema;pedis	99.1	ZR.DB.G.65773	d__Bacteria;p__Spirochaetae;c__Spirochaetes;o__Spirochaetales;f__Spirochaetaceae;g__Treponema;s__Treponema pedis
seq6017	Spirochaetaceae;Treponema;pedis	96.5	ZR.DB.65822	d__Bacteria;p__Spirochaetae;c__Spirochaetes;o__Spirochaetales;f__Spirochaetaceae;g__Treponema;s__sp66795
seq6017	Spirochaetaceae;Treponema;pedis	95.8	ZR.DB.66190	d__Bacteria;p__Spirochaetae;c__Spirochaetes;o__Spirochaetales;f__Spirochaetaceae;g__unidentified;s__sp66602
seq6017	Spirochaetaceae;Treponema;pedis	94.6	ZR.DB.66258	d__Bacteria;p__Spirochaetae;c__Spirochaetes;o__Spirochaetales;f__Spirochaetaceae;g__unidentified;s__sp66633
seq6017	Spirochaetaceae;Treponema;pedis	94.2	ZR.DB.G.65754	d__Bacteria;p__Spirochaetae;c__Spirochaetes;o__Spirochaetales;f__Spirochaetaceae;g__Treponema;s__Treponema denticola
seq6017	Spirochaetaceae;Treponema;pedis	94.2	ZR.DB.G.65759	d__Bacteria;p__Spirochaetae;c__Spirochaetes;o__Spirochaetales;f__Spirochaetaceae;g__Treponema;s__Treponema denticola
seq6017	Spirochaetaceae;Treponema;pedis	94.2	ZR.DB.G.65761	d__Bacteria;p__Spirochaetae;c__Spirochaetes;o__Spirochaetales;f__Spirochaetaceae;g__Treponema;s__Treponema denticola
seq6017	Spirochaetaceae;Treponema;pedis	94.2	ZR.DB.G.65758	d__Bacteria;p__Spirochaetae;c__Spirochaetes;o__Spirochaetales;f__Spirochaetaceae;g__Treponema;s__Treponema denticola
seq6017	Spirochaetaceae;Treponema;pedis	94.2	ZR.DB.G.65784	d__Bacteria;p__Spirochaetae;c__Spirochaetes;o__Spirochaetales;f__Spirochaetaceae;g__Treponema;s__Treponema putidum
seq6017	Spirochaetaceae;Treponema;pedis	94.2	ZR.DB.G.65756	d__Bacteria;p__Spirochaetae;c__Spirochaetes;o__Spirochaetales;f__Spirochaetaceae;g__Treponema;s__Treponema denticola
seq6017	Spirochaetaceae;Treponema;pedis	94.2	ZR.DB.G.65755	d__Bacteria;p__Spirochaetae;c__Spirochaetes;o__Spirochaetales;f__Spirochaetaceae;g__Treponema;s__Treponema denticola
seq6017	Spirochaetaceae;Treponema;pedis	94.2	ZR.DB.G.65760	d__Bacteria;p__Spirochaetae;c__Spirochaetes;o__Spirochaetales;f__Spirochaetaceae;g__Treponema;s__Treponema denticola
seq6017	Spirochaetaceae;Treponema;pedis	94.2	ZR.DB.G.65757	d__Bacteria;p__Spirochaetae;c__Spirochaetes;o__Spirochaetales;f__Spirochaetaceae;g__Treponema;s__Treponema denticola
seq6017	Spirochaetaceae;Treponema;pedis	93.7	ZR.DB.65821	d__Bacteria;p__Spirochaetae;c__Spirochaetes;o__Spirochaetales;f__Spirochaetaceae;g__Treponema;s__sp66796
seq6017	Spirochaetaceae;Treponema;pedis	92.5	ZR.DB.66215	d__Bacteria;p__Spirochaetae;c__Spirochaetes;o__Spirochaetales;f__Spirochaetaceae;g__unidentified;s__sp66661
seq6017	Spirochaetaceae;Treponema;pedis	90.9	ZR.DB.66248	d__Bacteria;p__Spirochaetae;c__Spirochaetes;o__Spirochaetales;f__Spirochaetaceae;g__unidentified;s__sp66623
seq6017	Spirochaetaceae;Treponema;pedis	90.7	ZR.DB.66210	d__Bacteria;p__Spirochaetae;c__Spirochaetes;o__Spirochaetales;f__Spirochaetaceae;g__unidentified;s__sp66646
seq6017	Spirochaetaceae;Treponema;pedis	90.4	ZR.DB.66187	d__Bacteria;p__Spirochaetae;c__Spirochaetes;o__Spirochaetales;f__Spirochaetaceae;g__unidentified;s__sp66594
seq6017	Spirochaetaceae;Treponema;pedis	90.2	ZR.DB.66197	d__Bacteria;p__Spirochaetae;c__Spirochaetes;o__Spirochaetales;f__Spirochaetaceae;g__unidentified;s__sp66595
seq6017	Spirochaetaceae;Treponema;pedis	90.2	ZR.DB.66217	d__Bacteria;p__Spirochaetae;c__Spirochaetes;o__Spirochaetales;f__Spirochaetaceae;g__unidentified;s__sp66678
seq6017	Spirochaetaceae;Treponema;pedis	90.2	ZR.DB.66309	d__Bacteria;p__Spirochaetae;c__Spirochaetes;o__Spirochaetales;f__Spirochaetaceae;g__unidentified;s__sp66691
seq6106	Spirochaetaceae;Treponema;pedis	97.4	ZR.DB.G.65773	d__Bacteria;p__Spirochaetae;c__Spirochaetes;o__Spirochaetales;f__Spirochaetaceae;g__Treponema;s__Treponema pedis
seq6106	Spirochaetaceae;Treponema;pedis	97.4	ZR.DB.G.65774	d__Bacteria;p__Spirochaetae;c__Spirochaetes;o__Spirochaetales;f__Spirochaetaceae;g__Treponema;s__Treponema pedis
seq6106	Spirochaetaceae;Treponema;pedis	96	ZR.DB.G.65757	d__Bacteria;p__Spirochaetae;c__Spirochaetes;o__Spirochaetales;f__Spirochaetaceae;g__Treponema;s__Treponema denticola
seq6106	Spirochaetaceae;Treponema;pedis	96	ZR.DB.G.65756	d__Bacteria;p__Spirochaetae;c__Spirochaetes;o__Spirochaetales;f__Spirochaetaceae;g__Treponema;s__Treponema denticola
seq6106	Spirochaetaceae;Treponema;pedis	96	ZR.DB.G.65755	d__Bacteria;p__Spirochaetae;c__Spirochaetes;o__Spirochaetales;f__Spirochaetaceae;g__Treponema;s__Treponema denticola
seq6106	Spirochaetaceae;Treponema;pedis	96	ZR.DB.G.65761	d__Bacteria;p__Spirochaetae;c__Spirochaetes;o__Spirochaetales;f__Spirochaetaceae;g__Treponema;s__Treponema denticola
seq6106	Spirochaetaceae;Treponema;pedis	96	ZR.DB.G.65760	d__Bacteria;p__Spirochaetae;c__Spirochaetes;o__Spirochaetales;f__Spirochaetaceae;g__Treponema;s__Treponema denticola
seq6106	Spirochaetaceae;Treponema;pedis	96	ZR.DB.66258	d__Bacteria;p__Spirochaetae;c__Spirochaetes;o__Spirochaetales;f__Spirochaetaceae;g__unidentified;s__sp66633
seq6106	Spirochaetaceae;Treponema;pedis	96	ZR.DB.G.65784	d__Bacteria;p__Spirochaetae;c__Spirochaetes;o__Spirochaetales;f__Spirochaetaceae;g__Treponema;s__Treponema putidum
seq6106	Spirochaetaceae;Treponema;pedis	96	ZR.DB.G.65759	d__Bacteria;p__Spirochaetae;c__Spirochaetes;o__Spirochaetales;f__Spirochaetaceae;g__Treponema;s__Treponema denticola
seq6106	Spirochaetaceae;Treponema;pedis	96	ZR.DB.G.65754	d__Bacteria;p__Spirochaetae;c__Spirochaetes;o__Spirochaetales;f__Spirochaetaceae;g__Treponema;s__Treponema denticola
seq6106	Spirochaetaceae;Treponema;pedis	96	ZR.DB.G.65758	d__Bacteria;p__Spirochaetae;c__Spirochaetes;o__Spirochaetales;f__Spirochaetaceae;g__Treponema;s__Treponema denticola
seq6106	Spirochaetaceae;Treponema;pedis	95.1	ZR.DB.65821	d__Bacteria;p__Spirochaetae;c__Spirochaetes;o__Spirochaetales;f__Spirochaetaceae;g__Treponema;s__sp66796
seq6106	Spirochaetaceae;Treponema;pedis	94.6	ZR.DB.65822	d__Bacteria;p__Spirochaetae;c__Spirochaetes;o__Spirochaetales;f__Spirochaetaceae;g__Treponema;s__sp66795
seq6106	Spirochaetaceae;Treponema;pedis	94.4	ZR.DB.66215	d__Bacteria;p__Spirochaetae;c__Spirochaetes;o__Spirochaetales;f__Spirochaetaceae;g__unidentified;s__sp66661
seq6106	Spirochaetaceae;Treponema;pedis	94.2	ZR.DB.66190	d__Bacteria;p__Spirochaetae;c__Spirochaetes;o__Spirochaetales;f__Spirochaetaceae;g__unidentified;s__sp66602
seq6106	Spirochaetaceae;Treponema;pedis	92.3	ZR.DB.66248	d__Bacteria;p__Spirochaetae;c__Spirochaetes;o__Spirochaetales;f__Spirochaetaceae;g__unidentified;s__sp66623
seq6106	Spirochaetaceae;Treponema;pedis	92.3	ZR.DB.66236	d__Bacteria;p__Spirochaetae;c__Spirochaetes;o__Spirochaetales;f__Spirochaetaceae;g__unidentified;s__sp66615
seq6106	Spirochaetaceae;Treponema;pedis	92.1	ZR.DB.66210	d__Bacteria;p__Spirochaetae;c__Spirochaetes;o__Spirochaetales;f__Spirochaetaceae;g__unidentified;s__sp66646
seq6106	Spirochaetaceae;Treponema;pedis	92.1	ZR.DB.66305	d__Bacteria;p__Spirochaetae;c__Spirochaetes;o__Spirochaetales;f__Spirochaetaceae;g__unidentified;s__sp66687
seq6106	Spirochaetaceae;Treponema;pedis	92.1	ZR.DB.65825	d__Bacteria;p__Spirochaetae;c__Spirochaetes;o__Spirochaetales;f__Spirochaetaceae;g__Treponema;s__sp66800
seq6106	Spirochaetaceae;Treponema;pedis	92.1	ZR.DB.66309	d__Bacteria;p__Spirochaetae;c__Spirochaetes;o__Spirochaetales;f__Spirochaetaceae;g__unidentified;s__sp66691
seq6106	Spirochaetaceae;Treponema;pedis	91.8	ZR.DB.G.65775	d__Bacteria;p__Spirochaetae;c__Spirochaetes;o__Spirochaetales;f__Spirochaetaceae;g__Treponema;s__Treponema phagedenis
seq6106	Spirochaetaceae;Treponema;pedis	91.8	ZR.DB.G.65776	d__Bacteria;p__Spirochaetae;c__Spirochaetes;o__Spirochaetales;f__Spirochaetaceae;g__Treponema;s__Treponema phagedenis
seq6106	Spirochaetaceae;Treponema;pedis	91.8	ZR.DB.66187	d__Bacteria;p__Spirochaetae;c__Spirochaetes;o__Spirochaetales;f__Spirochaetaceae;g__unidentified;s__sp66594
seq6106	Spirochaetaceae;Treponema;pedis	91.6	ZR.DB.66286	d__Bacteria;p__Spirochaetae;c__Spirochaetes;o__Spirochaetales;f__Spirochaetaceae;g__unidentified;s__sp66718
seq6106	Spirochaetaceae;Treponema;pedis	91.6	ZR.DB.65824	d__Bacteria;p__Spirochaetae;c__Spirochaetes;o__Spirochaetales;f__Spirochaetaceae;g__Treponema;s__sp66797
seq6106	Spirochaetaceae;Treponema;pedis	91.6	ZR.DB.66217	d__Bacteria;p__Spirochaetae;c__Spirochaetes;o__Spirochaetales;f__Spirochaetaceae;g__unidentified;s__sp66678
seq6106	Spirochaetaceae;Treponema;pedis	91.4	ZR.DB.66313	d__Bacteria;p__Spirochaetae;c__Spirochaetes;o__Spirochaetales;f__Spirochaetaceae;g__unidentified;s__sp66695
seq6106	Spirochaetaceae;Treponema;pedis	91.4	ZR.DB.66189	d__Bacteria;p__Spirochaetae;c__Spirochaetes;o__Spirochaetales;f__Spirochaetaceae;g__unidentified;s__sp66604
seq6106	Spirochaetaceae;Treponema;pedis	91.1	ZR.DB.66243	d__Bacteria;p__Spirochaetae;c__Spirochaetes;o__Spirochaetales;f__Spirochaetaceae;g__unidentified;s__sp66606
seq6106	Spirochaetaceae;Treponema;pedis	91.1	ZR.DB.66296	d__Bacteria;p__Spirochaetae;c__Spirochaetes;o__Spirochaetales;f__Spirochaetaceae;g__unidentified;s__sp66642
seq6106	Spirochaetaceae;Treponema;pedis	91.1	ZR.DB.66200	d__Bacteria;p__Spirochaetae;c__Spirochaetes;o__Spirochaetales;f__Spirochaetaceae;g__unidentified;s__sp66656
seq6106	Spirochaetaceae;Treponema;pedis	91.1	ZR.DB.66197	d__Bacteria;p__Spirochaetae;c__Spirochaetes;o__Spirochaetales;f__Spirochaetaceae;g__unidentified;s__sp66595
seq6106	Spirochaetaceae;Treponema;pedis	91.1	ZR.DB.66294	d__Bacteria;p__Spirochaetae;c__Spirochaetes;o__Spirochaetales;f__Spirochaetaceae;g__unidentified;s__sp66723
seq6106	Spirochaetaceae;Treponema;pedis	90.9	ZR.DB.65820	d__Bacteria;p__Spirochaetae;c__Spirochaetes;o__Spirochaetales;f__Spirochaetaceae;g__Treponema;s__sp66799
seq6106	Spirochaetaceae;Treponema;pedis	90.9	ZR.DB.66261	d__Bacteria;p__Spirochaetae;c__Spirochaetes;o__Spirochaetales;f__Spirochaetaceae;g__unidentified;s__sp66636
seq6106	Spirochaetaceae;Treponema;pedis	90.7	ZR.DB.66206	d__Bacteria;p__Spirochaetae;c__Spirochaetes;o__Spirochaetales;f__Spirochaetaceae;g__unidentified;s__sp66650
seq6106	Spirochaetaceae;Treponema;pedis	90.7	ZR.DB.G.65765	d__Bacteria;p__Spirochaetae;c__Spirochaetes;o__Spirochaetales;f__Spirochaetaceae;g__Treponema;s__Treponema medium
seq6106	Spirochaetaceae;Treponema;pedis	90.7	ZR.DB.G.65766	d__Bacteria;p__Spirochaetae;c__Spirochaetes;o__Spirochaetales;f__Spirochaetaceae;g__Treponema;s__Treponema medium
seq6106	Spirochaetaceae;Treponema;pedis	90.4	ZR.DB.66307	d__Bacteria;p__Spirochaetae;c__Spirochaetes;o__Spirochaetales;f__Spirochaetaceae;g__unidentified;s__sp66689
seq6106	Spirochaetaceae;Treponema;pedis	90.4	ZR.DB.65819	d__Bacteria;p__Spirochaetae;c__Spirochaetes;o__Spirochaetales;f__Spirochaetaceae;g__Treponema;s__sp66798
seq6106	Spirochaetaceae;Treponema;pedis	90.4	ZR.DB.66203	d__Bacteria;p__Spirochaetae;c__Spirochaetes;o__Spirochaetales;f__Spirochaetaceae;g__unidentified;s__sp66653
seq6106	Spirochaetaceae;Treponema;pedis	90.2	ZR.DB.G.65810	d__Bacteria;p__Spirochaetae;c__Spirochaetes;o__Spirochaetales;f__Spirochaetaceae;g__Treponema;s__Treponema vincentii
seq6106	Spirochaetaceae;Treponema;pedis	90.2	ZR.DB.G.65809	d__Bacteria;p__Spirochaetae;c__Spirochaetes;o__Spirochaetales;f__Spirochaetaceae;g__Treponema;s__Treponema vincentii
seq6106	Spirochaetaceae;Treponema;pedis	90.2	ZR.DB.66225	d__Bacteria;p__Spirochaetae;c__Spirochaetes;o__Spirochaetales;f__Spirochaetaceae;g__unidentified;s__sp66669
seq6106	Spirochaetaceae;Treponema;pedis	90.2	ZR.DB.G.65811	d__Bacteria;p__Spirochaetae;c__Spirochaetes;o__Spirochaetales;f__Spirochaetaceae;g__Treponema;s__Treponema vincentii
seq6137	Spirochaetaceae;Treponema;pedis	97.9	ZR.DB.G.65774	d__Bacteria;p__Spirochaetae;c__Spirochaetes;o__Spirochaetales;f__Spirochaetaceae;g__Treponema;s__Treponema pedis
seq6137	Spirochaetaceae;Treponema;pedis	97.4	ZR.DB.G.65773	d__Bacteria;p__Spirochaetae;c__Spirochaetes;o__Spirochaetales;f__Spirochaetaceae;g__Treponema;s__Treponema pedis
seq6137	Spirochaetaceae;Treponema;pedis	94.4	ZR.DB.65822	d__Bacteria;p__Spirochaetae;c__Spirochaetes;o__Spirochaetales;f__Spirochaetaceae;g__Treponema;s__sp66795
seq6137	Spirochaetaceae;Treponema;pedis	93.7	ZR.DB.66190	d__Bacteria;p__Spirochaetae;c__Spirochaetes;o__Spirochaetales;f__Spirochaetaceae;g__unidentified;s__sp66602
seq6137	Spirochaetaceae;Treponema;pedis	93	ZR.DB.66258	d__Bacteria;p__Spirochaetae;c__Spirochaetes;o__Spirochaetales;f__Spirochaetaceae;g__unidentified;s__sp66633
seq6137	Spirochaetaceae;Treponema;pedis	92.5	ZR.DB.G.65756	d__Bacteria;p__Spirochaetae;c__Spirochaetes;o__Spirochaetales;f__Spirochaetaceae;g__Treponema;s__Treponema denticola
seq6137	Spirochaetaceae;Treponema;pedis	92.5	ZR.DB.G.65754	d__Bacteria;p__Spirochaetae;c__Spirochaetes;o__Spirochaetales;f__Spirochaetaceae;g__Treponema;s__Treponema denticola
seq6137	Spirochaetaceae;Treponema;pedis	92.5	ZR.DB.G.65758	d__Bacteria;p__Spirochaetae;c__Spirochaetes;o__Spirochaetales;f__Spirochaetaceae;g__Treponema;s__Treponema denticola
seq6137	Spirochaetaceae;Treponema;pedis	92.5	ZR.DB.G.65761	d__Bacteria;p__Spirochaetae;c__Spirochaetes;o__Spirochaetales;f__Spirochaetaceae;g__Treponema;s__Treponema denticola
seq6137	Spirochaetaceae;Treponema;pedis	92.5	ZR.DB.G.65784	d__Bacteria;p__Spirochaetae;c__Spirochaetes;o__Spirochaetales;f__Spirochaetaceae;g__Treponema;s__Treponema putidum
seq6137	Spirochaetaceae;Treponema;pedis	92.5	ZR.DB.G.65759	d__Bacteria;p__Spirochaetae;c__Spirochaetes;o__Spirochaetales;f__Spirochaetaceae;g__Treponema;s__Treponema denticola
seq6137	Spirochaetaceae;Treponema;pedis	92.5	ZR.DB.G.65755	d__Bacteria;p__Spirochaetae;c__Spirochaetes;o__Spirochaetales;f__Spirochaetaceae;g__Treponema;s__Treponema denticola
seq6137	Spirochaetaceae;Treponema;pedis	92.5	ZR.DB.G.65760	d__Bacteria;p__Spirochaetae;c__Spirochaetes;o__Spirochaetales;f__Spirochaetaceae;g__Treponema;s__Treponema denticola
seq6137	Spirochaetaceae;Treponema;pedis	92.5	ZR.DB.G.65757	d__Bacteria;p__Spirochaetae;c__Spirochaetes;o__Spirochaetales;f__Spirochaetaceae;g__Treponema;s__Treponema denticola
seq6137	Spirochaetaceae;Treponema;pedis	92.5	ZR.DB.65821	d__Bacteria;p__Spirochaetae;c__Spirochaetes;o__Spirochaetales;f__Spirochaetaceae;g__Treponema;s__sp66796
seq6137	Spirochaetaceae;Treponema;pedis	90.9	ZR.DB.66215	d__Bacteria;p__Spirochaetae;c__Spirochaetes;o__Spirochaetales;f__Spirochaetaceae;g__unidentified;s__sp66661
seq6221	Spirochaetaceae;Treponema;denticola	97.9	ZR.DB.G.65759	d__Bacteria;p__Spirochaetae;c__Spirochaetes;o__Spirochaetales;f__Spirochaetaceae;g__Treponema;s__Treponema denticola
seq6221	Spirochaetaceae;Treponema;denticola	97.9	ZR.DB.G.65757	d__Bacteria;p__Spirochaetae;c__Spirochaetes;o__Spirochaetales;f__Spirochaetaceae;g__Treponema;s__Treponema denticola
seq6221	Spirochaetaceae;Treponema;denticola	97.9	ZR.DB.G.65754	d__Bacteria;p__Spirochaetae;c__Spirochaetes;o__Spirochaetales;f__Spirochaetaceae;g__Treponema;s__Treponema denticola
seq6221	Spirochaetaceae;Treponema;denticola	97.9	ZR.DB.G.65760	d__Bacteria;p__Spirochaetae;c__Spirochaetes;o__Spirochaetales;f__Spirochaetaceae;g__Treponema;s__Treponema denticola
seq6221	Spirochaetaceae;Treponema;denticola	97.9	ZR.DB.G.65756	d__Bacteria;p__Spirochaetae;c__Spirochaetes;o__Spirochaetales;f__Spirochaetaceae;g__Treponema;s__Treponema denticola
seq6221	Spirochaetaceae;Treponema;denticola	97.9	ZR.DB.G.65755	d__Bacteria;p__Spirochaetae;c__Spirochaetes;o__Spirochaetales;f__Spirochaetaceae;g__Treponema;s__Treponema denticola
seq6221	Spirochaetaceae;Treponema;denticola	97.9	ZR.DB.G.65758	d__Bacteria;p__Spirochaetae;c__Spirochaetes;o__Spirochaetales;f__Spirochaetaceae;g__Treponema;s__Treponema denticola
seq6221	Spirochaetaceae;Treponema;denticola	97.9	ZR.DB.G.65761	d__Bacteria;p__Spirochaetae;c__Spirochaetes;o__Spirochaetales;f__Spirochaetaceae;g__Treponema;s__Treponema denticola
seq6221	Spirochaetaceae;Treponema;denticola	97.4	ZR.DB.G.65784	d__Bacteria;p__Spirochaetae;c__Spirochaetes;o__Spirochaetales;f__Spirochaetaceae;g__Treponema;s__Treponema putidum
seq6221	Spirochaetaceae;Treponema;denticola	97.2	ZR.DB.66258	d__Bacteria;p__Spirochaetae;c__Spirochaetes;o__Spirochaetales;f__Spirochaetaceae;g__unidentified;s__sp66633
seq6221	Spirochaetaceae;Treponema;denticola	97	ZR.DB.66215	d__Bacteria;p__Spirochaetae;c__Spirochaetes;o__Spirochaetales;f__Spirochaetaceae;g__unidentified;s__sp66661
seq6221	Spirochaetaceae;Treponema;denticola	94.9	ZR.DB.65821	d__Bacteria;p__Spirochaetae;c__Spirochaetes;o__Spirochaetales;f__Spirochaetaceae;g__Treponema;s__sp66796
seq6221	Spirochaetaceae;Treponema;denticola	94.9	ZR.DB.65822	d__Bacteria;p__Spirochaetae;c__Spirochaetes;o__Spirochaetales;f__Spirochaetaceae;g__Treponema;s__sp66795
seq6221	Spirochaetaceae;Treponema;denticola	93.9	ZR.DB.G.65774	d__Bacteria;p__Spirochaetae;c__Spirochaetes;o__Spirochaetales;f__Spirochaetaceae;g__Treponema;s__Treponema pedis
seq6221	Spirochaetaceae;Treponema;denticola	93.7	ZR.DB.66236	d__Bacteria;p__Spirochaetae;c__Spirochaetes;o__Spirochaetales;f__Spirochaetaceae;g__unidentified;s__sp66615
seq6221	Spirochaetaceae;Treponema;denticola	93.7	ZR.DB.G.65773	d__Bacteria;p__Spirochaetae;c__Spirochaetes;o__Spirochaetales;f__Spirochaetaceae;g__Treponema;s__Treponema pedis
seq6221	Spirochaetaceae;Treponema;denticola	93.2	ZR.DB.66190	d__Bacteria;p__Spirochaetae;c__Spirochaetes;o__Spirochaetales;f__Spirochaetaceae;g__unidentified;s__sp66602
seq6221	Spirochaetaceae;Treponema;denticola	93	ZR.DB.66248	d__Bacteria;p__Spirochaetae;c__Spirochaetes;o__Spirochaetales;f__Spirochaetaceae;g__unidentified;s__sp66623
seq6221	Spirochaetaceae;Treponema;denticola	93	ZR.DB.66305	d__Bacteria;p__Spirochaetae;c__Spirochaetes;o__Spirochaetales;f__Spirochaetaceae;g__unidentified;s__sp66687
seq6221	Spirochaetaceae;Treponema;denticola	92.3	ZR.DB.65825	d__Bacteria;p__Spirochaetae;c__Spirochaetes;o__Spirochaetales;f__Spirochaetaceae;g__Treponema;s__sp66800
seq6221	Spirochaetaceae;Treponema;denticola	92.1	ZR.DB.66187	d__Bacteria;p__Spirochaetae;c__Spirochaetes;o__Spirochaetales;f__Spirochaetaceae;g__unidentified;s__sp66594
seq6221	Spirochaetaceae;Treponema;denticola	91.8	ZR.DB.66309	d__Bacteria;p__Spirochaetae;c__Spirochaetes;o__Spirochaetales;f__Spirochaetaceae;g__unidentified;s__sp66691
seq6221	Spirochaetaceae;Treponema;denticola	91.8	ZR.DB.66210	d__Bacteria;p__Spirochaetae;c__Spirochaetes;o__Spirochaetales;f__Spirochaetaceae;g__unidentified;s__sp66646
seq6221	Spirochaetaceae;Treponema;denticola	91.6	ZR.DB.66200	d__Bacteria;p__Spirochaetae;c__Spirochaetes;o__Spirochaetales;f__Spirochaetaceae;g__unidentified;s__sp66656
seq6221	Spirochaetaceae;Treponema;denticola	90.7	ZR.DB.66286	d__Bacteria;p__Spirochaetae;c__Spirochaetes;o__Spirochaetales;f__Spirochaetaceae;g__unidentified;s__sp66718
seq6221	Spirochaetaceae;Treponema;denticola	90.4	ZR.DB.66197	d__Bacteria;p__Spirochaetae;c__Spirochaetes;o__Spirochaetales;f__Spirochaetaceae;g__unidentified;s__sp66595
seq6221	Spirochaetaceae;Treponema;denticola	90.4	ZR.DB.G.65769	d__Bacteria;p__Spirochaetae;c__Spirochaetes;o__Spirochaetales;f__Spirochaetaceae;g__Treponema;s__Treponema pallidum
seq6221	Spirochaetaceae;Treponema;denticola	90.4	ZR.DB.G.65768	d__Bacteria;p__Spirochaetae;c__Spirochaetes;o__Spirochaetales;f__Spirochaetaceae;g__Treponema;s__Treponema pallidum
seq6221	Spirochaetaceae;Treponema;denticola	90.4	ZR.DB.G.65767	d__Bacteria;p__Spirochaetae;c__Spirochaetes;o__Spirochaetales;f__Spirochaetaceae;g__Treponema;s__Treponema pallidum
seq6221	Spirochaetaceae;Treponema;denticola	90.2	ZR.DB.G.65776	d__Bacteria;p__Spirochaetae;c__Spirochaetes;o__Spirochaetales;f__Spirochaetaceae;g__Treponema;s__Treponema phagedenis
seq6221	Spirochaetaceae;Treponema;denticola	90.2	ZR.DB.G.65775	d__Bacteria;p__Spirochaetae;c__Spirochaetes;o__Spirochaetales;f__Spirochaetaceae;g__Treponema;s__Treponema phagedenis
seq6221	Spirochaetaceae;Treponema;denticola	90.2	ZR.DB.66189	d__Bacteria;p__Spirochaetae;c__Spirochaetes;o__Spirochaetales;f__Spirochaetaceae;g__unidentified;s__sp66604
seq6252	Spirochaetaceae;Treponema;denticola-putidum	96.5	ZR.DB.G.65761	d__Bacteria;p__Spirochaetae;c__Spirochaetes;o__Spirochaetales;f__Spirochaetaceae;g__Treponema;s__Treponema denticola
seq6252	Spirochaetaceae;Treponema;denticola-putidum	96.5	ZR.DB.G.65760	d__Bacteria;p__Spirochaetae;c__Spirochaetes;o__Spirochaetales;f__Spirochaetaceae;g__Treponema;s__Treponema denticola
seq6252	Spirochaetaceae;Treponema;denticola-putidum	96.5	ZR.DB.G.65758	d__Bacteria;p__Spirochaetae;c__Spirochaetes;o__Spirochaetales;f__Spirochaetaceae;g__Treponema;s__Treponema denticola
seq6252	Spirochaetaceae;Treponema;denticola-putidum	96.5	ZR.DB.G.65755	d__Bacteria;p__Spirochaetae;c__Spirochaetes;o__Spirochaetales;f__Spirochaetaceae;g__Treponema;s__Treponema denticola
seq6252	Spirochaetaceae;Treponema;denticola-putidum	96.5	ZR.DB.G.65784	d__Bacteria;p__Spirochaetae;c__Spirochaetes;o__Spirochaetales;f__Spirochaetaceae;g__Treponema;s__Treponema putidum
seq6252	Spirochaetaceae;Treponema;denticola-putidum	96.5	ZR.DB.G.65757	d__Bacteria;p__Spirochaetae;c__Spirochaetes;o__Spirochaetales;f__Spirochaetaceae;g__Treponema;s__Treponema denticola
seq6252	Spirochaetaceae;Treponema;denticola-putidum	96.5	ZR.DB.G.65756	d__Bacteria;p__Spirochaetae;c__Spirochaetes;o__Spirochaetales;f__Spirochaetaceae;g__Treponema;s__Treponema denticola
seq6252	Spirochaetaceae;Treponema;denticola-putidum	96.5	ZR.DB.G.65759	d__Bacteria;p__Spirochaetae;c__Spirochaetes;o__Spirochaetales;f__Spirochaetaceae;g__Treponema;s__Treponema denticola
seq6252	Spirochaetaceae;Treponema;denticola-putidum	96.5	ZR.DB.G.65754	d__Bacteria;p__Spirochaetae;c__Spirochaetes;o__Spirochaetales;f__Spirochaetaceae;g__Treponema;s__Treponema denticola
seq6252	Spirochaetaceae;Treponema;denticola-putidum	96	ZR.DB.G.65774	d__Bacteria;p__Spirochaetae;c__Spirochaetes;o__Spirochaetales;f__Spirochaetaceae;g__Treponema;s__Treponema pedis
seq6252	Spirochaetaceae;Treponema;denticola-putidum	96	ZR.DB.G.65773	d__Bacteria;p__Spirochaetae;c__Spirochaetes;o__Spirochaetales;f__Spirochaetaceae;g__Treponema;s__Treponema pedis
seq6252	Spirochaetaceae;Treponema;denticola-putidum	96	ZR.DB.66258	d__Bacteria;p__Spirochaetae;c__Spirochaetes;o__Spirochaetales;f__Spirochaetaceae;g__unidentified;s__sp66633
seq6252	Spirochaetaceae;Treponema;denticola-putidum	94.2	ZR.DB.65822	d__Bacteria;p__Spirochaetae;c__Spirochaetes;o__Spirochaetales;f__Spirochaetaceae;g__Treponema;s__sp66795
seq6252	Spirochaetaceae;Treponema;denticola-putidum	94.2	ZR.DB.66190	d__Bacteria;p__Spirochaetae;c__Spirochaetes;o__Spirochaetales;f__Spirochaetaceae;g__unidentified;s__sp66602
seq6252	Spirochaetaceae;Treponema;denticola-putidum	93.9	ZR.DB.66215	d__Bacteria;p__Spirochaetae;c__Spirochaetes;o__Spirochaetales;f__Spirochaetaceae;g__unidentified;s__sp66661
seq6252	Spirochaetaceae;Treponema;denticola-putidum	93.7	ZR.DB.65821	d__Bacteria;p__Spirochaetae;c__Spirochaetes;o__Spirochaetales;f__Spirochaetaceae;g__Treponema;s__sp66796
seq6252	Spirochaetaceae;Treponema;denticola-putidum	92.3	ZR.DB.66236	d__Bacteria;p__Spirochaetae;c__Spirochaetes;o__Spirochaetales;f__Spirochaetaceae;g__unidentified;s__sp66615
seq6252	Spirochaetaceae;Treponema;denticola-putidum	91.6	ZR.DB.66210	d__Bacteria;p__Spirochaetae;c__Spirochaetes;o__Spirochaetales;f__Spirochaetaceae;g__unidentified;s__sp66646
seq6252	Spirochaetaceae;Treponema;denticola-putidum	91.4	ZR.DB.66187	d__Bacteria;p__Spirochaetae;c__Spirochaetes;o__Spirochaetales;f__Spirochaetaceae;g__unidentified;s__sp66594
seq6252	Spirochaetaceae;Treponema;denticola-putidum	91.1	ZR.DB.G.65776	d__Bacteria;p__Spirochaetae;c__Spirochaetes;o__Spirochaetales;f__Spirochaetaceae;g__Treponema;s__Treponema phagedenis
seq6252	Spirochaetaceae;Treponema;denticola-putidum	91.1	ZR.DB.G.65775	d__Bacteria;p__Spirochaetae;c__Spirochaetes;o__Spirochaetales;f__Spirochaetaceae;g__Treponema;s__Treponema phagedenis
seq6252	Spirochaetaceae;Treponema;denticola-putidum	90.4	ZR.DB.65824	d__Bacteria;p__Spirochaetae;c__Spirochaetes;o__Spirochaetales;f__Spirochaetaceae;g__Treponema;s__sp66797
seq6252	Spirochaetaceae;Treponema;denticola-putidum	90.4	ZR.DB.66217	d__Bacteria;p__Spirochaetae;c__Spirochaetes;o__Spirochaetales;f__Spirochaetaceae;g__unidentified;s__sp66678
seq6252	Spirochaetaceae;Treponema;denticola-putidum	90.2	ZR.DB.66197	d__Bacteria;p__Spirochaetae;c__Spirochaetes;o__Spirochaetales;f__Spirochaetaceae;g__unidentified;s__sp66595
seq7139	Spirochaetaceae;Treponema;phagedenis	91.3	ZR.DB.G.65775	d__Bacteria;p__Spirochaetae;c__Spirochaetes;o__Spirochaetales;f__Spirochaetaceae;g__Treponema;s__Treponema phagedenis
seq7139	Spirochaetaceae;Treponema;phagedenis	91.3	ZR.DB.G.65776	d__Bacteria;p__Spirochaetae;c__Spirochaetes;o__Spirochaetales;f__Spirochaetaceae;g__Treponema;s__Treponema phagedenis
seq1	Spirochaetaceae;Treponema;pedis	100	ZR.DB.G.65774	d__Bacteria;p__Spirochaetae;c__Spirochaetes;o__Spirochaetales;f__Spirochaetaceae;g__Treponema;s__Treponema pedis
seq1	Spirochaetaceae;Treponema;pedis	99.5	ZR.DB.G.65773	d__Bacteria;p__Spirochaetae;c__Spirochaetes;o__Spirochaetales;f__Spirochaetaceae;g__Treponema;s__Treponema pedis
seq1	Spirochaetaceae;Treponema;pedis	96.5	ZR.DB.65822	d__Bacteria;p__Spirochaetae;c__Spirochaetes;o__Spirochaetales;f__Spirochaetaceae;g__Treponema;s__sp66795
seq1	Spirochaetaceae;Treponema;pedis	95.8	ZR.DB.66190	d__Bacteria;p__Spirochaetae;c__Spirochaetes;o__Spirochaetales;f__Spirochaetaceae;g__unidentified;s__sp66602
seq1	Spirochaetaceae;Treponema;pedis	95.1	ZR.DB.66258	d__Bacteria;p__Spirochaetae;c__Spirochaetes;o__Spirochaetales;f__Spirochaetaceae;g__unidentified;s__sp66633
seq1	Spirochaetaceae;Treponema;pedis	94.6	ZR.DB.G.65784	d__Bacteria;p__Spirochaetae;c__Spirochaetes;o__Spirochaetales;f__Spirochaetaceae;g__Treponema;s__Treponema putidum
seq1	Spirochaetaceae;Treponema;pedis	94.6	ZR.DB.G.65759	d__Bacteria;p__Spirochaetae;c__Spirochaetes;o__Spirochaetales;f__Spirochaetaceae;g__Treponema;s__Treponema denticola
seq1	Spirochaetaceae;Treponema;pedis	94.6	ZR.DB.G.65758	d__Bacteria;p__Spirochaetae;c__Spirochaetes;o__Spirochaetales;f__Spirochaetaceae;g__Treponema;s__Treponema denticola
seq1	Spirochaetaceae;Treponema;pedis	94.6	ZR.DB.G.65756	d__Bacteria;p__Spirochaetae;c__Spirochaetes;o__Spirochaetales;f__Spirochaetaceae;g__Treponema;s__Treponema denticola
seq1	Spirochaetaceae;Treponema;pedis	94.6	ZR.DB.G.65754	d__Bacteria;p__Spirochaetae;c__Spirochaetes;o__Spirochaetales;f__Spirochaetaceae;g__Treponema;s__Treponema denticola
seq1	Spirochaetaceae;Treponema;pedis	94.6	ZR.DB.G.65761	d__Bacteria;p__Spirochaetae;c__Spirochaetes;o__Spirochaetales;f__Spirochaetaceae;g__Treponema;s__Treponema denticola
seq1	Spirochaetaceae;Treponema;pedis	94.6	ZR.DB.G.65760	d__Bacteria;p__Spirochaetae;c__Spirochaetes;o__Spirochaetales;f__Spirochaetaceae;g__Treponema;s__Treponema denticola
seq1	Spirochaetaceae;Treponema;pedis	94.6	ZR.DB.G.65755	d__Bacteria;p__Spirochaetae;c__Spirochaetes;o__Spirochaetales;f__Spirochaetaceae;g__Treponema;s__Treponema denticola
seq1	Spirochaetaceae;Treponema;pedis	94.6	ZR.DB.G.65757	d__Bacteria;p__Spirochaetae;c__Spirochaetes;o__Spirochaetales;f__Spirochaetaceae;g__Treponema;s__Treponema denticola
seq1	Spirochaetaceae;Treponema;pedis	94.2	ZR.DB.65821	d__Bacteria;p__Spirochaetae;c__Spirochaetes;o__Spirochaetales;f__Spirochaetaceae;g__Treponema;s__sp66796
seq1	Spirochaetaceae;Treponema;pedis	93	ZR.DB.66215	d__Bacteria;p__Spirochaetae;c__Spirochaetes;o__Spirochaetales;f__Spirochaetaceae;g__unidentified;s__sp66661
seq1	Spirochaetaceae;Treponema;pedis	90.7	ZR.DB.66217	d__Bacteria;p__Spirochaetae;c__Spirochaetes;o__Spirochaetales;f__Spirochaetaceae;g__unidentified;s__sp66678
seq1	Spirochaetaceae;Treponema;pedis	90.7	ZR.DB.66210	d__Bacteria;p__Spirochaetae;c__Spirochaetes;o__Spirochaetales;f__Spirochaetaceae;g__unidentified;s__sp66646
seq1	Spirochaetaceae;Treponema;pedis	90.2	ZR.DB.66197	d__Bacteria;p__Spirochaetae;c__Spirochaetes;o__Spirochaetales;f__Spirochaetaceae;g__unidentified;s__sp66595
seq21	Spirochaetaceae;NA;sp66653	98.8	ZR.DB.66203	d__Bacteria;p__Spirochaetae;c__Spirochaetes;o__Spirochaetales;f__Spirochaetaceae;g__unidentified;s__sp66653
seq21	Spirochaetaceae;NA;sp66653	98.6	ZR.DB.65820	d__Bacteria;p__Spirochaetae;c__Spirochaetes;o__Spirochaetales;f__Spirochaetaceae;g__Treponema;s__sp66799
seq21	Spirochaetaceae;NA;sp66653	97.9	ZR.DB.66313	d__Bacteria;p__Spirochaetae;c__Spirochaetes;o__Spirochaetales;f__Spirochaetaceae;g__unidentified;s__sp66695
seq21	Spirochaetaceae;NA;sp66653	97.7	ZR.DB.G.65766	d__Bacteria;p__Spirochaetae;c__Spirochaetes;o__Spirochaetales;f__Spirochaetaceae;g__Treponema;s__Treponema medium
seq21	Spirochaetaceae;NA;sp66653	97.7	ZR.DB.G.65765	d__Bacteria;p__Spirochaetae;c__Spirochaetes;o__Spirochaetales;f__Spirochaetaceae;g__Treponema;s__Treponema medium
seq21	Spirochaetaceae;NA;sp66653	97.7	ZR.DB.66307	d__Bacteria;p__Spirochaetae;c__Spirochaetes;o__Spirochaetales;f__Spirochaetaceae;g__unidentified;s__sp66689
seq21	Spirochaetaceae;NA;sp66653	97.7	ZR.DB.G.65809	d__Bacteria;p__Spirochaetae;c__Spirochaetes;o__Spirochaetales;f__Spirochaetaceae;g__Treponema;s__Treponema vincentii
seq21	Spirochaetaceae;NA;sp66653	97.7	ZR.DB.G.65811	d__Bacteria;p__Spirochaetae;c__Spirochaetes;o__Spirochaetales;f__Spirochaetaceae;g__Treponema;s__Treponema vincentii
seq21	Spirochaetaceae;NA;sp66653	97.7	ZR.DB.G.65810	d__Bacteria;p__Spirochaetae;c__Spirochaetes;o__Spirochaetales;f__Spirochaetaceae;g__Treponema;s__Treponema vincentii
seq21	Spirochaetaceae;NA;sp66653	97.2	ZR.DB.65819	d__Bacteria;p__Spirochaetae;c__Spirochaetes;o__Spirochaetales;f__Spirochaetaceae;g__Treponema;s__sp66798
seq21	Spirochaetaceae;NA;sp66653	97	ZR.DB.65824	d__Bacteria;p__Spirochaetae;c__Spirochaetes;o__Spirochaetales;f__Spirochaetaceae;g__Treponema;s__sp66797
seq21	Spirochaetaceae;NA;sp66653	97	ZR.DB.66273	d__Bacteria;p__Spirochaetae;c__Spirochaetes;o__Spirochaetales;f__Spirochaetaceae;g__unidentified;s__sp66701
seq21	Spirochaetaceae;NA;sp66653	97	ZR.DB.66222	d__Bacteria;p__Spirochaetae;c__Spirochaetes;o__Spirochaetales;f__Spirochaetaceae;g__unidentified;s__sp66673
seq21	Spirochaetaceae;NA;sp66653	96.7	ZR.DB.66209	d__Bacteria;p__Spirochaetae;c__Spirochaetes;o__Spirochaetales;f__Spirochaetaceae;g__unidentified;s__sp66647
seq21	Spirochaetaceae;NA;sp66653	96.7	ZR.DB.66261	d__Bacteria;p__Spirochaetae;c__Spirochaetes;o__Spirochaetales;f__Spirochaetaceae;g__unidentified;s__sp66636
seq21	Spirochaetaceae;NA;sp66653	96.5	ZR.DB.66206	d__Bacteria;p__Spirochaetae;c__Spirochaetes;o__Spirochaetales;f__Spirochaetaceae;g__unidentified;s__sp66650
seq21	Spirochaetaceae;NA;sp66653	96.5	ZR.DB.66243	d__Bacteria;p__Spirochaetae;c__Spirochaetes;o__Spirochaetales;f__Spirochaetaceae;g__unidentified;s__sp66606
seq21	Spirochaetaceae;NA;sp66653	96.5	ZR.DB.66217	d__Bacteria;p__Spirochaetae;c__Spirochaetes;o__Spirochaetales;f__Spirochaetaceae;g__unidentified;s__sp66678
seq21	Spirochaetaceae;NA;sp66653	96	ZR.DB.66294	d__Bacteria;p__Spirochaetae;c__Spirochaetes;o__Spirochaetales;f__Spirochaetaceae;g__unidentified;s__sp66723
seq21	Spirochaetaceae;NA;sp66653	95.3	ZR.DB.66286	d__Bacteria;p__Spirochaetae;c__Spirochaetes;o__Spirochaetales;f__Spirochaetaceae;g__unidentified;s__sp66718
seq21	Spirochaetaceae;NA;sp66653	95.3	ZR.DB.66225	d__Bacteria;p__Spirochaetae;c__Spirochaetes;o__Spirochaetales;f__Spirochaetaceae;g__unidentified;s__sp66669
seq21	Spirochaetaceae;NA;sp66653	95.1	ZR.DB.66285	d__Bacteria;p__Spirochaetae;c__Spirochaetes;o__Spirochaetales;f__Spirochaetaceae;g__unidentified;s__sp66717
seq21	Spirochaetaceae;NA;sp66653	92.5	ZR.DB.66256	d__Bacteria;p__Spirochaetae;c__Spirochaetes;o__Spirochaetales;f__Spirochaetaceae;g__unidentified;s__sp66631
seq21	Spirochaetaceae;NA;sp66653	91.3	ZR.DB.G.65776	d__Bacteria;p__Spirochaetae;c__Spirochaetes;o__Spirochaetales;f__Spirochaetaceae;g__Treponema;s__Treponema phagedenis
seq21	Spirochaetaceae;NA;sp66653	91.3	ZR.DB.G.65775	d__Bacteria;p__Spirochaetae;c__Spirochaetes;o__Spirochaetales;f__Spirochaetaceae;g__Treponema;s__Treponema phagedenis
seq21	Spirochaetaceae;NA;sp66653	91.3	ZR.DB.G.65784	d__Bacteria;p__Spirochaetae;c__Spirochaetes;o__Spirochaetales;f__Spirochaetaceae;g__Treponema;s__Treponema putidum
seq21	Spirochaetaceae;NA;sp66653	90.9	ZR.DB.65821	d__Bacteria;p__Spirochaetae;c__Spirochaetes;o__Spirochaetales;f__Spirochaetaceae;g__Treponema;s__sp66796
seq21	Spirochaetaceae;NA;sp66653	90.9	ZR.DB.G.65774	d__Bacteria;p__Spirochaetae;c__Spirochaetes;o__Spirochaetales;f__Spirochaetaceae;g__Treponema;s__Treponema pedis
seq21	Spirochaetaceae;NA;sp66653	90.9	ZR.DB.66258	d__Bacteria;p__Spirochaetae;c__Spirochaetes;o__Spirochaetales;f__Spirochaetaceae;g__unidentified;s__sp66633
seq21	Spirochaetaceae;NA;sp66653	90.6	ZR.DB.66296	d__Bacteria;p__Spirochaetae;c__Spirochaetes;o__Spirochaetales;f__Spirochaetaceae;g__unidentified;s__sp66642
seq21	Spirochaetaceae;NA;sp66653	90.6	ZR.DB.G.65773	d__Bacteria;p__Spirochaetae;c__Spirochaetes;o__Spirochaetales;f__Spirochaetaceae;g__Treponema;s__Treponema pedis
seq21	Spirochaetaceae;NA;sp66653	90.4	ZR.DB.G.65756	d__Bacteria;p__Spirochaetae;c__Spirochaetes;o__Spirochaetales;f__Spirochaetaceae;g__Treponema;s__Treponema denticola
seq21	Spirochaetaceae;NA;sp66653	90.4	ZR.DB.G.65754	d__Bacteria;p__Spirochaetae;c__Spirochaetes;o__Spirochaetales;f__Spirochaetaceae;g__Treponema;s__Treponema denticola
seq21	Spirochaetaceae;NA;sp66653	90.4	ZR.DB.G.65757	d__Bacteria;p__Spirochaetae;c__Spirochaetes;o__Spirochaetales;f__Spirochaetaceae;g__Treponema;s__Treponema denticola
seq21	Spirochaetaceae;NA;sp66653	90.4	ZR.DB.G.65758	d__Bacteria;p__Spirochaetae;c__Spirochaetes;o__Spirochaetales;f__Spirochaetaceae;g__Treponema;s__Treponema denticola
seq21	Spirochaetaceae;NA;sp66653	90.4	ZR.DB.G.65755	d__Bacteria;p__Spirochaetae;c__Spirochaetes;o__Spirochaetales;f__Spirochaetaceae;g__Treponema;s__Treponema denticola
seq37	Spirochaetaceae;Treponema;phagedenis	100	ZR.DB.G.65775	d__Bacteria;p__Spirochaetae;c__Spirochaetes;o__Spirochaetales;f__Spirochaetaceae;g__Treponema;s__Treponema phagedenis
seq37	Spirochaetaceae;Treponema;phagedenis	100	ZR.DB.G.65776	d__Bacteria;p__Spirochaetae;c__Spirochaetes;o__Spirochaetales;f__Spirochaetaceae;g__Treponema;s__Treponema phagedenis
seq37	Spirochaetaceae;Treponema;phagedenis	92.3	ZR.DB.66286	d__Bacteria;p__Spirochaetae;c__Spirochaetes;o__Spirochaetales;f__Spirochaetaceae;g__unidentified;s__sp66718
seq37	Spirochaetaceae;Treponema;phagedenis	92.1	ZR.DB.G.65768	d__Bacteria;p__Spirochaetae;c__Spirochaetes;o__Spirochaetales;f__Spirochaetaceae;g__Treponema;s__Treponema pallidum
seq37	Spirochaetaceae;Treponema;phagedenis	91.8	ZR.DB.G.65767	d__Bacteria;p__Spirochaetae;c__Spirochaetes;o__Spirochaetales;f__Spirochaetaceae;g__Treponema;s__Treponema pallidum
seq37	Spirochaetaceae;Treponema;phagedenis	91.8	ZR.DB.G.65769	d__Bacteria;p__Spirochaetae;c__Spirochaetes;o__Spirochaetales;f__Spirochaetaceae;g__Treponema;s__Treponema pallidum
seq37	Spirochaetaceae;Treponema;phagedenis	91.8	ZR.DB.G.65755	d__Bacteria;p__Spirochaetae;c__Spirochaetes;o__Spirochaetales;f__Spirochaetaceae;g__Treponema;s__Treponema denticola
seq37	Spirochaetaceae;Treponema;phagedenis	91.8	ZR.DB.G.65758	d__Bacteria;p__Spirochaetae;c__Spirochaetes;o__Spirochaetales;f__Spirochaetaceae;g__Treponema;s__Treponema denticola
seq37	Spirochaetaceae;Treponema;phagedenis	91.8	ZR.DB.G.65756	d__Bacteria;p__Spirochaetae;c__Spirochaetes;o__Spirochaetales;f__Spirochaetaceae;g__Treponema;s__Treponema denticola
seq37	Spirochaetaceae;Treponema;phagedenis	91.8	ZR.DB.G.65757	d__Bacteria;p__Spirochaetae;c__Spirochaetes;o__Spirochaetales;f__Spirochaetaceae;g__Treponema;s__Treponema denticola
seq37	Spirochaetaceae;Treponema;phagedenis	91.8	ZR.DB.G.65754	d__Bacteria;p__Spirochaetae;c__Spirochaetes;o__Spirochaetales;f__Spirochaetaceae;g__Treponema;s__Treponema denticola
seq37	Spirochaetaceae;Treponema;phagedenis	91.8	ZR.DB.G.65760	d__Bacteria;p__Spirochaetae;c__Spirochaetes;o__Spirochaetales;f__Spirochaetaceae;g__Treponema;s__Treponema denticola
seq37	Spirochaetaceae;Treponema;phagedenis	91.8	ZR.DB.G.65759	d__Bacteria;p__Spirochaetae;c__Spirochaetes;o__Spirochaetales;f__Spirochaetaceae;g__Treponema;s__Treponema denticola
seq37	Spirochaetaceae;Treponema;phagedenis	91.8	ZR.DB.G.65761	d__Bacteria;p__Spirochaetae;c__Spirochaetes;o__Spirochaetales;f__Spirochaetaceae;g__Treponema;s__Treponema denticola
seq37	Spirochaetaceae;Treponema;phagedenis	91.6	ZR.DB.66313	d__Bacteria;p__Spirochaetae;c__Spirochaetes;o__Spirochaetales;f__Spirochaetaceae;g__unidentified;s__sp66695
seq37	Spirochaetaceae;Treponema;phagedenis	91.4	ZR.DB.66258	d__Bacteria;p__Spirochaetae;c__Spirochaetes;o__Spirochaetales;f__Spirochaetaceae;g__unidentified;s__sp66633
seq37	Spirochaetaceae;Treponema;phagedenis	91.1	ZR.DB.65824	d__Bacteria;p__Spirochaetae;c__Spirochaetes;o__Spirochaetales;f__Spirochaetaceae;g__Treponema;s__sp66797
seq37	Spirochaetaceae;Treponema;phagedenis	90.7	ZR.DB.65820	d__Bacteria;p__Spirochaetae;c__Spirochaetes;o__Spirochaetales;f__Spirochaetaceae;g__Treponema;s__sp66799
seq37	Spirochaetaceae;Treponema;phagedenis	90.7	ZR.DB.66209	d__Bacteria;p__Spirochaetae;c__Spirochaetes;o__Spirochaetales;f__Spirochaetaceae;g__unidentified;s__sp66647
seq37	Spirochaetaceae;Treponema;phagedenis	90.7	ZR.DB.66206	d__Bacteria;p__Spirochaetae;c__Spirochaetes;o__Spirochaetales;f__Spirochaetaceae;g__unidentified;s__sp66650
seq37	Spirochaetaceae;Treponema;phagedenis	90.7	ZR.DB.66217	d__Bacteria;p__Spirochaetae;c__Spirochaetes;o__Spirochaetales;f__Spirochaetaceae;g__unidentified;s__sp66678
seq37	Spirochaetaceae;Treponema;phagedenis	90.7	ZR.DB.66190	d__Bacteria;p__Spirochaetae;c__Spirochaetes;o__Spirochaetales;f__Spirochaetaceae;g__unidentified;s__sp66602
seq37	Spirochaetaceae;Treponema;phagedenis	90.2	ZR.DB.66225	d__Bacteria;p__Spirochaetae;c__Spirochaetes;o__Spirochaetales;f__Spirochaetaceae;g__unidentified;s__sp66669
seq94	Spirochaetaceae;Treponema;sp66799	98.6	ZR.DB.65820	d__Bacteria;p__Spirochaetae;c__Spirochaetes;o__Spirochaetales;f__Spirochaetaceae;g__Treponema;s__sp66799
seq94	Spirochaetaceae;Treponema;sp66799	97.7	ZR.DB.G.65810	d__Bacteria;p__Spirochaetae;c__Spirochaetes;o__Spirochaetales;f__Spirochaetaceae;g__Treponema;s__Treponema vincentii
seq94	Spirochaetaceae;Treponema;sp66799	97.7	ZR.DB.G.65811	d__Bacteria;p__Spirochaetae;c__Spirochaetes;o__Spirochaetales;f__Spirochaetaceae;g__Treponema;s__Treponema vincentii
seq94	Spirochaetaceae;Treponema;sp66799	97.7	ZR.DB.G.65809	d__Bacteria;p__Spirochaetae;c__Spirochaetes;o__Spirochaetales;f__Spirochaetaceae;g__Treponema;s__Treponema vincentii
seq94	Spirochaetaceae;Treponema;sp66799	97.7	ZR.DB.G.65766	d__Bacteria;p__Spirochaetae;c__Spirochaetes;o__Spirochaetales;f__Spirochaetaceae;g__Treponema;s__Treponema medium
seq94	Spirochaetaceae;Treponema;sp66799	97.7	ZR.DB.65819	d__Bacteria;p__Spirochaetae;c__Spirochaetes;o__Spirochaetales;f__Spirochaetaceae;g__Treponema;s__sp66798
seq94	Spirochaetaceae;Treponema;sp66799	97.7	ZR.DB.G.65765	d__Bacteria;p__Spirochaetae;c__Spirochaetes;o__Spirochaetales;f__Spirochaetaceae;g__Treponema;s__Treponema medium
seq94	Spirochaetaceae;Treponema;sp66799	97.4	ZR.DB.66243	d__Bacteria;p__Spirochaetae;c__Spirochaetes;o__Spirochaetales;f__Spirochaetaceae;g__unidentified;s__sp66606
seq94	Spirochaetaceae;Treponema;sp66799	97.4	ZR.DB.66203	d__Bacteria;p__Spirochaetae;c__Spirochaetes;o__Spirochaetales;f__Spirochaetaceae;g__unidentified;s__sp66653
seq94	Spirochaetaceae;Treponema;sp66799	97.2	ZR.DB.66294	d__Bacteria;p__Spirochaetae;c__Spirochaetes;o__Spirochaetales;f__Spirochaetaceae;g__unidentified;s__sp66723
seq94	Spirochaetaceae;Treponema;sp66799	97.2	ZR.DB.66313	d__Bacteria;p__Spirochaetae;c__Spirochaetes;o__Spirochaetales;f__Spirochaetaceae;g__unidentified;s__sp66695
seq94	Spirochaetaceae;Treponema;sp66799	97.2	ZR.DB.66261	d__Bacteria;p__Spirochaetae;c__Spirochaetes;o__Spirochaetales;f__Spirochaetaceae;g__unidentified;s__sp66636
seq94	Spirochaetaceae;Treponema;sp66799	97	ZR.DB.66217	d__Bacteria;p__Spirochaetae;c__Spirochaetes;o__Spirochaetales;f__Spirochaetaceae;g__unidentified;s__sp66678
seq94	Spirochaetaceae;Treponema;sp66799	97	ZR.DB.66273	d__Bacteria;p__Spirochaetae;c__Spirochaetes;o__Spirochaetales;f__Spirochaetaceae;g__unidentified;s__sp66701
seq94	Spirochaetaceae;Treponema;sp66799	96.7	ZR.DB.66209	d__Bacteria;p__Spirochaetae;c__Spirochaetes;o__Spirochaetales;f__Spirochaetaceae;g__unidentified;s__sp66647
seq94	Spirochaetaceae;Treponema;sp66799	96.7	ZR.DB.66222	d__Bacteria;p__Spirochaetae;c__Spirochaetes;o__Spirochaetales;f__Spirochaetaceae;g__unidentified;s__sp66673
seq94	Spirochaetaceae;Treponema;sp66799	96.7	ZR.DB.65824	d__Bacteria;p__Spirochaetae;c__Spirochaetes;o__Spirochaetales;f__Spirochaetaceae;g__Treponema;s__sp66797
seq94	Spirochaetaceae;Treponema;sp66799	96.3	ZR.DB.66206	d__Bacteria;p__Spirochaetae;c__Spirochaetes;o__Spirochaetales;f__Spirochaetaceae;g__unidentified;s__sp66650
seq94	Spirochaetaceae;Treponema;sp66799	96.3	ZR.DB.66225	d__Bacteria;p__Spirochaetae;c__Spirochaetes;o__Spirochaetales;f__Spirochaetaceae;g__unidentified;s__sp66669
seq94	Spirochaetaceae;Treponema;sp66799	96.3	ZR.DB.66307	d__Bacteria;p__Spirochaetae;c__Spirochaetes;o__Spirochaetales;f__Spirochaetaceae;g__unidentified;s__sp66689
seq94	Spirochaetaceae;Treponema;sp66799	96	ZR.DB.66285	d__Bacteria;p__Spirochaetae;c__Spirochaetes;o__Spirochaetales;f__Spirochaetaceae;g__unidentified;s__sp66717
seq94	Spirochaetaceae;Treponema;sp66799	95.3	ZR.DB.66286	d__Bacteria;p__Spirochaetae;c__Spirochaetes;o__Spirochaetales;f__Spirochaetaceae;g__unidentified;s__sp66718
seq94	Spirochaetaceae;Treponema;sp66799	93.2	ZR.DB.66256	d__Bacteria;p__Spirochaetae;c__Spirochaetes;o__Spirochaetales;f__Spirochaetaceae;g__unidentified;s__sp66631
seq94	Spirochaetaceae;Treponema;sp66799	92	ZR.DB.65821	d__Bacteria;p__Spirochaetae;c__Spirochaetes;o__Spirochaetales;f__Spirochaetaceae;g__Treponema;s__sp66796
seq94	Spirochaetaceae;Treponema;sp66799	91.6	ZR.DB.66258	d__Bacteria;p__Spirochaetae;c__Spirochaetes;o__Spirochaetales;f__Spirochaetaceae;g__unidentified;s__sp66633
seq94	Spirochaetaceae;Treponema;sp66799	90.9	ZR.DB.G.65784	d__Bacteria;p__Spirochaetae;c__Spirochaetes;o__Spirochaetales;f__Spirochaetaceae;g__Treponema;s__Treponema putidum
seq94	Spirochaetaceae;Treponema;sp66799	90.9	ZR.DB.G.65774	d__Bacteria;p__Spirochaetae;c__Spirochaetes;o__Spirochaetales;f__Spirochaetaceae;g__Treponema;s__Treponema pedis
seq94	Spirochaetaceae;Treponema;sp66799	90.6	ZR.DB.G.65773	d__Bacteria;p__Spirochaetae;c__Spirochaetes;o__Spirochaetales;f__Spirochaetaceae;g__Treponema;s__Treponema pedis
seq94	Spirochaetaceae;Treponema;sp66799	90.6	ZR.DB.66296	d__Bacteria;p__Spirochaetae;c__Spirochaetes;o__Spirochaetales;f__Spirochaetaceae;g__unidentified;s__sp66642
seq94	Spirochaetaceae;Treponema;sp66799	90.4	ZR.DB.G.65755	d__Bacteria;p__Spirochaetae;c__Spirochaetes;o__Spirochaetales;f__Spirochaetaceae;g__Treponema;s__Treponema denticola
seq94	Spirochaetaceae;Treponema;sp66799	90.4	ZR.DB.G.65758	d__Bacteria;p__Spirochaetae;c__Spirochaetes;o__Spirochaetales;f__Spirochaetaceae;g__Treponema;s__Treponema denticola
seq94	Spirochaetaceae;Treponema;sp66799	90.4	ZR.DB.G.65760	d__Bacteria;p__Spirochaetae;c__Spirochaetes;o__Spirochaetales;f__Spirochaetaceae;g__Treponema;s__Treponema denticola
seq94	Spirochaetaceae;Treponema;sp66799	90.4	ZR.DB.G.65759	d__Bacteria;p__Spirochaetae;c__Spirochaetes;o__Spirochaetales;f__Spirochaetaceae;g__Treponema;s__Treponema denticola
seq94	Spirochaetaceae;Treponema;sp66799	90.4	ZR.DB.G.65757	d__Bacteria;p__Spirochaetae;c__Spirochaetes;o__Spirochaetales;f__Spirochaetaceae;g__Treponema;s__Treponema denticola
seq94	Spirochaetaceae;Treponema;sp66799	90.4	ZR.DB.G.65754	d__Bacteria;p__Spirochaetae;c__Spirochaetes;o__Spirochaetales;f__Spirochaetaceae;g__Treponema;s__Treponema denticola
seq94	Spirochaetaceae;Treponema;sp66799	90.4	ZR.DB.G.65761	d__Bacteria;p__Spirochaetae;c__Spirochaetes;o__Spirochaetales;f__Spirochaetaceae;g__Treponema;s__Treponema denticola
seq94	Spirochaetaceae;Treponema;sp66799	90.4	ZR.DB.G.65756	d__Bacteria;p__Spirochaetae;c__Spirochaetes;o__Spirochaetales;f__Spirochaetaceae;g__Treponema;s__Treponema denticola
seq94	Spirochaetaceae;Treponema;sp66799	90.2	ZR.DB.66189	d__Bacteria;p__Spirochaetae;c__Spirochaetes;o__Spirochaetales;f__Spirochaetaceae;g__unidentified;s__sp66604
seq94	Spirochaetaceae;Treponema;sp66799	90.2	ZR.DB.G.65775	d__Bacteria;p__Spirochaetae;c__Spirochaetes;o__Spirochaetales;f__Spirochaetaceae;g__Treponema;s__Treponema phagedenis
seq94	Spirochaetaceae;Treponema;sp66799	90.2	ZR.DB.G.65776	d__Bacteria;p__Spirochaetae;c__Spirochaetes;o__Spirochaetales;f__Spirochaetaceae;g__Treponema;s__Treponema phagedenis
seq166	Spirochaetaceae;Treponema;refringens	99.5	ZR.DB.65785	d__Bacteria;p__Spirochaetae;c__Spirochaetes;o__Spirochaetales;f__Spirochaetaceae;g__Treponema;s__Treponema refringens
seq166	Spirochaetaceae;Treponema;refringens	95.1	ZR.DB.66188	d__Bacteria;p__Spirochaetae;c__Spirochaetes;o__Spirochaetales;f__Spirochaetaceae;g__unidentified;s__sp66603
seq166	Spirochaetaceae;Treponema;refringens	95.1	ZR.DB.65753	d__Bacteria;p__Spirochaetae;c__Spirochaetes;o__Spirochaetales;f__Spirochaetaceae;g__Treponema;s__Treponema calligyrum
seq166	Spirochaetaceae;Treponema;refringens	94.8	ZR.DB.66306	d__Bacteria;p__Spirochaetae;c__Spirochaetes;o__Spirochaetales;f__Spirochaetaceae;g__unidentified;s__sp66688
seq166	Spirochaetaceae;Treponema;refringens	94.4	ZR.DB.66212	d__Bacteria;p__Spirochaetae;c__Spirochaetes;o__Spirochaetales;f__Spirochaetaceae;g__unidentified;s__sp66644
seq166	Spirochaetaceae;Treponema;refringens	94.1	ZR.DB.66194	d__Bacteria;p__Spirochaetae;c__Spirochaetes;o__Spirochaetales;f__Spirochaetaceae;g__unidentified;s__sp66598
seq166	Spirochaetaceae;Treponema;refringens	92.5	ZR.DB.66318	d__Bacteria;p__Spirochaetae;c__Spirochaetes;o__Spirochaetales;f__Spirochaetaceae;g__unidentified;s__sp66700
seq166	Spirochaetaceae;Treponema;refringens	90.2	ZR.DB.66196	d__Bacteria;p__Spirochaetae;c__Spirochaetes;o__Spirochaetales;f__Spirochaetaceae;g__unidentified;s__sp66596
seq207	Spirochaetaceae;NA;sp66598	100	ZR.DB.66194	d__Bacteria;p__Spirochaetae;c__Spirochaetes;o__Spirochaetales;f__Spirochaetaceae;g__unidentified;s__sp66598
seq207	Spirochaetaceae;NA;sp66598	94.4	ZR.DB.66212	d__Bacteria;p__Spirochaetae;c__Spirochaetes;o__Spirochaetales;f__Spirochaetaceae;g__unidentified;s__sp66644
seq207	Spirochaetaceae;NA;sp66598	94.4	ZR.DB.65785	d__Bacteria;p__Spirochaetae;c__Spirochaetes;o__Spirochaetales;f__Spirochaetaceae;g__Treponema;s__Treponema refringens
seq207	Spirochaetaceae;NA;sp66598	94.4	ZR.DB.66188	d__Bacteria;p__Spirochaetae;c__Spirochaetes;o__Spirochaetales;f__Spirochaetaceae;g__unidentified;s__sp66603
seq207	Spirochaetaceae;NA;sp66598	93.7	ZR.DB.66306	d__Bacteria;p__Spirochaetae;c__Spirochaetes;o__Spirochaetales;f__Spirochaetaceae;g__unidentified;s__sp66688
seq207	Spirochaetaceae;NA;sp66598	93.4	ZR.DB.65753	d__Bacteria;p__Spirochaetae;c__Spirochaetes;o__Spirochaetales;f__Spirochaetaceae;g__Treponema;s__Treponema calligyrum
seq207	Spirochaetaceae;NA;sp66598	90.6	ZR.DB.66318	d__Bacteria;p__Spirochaetae;c__Spirochaetes;o__Spirochaetales;f__Spirochaetaceae;g__unidentified;s__sp66700
seq423	Spirochaetaceae;NA;sp66598	97.4	ZR.DB.66194	d__Bacteria;p__Spirochaetae;c__Spirochaetes;o__Spirochaetales;f__Spirochaetaceae;g__unidentified;s__sp66598
seq423	Spirochaetaceae;NA;sp66598	95.1	ZR.DB.66188	d__Bacteria;p__Spirochaetae;c__Spirochaetes;o__Spirochaetales;f__Spirochaetaceae;g__unidentified;s__sp66603
seq423	Spirochaetaceae;NA;sp66598	94.8	ZR.DB.65785	d__Bacteria;p__Spirochaetae;c__Spirochaetes;o__Spirochaetales;f__Spirochaetaceae;g__Treponema;s__Treponema refringens
seq423	Spirochaetaceae;NA;sp66598	94.6	ZR.DB.66212	d__Bacteria;p__Spirochaetae;c__Spirochaetes;o__Spirochaetales;f__Spirochaetaceae;g__unidentified;s__sp66644
seq423	Spirochaetaceae;NA;sp66598	94.1	ZR.DB.66306	d__Bacteria;p__Spirochaetae;c__Spirochaetes;o__Spirochaetales;f__Spirochaetaceae;g__unidentified;s__sp66688
seq423	Spirochaetaceae;NA;sp66598	93.9	ZR.DB.65753	d__Bacteria;p__Spirochaetae;c__Spirochaetes;o__Spirochaetales;f__Spirochaetaceae;g__Treponema;s__Treponema calligyrum
seq423	Spirochaetaceae;NA;sp66598	90.9	ZR.DB.66196	d__Bacteria;p__Spirochaetae;c__Spirochaetes;o__Spirochaetales;f__Spirochaetaceae;g__unidentified;s__sp66596
seq423	Spirochaetaceae;NA;sp66598	90.4	ZR.DB.66318	d__Bacteria;p__Spirochaetae;c__Spirochaetes;o__Spirochaetales;f__Spirochaetaceae;g__unidentified;s__sp66700
seq445	Spirochaetaceae;Treponema;pedis	99.8	ZR.DB.G.65774	d__Bacteria;p__Spirochaetae;c__Spirochaetes;o__Spirochaetales;f__Spirochaetaceae;g__Treponema;s__Treponema pedis
seq445	Spirochaetaceae;Treponema;pedis	99.3	ZR.DB.G.65773	d__Bacteria;p__Spirochaetae;c__Spirochaetes;o__Spirochaetales;f__Spirochaetaceae;g__Treponema;s__Treponema pedis
seq445	Spirochaetaceae;Treponema;pedis	96.3	ZR.DB.65822	d__Bacteria;p__Spirochaetae;c__Spirochaetes;o__Spirochaetales;f__Spirochaetaceae;g__Treponema;s__sp66795
seq445	Spirochaetaceae;Treponema;pedis	95.6	ZR.DB.66190	d__Bacteria;p__Spirochaetae;c__Spirochaetes;o__Spirochaetales;f__Spirochaetaceae;g__unidentified;s__sp66602
seq445	Spirochaetaceae;Treponema;pedis	94.9	ZR.DB.66258	d__Bacteria;p__Spirochaetae;c__Spirochaetes;o__Spirochaetales;f__Spirochaetaceae;g__unidentified;s__sp66633
seq445	Spirochaetaceae;Treponema;pedis	94.4	ZR.DB.G.65784	d__Bacteria;p__Spirochaetae;c__Spirochaetes;o__Spirochaetales;f__Spirochaetaceae;g__Treponema;s__Treponema putidum
seq445	Spirochaetaceae;Treponema;pedis	94.4	ZR.DB.G.65760	d__Bacteria;p__Spirochaetae;c__Spirochaetes;o__Spirochaetales;f__Spirochaetaceae;g__Treponema;s__Treponema denticola
seq445	Spirochaetaceae;Treponema;pedis	94.4	ZR.DB.G.65755	d__Bacteria;p__Spirochaetae;c__Spirochaetes;o__Spirochaetales;f__Spirochaetaceae;g__Treponema;s__Treponema denticola
seq445	Spirochaetaceae;Treponema;pedis	94.4	ZR.DB.G.65757	d__Bacteria;p__Spirochaetae;c__Spirochaetes;o__Spirochaetales;f__Spirochaetaceae;g__Treponema;s__Treponema denticola
seq445	Spirochaetaceae;Treponema;pedis	94.4	ZR.DB.G.65759	d__Bacteria;p__Spirochaetae;c__Spirochaetes;o__Spirochaetales;f__Spirochaetaceae;g__Treponema;s__Treponema denticola
seq445	Spirochaetaceae;Treponema;pedis	94.4	ZR.DB.G.65761	d__Bacteria;p__Spirochaetae;c__Spirochaetes;o__Spirochaetales;f__Spirochaetaceae;g__Treponema;s__Treponema denticola
seq445	Spirochaetaceae;Treponema;pedis	94.4	ZR.DB.G.65754	d__Bacteria;p__Spirochaetae;c__Spirochaetes;o__Spirochaetales;f__Spirochaetaceae;g__Treponema;s__Treponema denticola
seq445	Spirochaetaceae;Treponema;pedis	94.4	ZR.DB.G.65758	d__Bacteria;p__Spirochaetae;c__Spirochaetes;o__Spirochaetales;f__Spirochaetaceae;g__Treponema;s__Treponema denticola
seq445	Spirochaetaceae;Treponema;pedis	94.4	ZR.DB.G.65756	d__Bacteria;p__Spirochaetae;c__Spirochaetes;o__Spirochaetales;f__Spirochaetaceae;g__Treponema;s__Treponema denticola
seq445	Spirochaetaceae;Treponema;pedis	93.9	ZR.DB.65821	d__Bacteria;p__Spirochaetae;c__Spirochaetes;o__Spirochaetales;f__Spirochaetaceae;g__Treponema;s__sp66796
seq445	Spirochaetaceae;Treponema;pedis	92.8	ZR.DB.66215	d__Bacteria;p__Spirochaetae;c__Spirochaetes;o__Spirochaetales;f__Spirochaetaceae;g__unidentified;s__sp66661
seq445	Spirochaetaceae;Treponema;pedis	90.4	ZR.DB.66217	d__Bacteria;p__Spirochaetae;c__Spirochaetes;o__Spirochaetales;f__Spirochaetaceae;g__unidentified;s__sp66678
seq445	Spirochaetaceae;Treponema;pedis	90.4	ZR.DB.66210	d__Bacteria;p__Spirochaetae;c__Spirochaetes;o__Spirochaetales;f__Spirochaetaceae;g__unidentified;s__sp66646
seq460	Spirochaetaceae;Treponema;pedis	99.8	ZR.DB.G.65774	d__Bacteria;p__Spirochaetae;c__Spirochaetes;o__Spirochaetales;f__Spirochaetaceae;g__Treponema;s__Treponema pedis
seq460	Spirochaetaceae;Treponema;pedis	99.3	ZR.DB.G.65773	d__Bacteria;p__Spirochaetae;c__Spirochaetes;o__Spirochaetales;f__Spirochaetaceae;g__Treponema;s__Treponema pedis
seq460	Spirochaetaceae;Treponema;pedis	96.3	ZR.DB.65822	d__Bacteria;p__Spirochaetae;c__Spirochaetes;o__Spirochaetales;f__Spirochaetaceae;g__Treponema;s__sp66795
seq460	Spirochaetaceae;Treponema;pedis	95.6	ZR.DB.66190	d__Bacteria;p__Spirochaetae;c__Spirochaetes;o__Spirochaetales;f__Spirochaetaceae;g__unidentified;s__sp66602
seq460	Spirochaetaceae;Treponema;pedis	94.9	ZR.DB.66258	d__Bacteria;p__Spirochaetae;c__Spirochaetes;o__Spirochaetales;f__Spirochaetaceae;g__unidentified;s__sp66633
seq460	Spirochaetaceae;Treponema;pedis	94.4	ZR.DB.G.65756	d__Bacteria;p__Spirochaetae;c__Spirochaetes;o__Spirochaetales;f__Spirochaetaceae;g__Treponema;s__Treponema denticola
seq460	Spirochaetaceae;Treponema;pedis	94.4	ZR.DB.G.65758	d__Bacteria;p__Spirochaetae;c__Spirochaetes;o__Spirochaetales;f__Spirochaetaceae;g__Treponema;s__Treponema denticola
seq460	Spirochaetaceae;Treponema;pedis	94.4	ZR.DB.G.65754	d__Bacteria;p__Spirochaetae;c__Spirochaetes;o__Spirochaetales;f__Spirochaetaceae;g__Treponema;s__Treponema denticola
seq460	Spirochaetaceae;Treponema;pedis	94.4	ZR.DB.G.65761	d__Bacteria;p__Spirochaetae;c__Spirochaetes;o__Spirochaetales;f__Spirochaetaceae;g__Treponema;s__Treponema denticola
seq460	Spirochaetaceae;Treponema;pedis	94.4	ZR.DB.G.65759	d__Bacteria;p__Spirochaetae;c__Spirochaetes;o__Spirochaetales;f__Spirochaetaceae;g__Treponema;s__Treponema denticola
seq460	Spirochaetaceae;Treponema;pedis	94.4	ZR.DB.G.65755	d__Bacteria;p__Spirochaetae;c__Spirochaetes;o__Spirochaetales;f__Spirochaetaceae;g__Treponema;s__Treponema denticola
seq460	Spirochaetaceae;Treponema;pedis	94.4	ZR.DB.G.65757	d__Bacteria;p__Spirochaetae;c__Spirochaetes;o__Spirochaetales;f__Spirochaetaceae;g__Treponema;s__Treponema denticola
seq460	Spirochaetaceae;Treponema;pedis	94.4	ZR.DB.G.65784	d__Bacteria;p__Spirochaetae;c__Spirochaetes;o__Spirochaetales;f__Spirochaetaceae;g__Treponema;s__Treponema putidum
seq460	Spirochaetaceae;Treponema;pedis	94.4	ZR.DB.G.65760	d__Bacteria;p__Spirochaetae;c__Spirochaetes;o__Spirochaetales;f__Spirochaetaceae;g__Treponema;s__Treponema denticola
seq460	Spirochaetaceae;Treponema;pedis	93.9	ZR.DB.65821	d__Bacteria;p__Spirochaetae;c__Spirochaetes;o__Spirochaetales;f__Spirochaetaceae;g__Treponema;s__sp66796
seq460	Spirochaetaceae;Treponema;pedis	92.8	ZR.DB.66215	d__Bacteria;p__Spirochaetae;c__Spirochaetes;o__Spirochaetales;f__Spirochaetaceae;g__unidentified;s__sp66661
seq460	Spirochaetaceae;Treponema;pedis	90.7	ZR.DB.66217	d__Bacteria;p__Spirochaetae;c__Spirochaetes;o__Spirochaetales;f__Spirochaetaceae;g__unidentified;s__sp66678
seq460	Spirochaetaceae;Treponema;pedis	90.4	ZR.DB.66210	d__Bacteria;p__Spirochaetae;c__Spirochaetes;o__Spirochaetales;f__Spirochaetaceae;g__unidentified;s__sp66646
seq576	Spirochaetaceae;Treponema;pedis	98.8	ZR.DB.G.65773	d__Bacteria;p__Spirochaetae;c__Spirochaetes;o__Spirochaetales;f__Spirochaetaceae;g__Treponema;s__Treponema pedis
seq576	Spirochaetaceae;Treponema;pedis	98.8	ZR.DB.G.65774	d__Bacteria;p__Spirochaetae;c__Spirochaetes;o__Spirochaetales;f__Spirochaetaceae;g__Treponema;s__Treponema pedis
seq576	Spirochaetaceae;Treponema;pedis	97	ZR.DB.65822	d__Bacteria;p__Spirochaetae;c__Spirochaetes;o__Spirochaetales;f__Spirochaetaceae;g__Treponema;s__sp66795
seq576	Spirochaetaceae;Treponema;pedis	96	ZR.DB.66190	d__Bacteria;p__Spirochaetae;c__Spirochaetes;o__Spirochaetales;f__Spirochaetaceae;g__unidentified;s__sp66602
seq576	Spirochaetaceae;Treponema;pedis	94.6	ZR.DB.G.65784	d__Bacteria;p__Spirochaetae;c__Spirochaetes;o__Spirochaetales;f__Spirochaetaceae;g__Treponema;s__Treponema putidum
seq576	Spirochaetaceae;Treponema;pedis	94.6	ZR.DB.66258	d__Bacteria;p__Spirochaetae;c__Spirochaetes;o__Spirochaetales;f__Spirochaetaceae;g__unidentified;s__sp66633
seq576	Spirochaetaceae;Treponema;pedis	94.2	ZR.DB.G.65756	d__Bacteria;p__Spirochaetae;c__Spirochaetes;o__Spirochaetales;f__Spirochaetaceae;g__Treponema;s__Treponema denticola
seq576	Spirochaetaceae;Treponema;pedis	94.2	ZR.DB.G.65759	d__Bacteria;p__Spirochaetae;c__Spirochaetes;o__Spirochaetales;f__Spirochaetaceae;g__Treponema;s__Treponema denticola
seq576	Spirochaetaceae;Treponema;pedis	94.2	ZR.DB.65821	d__Bacteria;p__Spirochaetae;c__Spirochaetes;o__Spirochaetales;f__Spirochaetaceae;g__Treponema;s__sp66796
seq576	Spirochaetaceae;Treponema;pedis	94.2	ZR.DB.G.65754	d__Bacteria;p__Spirochaetae;c__Spirochaetes;o__Spirochaetales;f__Spirochaetaceae;g__Treponema;s__Treponema denticola
seq576	Spirochaetaceae;Treponema;pedis	94.2	ZR.DB.G.65757	d__Bacteria;p__Spirochaetae;c__Spirochaetes;o__Spirochaetales;f__Spirochaetaceae;g__Treponema;s__Treponema denticola
seq576	Spirochaetaceae;Treponema;pedis	94.2	ZR.DB.G.65760	d__Bacteria;p__Spirochaetae;c__Spirochaetes;o__Spirochaetales;f__Spirochaetaceae;g__Treponema;s__Treponema denticola
seq576	Spirochaetaceae;Treponema;pedis	94.2	ZR.DB.G.65758	d__Bacteria;p__Spirochaetae;c__Spirochaetes;o__Spirochaetales;f__Spirochaetaceae;g__Treponema;s__Treponema denticola
seq576	Spirochaetaceae;Treponema;pedis	94.2	ZR.DB.G.65755	d__Bacteria;p__Spirochaetae;c__Spirochaetes;o__Spirochaetales;f__Spirochaetaceae;g__Treponema;s__Treponema denticola
seq576	Spirochaetaceae;Treponema;pedis	94.2	ZR.DB.G.65761	d__Bacteria;p__Spirochaetae;c__Spirochaetes;o__Spirochaetales;f__Spirochaetaceae;g__Treponema;s__Treponema denticola
seq576	Spirochaetaceae;Treponema;pedis	93	ZR.DB.66215	d__Bacteria;p__Spirochaetae;c__Spirochaetes;o__Spirochaetales;f__Spirochaetaceae;g__unidentified;s__sp66661
seq576	Spirochaetaceae;Treponema;pedis	91.8	ZR.DB.66248	d__Bacteria;p__Spirochaetae;c__Spirochaetes;o__Spirochaetales;f__Spirochaetaceae;g__unidentified;s__sp66623
seq576	Spirochaetaceae;Treponema;pedis	91.6	ZR.DB.66236	d__Bacteria;p__Spirochaetae;c__Spirochaetes;o__Spirochaetales;f__Spirochaetaceae;g__unidentified;s__sp66615
seq576	Spirochaetaceae;Treponema;pedis	91.6	ZR.DB.65825	d__Bacteria;p__Spirochaetae;c__Spirochaetes;o__Spirochaetales;f__Spirochaetaceae;g__Treponema;s__sp66800
seq576	Spirochaetaceae;Treponema;pedis	91.4	ZR.DB.66187	d__Bacteria;p__Spirochaetae;c__Spirochaetes;o__Spirochaetales;f__Spirochaetaceae;g__unidentified;s__sp66594
seq576	Spirochaetaceae;Treponema;pedis	91.4	ZR.DB.66305	d__Bacteria;p__Spirochaetae;c__Spirochaetes;o__Spirochaetales;f__Spirochaetaceae;g__unidentified;s__sp66687
seq576	Spirochaetaceae;Treponema;pedis	90.9	ZR.DB.66309	d__Bacteria;p__Spirochaetae;c__Spirochaetes;o__Spirochaetales;f__Spirochaetaceae;g__unidentified;s__sp66691
seq576	Spirochaetaceae;Treponema;pedis	90.7	ZR.DB.66197	d__Bacteria;p__Spirochaetae;c__Spirochaetes;o__Spirochaetales;f__Spirochaetaceae;g__unidentified;s__sp66595
seq576	Spirochaetaceae;Treponema;pedis	90.7	ZR.DB.66210	d__Bacteria;p__Spirochaetae;c__Spirochaetes;o__Spirochaetales;f__Spirochaetaceae;g__unidentified;s__sp66646
seq576	Spirochaetaceae;Treponema;pedis	90.7	ZR.DB.66217	d__Bacteria;p__Spirochaetae;c__Spirochaetes;o__Spirochaetales;f__Spirochaetaceae;g__unidentified;s__sp66678
seq576	Spirochaetaceae;Treponema;pedis	90.4	ZR.DB.G.65776	d__Bacteria;p__Spirochaetae;c__Spirochaetes;o__Spirochaetales;f__Spirochaetaceae;g__Treponema;s__Treponema phagedenis
seq576	Spirochaetaceae;Treponema;pedis	90.4	ZR.DB.66313	d__Bacteria;p__Spirochaetae;c__Spirochaetes;o__Spirochaetales;f__Spirochaetaceae;g__unidentified;s__sp66695
seq576	Spirochaetaceae;Treponema;pedis	90.4	ZR.DB.66189	d__Bacteria;p__Spirochaetae;c__Spirochaetes;o__Spirochaetales;f__Spirochaetaceae;g__unidentified;s__sp66604
seq576	Spirochaetaceae;Treponema;pedis	90.2	ZR.DB.66296	d__Bacteria;p__Spirochaetae;c__Spirochaetes;o__Spirochaetales;f__Spirochaetaceae;g__unidentified;s__sp66642
seq620	Spirochaetaceae;Treponema;pedis	99.8	ZR.DB.G.65774	d__Bacteria;p__Spirochaetae;c__Spirochaetes;o__Spirochaetales;f__Spirochaetaceae;g__Treponema;s__Treponema pedis
seq620	Spirochaetaceae;Treponema;pedis	99.3	ZR.DB.G.65773	d__Bacteria;p__Spirochaetae;c__Spirochaetes;o__Spirochaetales;f__Spirochaetaceae;g__Treponema;s__Treponema pedis
seq620	Spirochaetaceae;Treponema;pedis	96.3	ZR.DB.65822	d__Bacteria;p__Spirochaetae;c__Spirochaetes;o__Spirochaetales;f__Spirochaetaceae;g__Treponema;s__sp66795
seq620	Spirochaetaceae;Treponema;pedis	95.6	ZR.DB.66190	d__Bacteria;p__Spirochaetae;c__Spirochaetes;o__Spirochaetales;f__Spirochaetaceae;g__unidentified;s__sp66602
seq620	Spirochaetaceae;Treponema;pedis	94.9	ZR.DB.66258	d__Bacteria;p__Spirochaetae;c__Spirochaetes;o__Spirochaetales;f__Spirochaetaceae;g__unidentified;s__sp66633
seq620	Spirochaetaceae;Treponema;pedis	94.4	ZR.DB.G.65756	d__Bacteria;p__Spirochaetae;c__Spirochaetes;o__Spirochaetales;f__Spirochaetaceae;g__Treponema;s__Treponema denticola
seq620	Spirochaetaceae;Treponema;pedis	94.4	ZR.DB.G.65758	d__Bacteria;p__Spirochaetae;c__Spirochaetes;o__Spirochaetales;f__Spirochaetaceae;g__Treponema;s__Treponema denticola
seq620	Spirochaetaceae;Treponema;pedis	94.4	ZR.DB.G.65754	d__Bacteria;p__Spirochaetae;c__Spirochaetes;o__Spirochaetales;f__Spirochaetaceae;g__Treponema;s__Treponema denticola
seq620	Spirochaetaceae;Treponema;pedis	94.4	ZR.DB.G.65761	d__Bacteria;p__Spirochaetae;c__Spirochaetes;o__Spirochaetales;f__Spirochaetaceae;g__Treponema;s__Treponema denticola
seq620	Spirochaetaceae;Treponema;pedis	94.4	ZR.DB.G.65759	d__Bacteria;p__Spirochaetae;c__Spirochaetes;o__Spirochaetales;f__Spirochaetaceae;g__Treponema;s__Treponema denticola
seq620	Spirochaetaceae;Treponema;pedis	94.4	ZR.DB.G.65757	d__Bacteria;p__Spirochaetae;c__Spirochaetes;o__Spirochaetales;f__Spirochaetaceae;g__Treponema;s__Treponema denticola
seq620	Spirochaetaceae;Treponema;pedis	94.4	ZR.DB.G.65755	d__Bacteria;p__Spirochaetae;c__Spirochaetes;o__Spirochaetales;f__Spirochaetaceae;g__Treponema;s__Treponema denticola
seq620	Spirochaetaceae;Treponema;pedis	94.4	ZR.DB.G.65760	d__Bacteria;p__Spirochaetae;c__Spirochaetes;o__Spirochaetales;f__Spirochaetaceae;g__Treponema;s__Treponema denticola
seq620	Spirochaetaceae;Treponema;pedis	94.4	ZR.DB.G.65784	d__Bacteria;p__Spirochaetae;c__Spirochaetes;o__Spirochaetales;f__Spirochaetaceae;g__Treponema;s__Treponema putidum
seq620	Spirochaetaceae;Treponema;pedis	93.9	ZR.DB.65821	d__Bacteria;p__Spirochaetae;c__Spirochaetes;o__Spirochaetales;f__Spirochaetaceae;g__Treponema;s__sp66796
seq620	Spirochaetaceae;Treponema;pedis	92.8	ZR.DB.66215	d__Bacteria;p__Spirochaetae;c__Spirochaetes;o__Spirochaetales;f__Spirochaetaceae;g__unidentified;s__sp66661
seq620	Spirochaetaceae;Treponema;pedis	90.4	ZR.DB.66210	d__Bacteria;p__Spirochaetae;c__Spirochaetes;o__Spirochaetales;f__Spirochaetaceae;g__unidentified;s__sp66646
seq620	Spirochaetaceae;Treponema;pedis	90.4	ZR.DB.66217	d__Bacteria;p__Spirochaetae;c__Spirochaetes;o__Spirochaetales;f__Spirochaetaceae;g__unidentified;s__sp66678
seq668	Spirochaetaceae;Treponema;pedis	99.8	ZR.DB.G.65774	d__Bacteria;p__Spirochaetae;c__Spirochaetes;o__Spirochaetales;f__Spirochaetaceae;g__Treponema;s__Treponema pedis
seq668	Spirochaetaceae;Treponema;pedis	99.3	ZR.DB.G.65773	d__Bacteria;p__Spirochaetae;c__Spirochaetes;o__Spirochaetales;f__Spirochaetaceae;g__Treponema;s__Treponema pedis
seq668	Spirochaetaceae;Treponema;pedis	96.3	ZR.DB.65822	d__Bacteria;p__Spirochaetae;c__Spirochaetes;o__Spirochaetales;f__Spirochaetaceae;g__Treponema;s__sp66795
seq668	Spirochaetaceae;Treponema;pedis	95.6	ZR.DB.66190	d__Bacteria;p__Spirochaetae;c__Spirochaetes;o__Spirochaetales;f__Spirochaetaceae;g__unidentified;s__sp66602
seq668	Spirochaetaceae;Treponema;pedis	94.9	ZR.DB.66258	d__Bacteria;p__Spirochaetae;c__Spirochaetes;o__Spirochaetales;f__Spirochaetaceae;g__unidentified;s__sp66633
seq668	Spirochaetaceae;Treponema;pedis	94.4	ZR.DB.G.65756	d__Bacteria;p__Spirochaetae;c__Spirochaetes;o__Spirochaetales;f__Spirochaetaceae;g__Treponema;s__Treponema denticola
seq668	Spirochaetaceae;Treponema;pedis	94.4	ZR.DB.G.65758	d__Bacteria;p__Spirochaetae;c__Spirochaetes;o__Spirochaetales;f__Spirochaetaceae;g__Treponema;s__Treponema denticola
seq668	Spirochaetaceae;Treponema;pedis	94.4	ZR.DB.G.65754	d__Bacteria;p__Spirochaetae;c__Spirochaetes;o__Spirochaetales;f__Spirochaetaceae;g__Treponema;s__Treponema denticola
seq668	Spirochaetaceae;Treponema;pedis	94.4	ZR.DB.G.65761	d__Bacteria;p__Spirochaetae;c__Spirochaetes;o__Spirochaetales;f__Spirochaetaceae;g__Treponema;s__Treponema denticola
seq668	Spirochaetaceae;Treponema;pedis	94.4	ZR.DB.G.65759	d__Bacteria;p__Spirochaetae;c__Spirochaetes;o__Spirochaetales;f__Spirochaetaceae;g__Treponema;s__Treponema denticola
seq668	Spirochaetaceae;Treponema;pedis	94.4	ZR.DB.G.65755	d__Bacteria;p__Spirochaetae;c__Spirochaetes;o__Spirochaetales;f__Spirochaetaceae;g__Treponema;s__Treponema denticola
seq668	Spirochaetaceae;Treponema;pedis	94.4	ZR.DB.G.65757	d__Bacteria;p__Spirochaetae;c__Spirochaetes;o__Spirochaetales;f__Spirochaetaceae;g__Treponema;s__Treponema denticola
seq668	Spirochaetaceae;Treponema;pedis	94.4	ZR.DB.G.65784	d__Bacteria;p__Spirochaetae;c__Spirochaetes;o__Spirochaetales;f__Spirochaetaceae;g__Treponema;s__Treponema putidum
seq668	Spirochaetaceae;Treponema;pedis	94.4	ZR.DB.G.65760	d__Bacteria;p__Spirochaetae;c__Spirochaetes;o__Spirochaetales;f__Spirochaetaceae;g__Treponema;s__Treponema denticola
seq668	Spirochaetaceae;Treponema;pedis	93.9	ZR.DB.65821	d__Bacteria;p__Spirochaetae;c__Spirochaetes;o__Spirochaetales;f__Spirochaetaceae;g__Treponema;s__sp66796
seq668	Spirochaetaceae;Treponema;pedis	92.8	ZR.DB.66215	d__Bacteria;p__Spirochaetae;c__Spirochaetes;o__Spirochaetales;f__Spirochaetaceae;g__unidentified;s__sp66661
seq668	Spirochaetaceae;Treponema;pedis	90.4	ZR.DB.66210	d__Bacteria;p__Spirochaetae;c__Spirochaetes;o__Spirochaetales;f__Spirochaetaceae;g__unidentified;s__sp66646
seq668	Spirochaetaceae;Treponema;pedis	90.4	ZR.DB.66217	d__Bacteria;p__Spirochaetae;c__Spirochaetes;o__Spirochaetales;f__Spirochaetaceae;g__unidentified;s__sp66678
seq725	Spirochaetaceae;Treponema;pedis	99.8	ZR.DB.G.65774	d__Bacteria;p__Spirochaetae;c__Spirochaetes;o__Spirochaetales;f__Spirochaetaceae;g__Treponema;s__Treponema pedis
seq725	Spirochaetaceae;Treponema;pedis	99.3	ZR.DB.G.65773	d__Bacteria;p__Spirochaetae;c__Spirochaetes;o__Spirochaetales;f__Spirochaetaceae;g__Treponema;s__Treponema pedis
seq725	Spirochaetaceae;Treponema;pedis	96.3	ZR.DB.65822	d__Bacteria;p__Spirochaetae;c__Spirochaetes;o__Spirochaetales;f__Spirochaetaceae;g__Treponema;s__sp66795
seq725	Spirochaetaceae;Treponema;pedis	95.6	ZR.DB.66190	d__Bacteria;p__Spirochaetae;c__Spirochaetes;o__Spirochaetales;f__Spirochaetaceae;g__unidentified;s__sp66602
seq725	Spirochaetaceae;Treponema;pedis	94.9	ZR.DB.66258	d__Bacteria;p__Spirochaetae;c__Spirochaetes;o__Spirochaetales;f__Spirochaetaceae;g__unidentified;s__sp66633
seq725	Spirochaetaceae;Treponema;pedis	94.4	ZR.DB.G.65754	d__Bacteria;p__Spirochaetae;c__Spirochaetes;o__Spirochaetales;f__Spirochaetaceae;g__Treponema;s__Treponema denticola
seq725	Spirochaetaceae;Treponema;pedis	94.4	ZR.DB.G.65758	d__Bacteria;p__Spirochaetae;c__Spirochaetes;o__Spirochaetales;f__Spirochaetaceae;g__Treponema;s__Treponema denticola
seq725	Spirochaetaceae;Treponema;pedis	94.4	ZR.DB.G.65756	d__Bacteria;p__Spirochaetae;c__Spirochaetes;o__Spirochaetales;f__Spirochaetaceae;g__Treponema;s__Treponema denticola
seq725	Spirochaetaceae;Treponema;pedis	94.4	ZR.DB.G.65760	d__Bacteria;p__Spirochaetae;c__Spirochaetes;o__Spirochaetales;f__Spirochaetaceae;g__Treponema;s__Treponema denticola
seq725	Spirochaetaceae;Treponema;pedis	94.4	ZR.DB.G.65784	d__Bacteria;p__Spirochaetae;c__Spirochaetes;o__Spirochaetales;f__Spirochaetaceae;g__Treponema;s__Treponema putidum
seq725	Spirochaetaceae;Treponema;pedis	94.4	ZR.DB.G.65757	d__Bacteria;p__Spirochaetae;c__Spirochaetes;o__Spirochaetales;f__Spirochaetaceae;g__Treponema;s__Treponema denticola
seq725	Spirochaetaceae;Treponema;pedis	94.4	ZR.DB.G.65755	d__Bacteria;p__Spirochaetae;c__Spirochaetes;o__Spirochaetales;f__Spirochaetaceae;g__Treponema;s__Treponema denticola
seq725	Spirochaetaceae;Treponema;pedis	94.4	ZR.DB.G.65759	d__Bacteria;p__Spirochaetae;c__Spirochaetes;o__Spirochaetales;f__Spirochaetaceae;g__Treponema;s__Treponema denticola
seq725	Spirochaetaceae;Treponema;pedis	94.4	ZR.DB.G.65761	d__Bacteria;p__Spirochaetae;c__Spirochaetes;o__Spirochaetales;f__Spirochaetaceae;g__Treponema;s__Treponema denticola
seq725	Spirochaetaceae;Treponema;pedis	93.9	ZR.DB.65821	d__Bacteria;p__Spirochaetae;c__Spirochaetes;o__Spirochaetales;f__Spirochaetaceae;g__Treponema;s__sp66796
seq725	Spirochaetaceae;Treponema;pedis	92.8	ZR.DB.66215	d__Bacteria;p__Spirochaetae;c__Spirochaetes;o__Spirochaetales;f__Spirochaetaceae;g__unidentified;s__sp66661
seq725	Spirochaetaceae;Treponema;pedis	90.4	ZR.DB.66217	d__Bacteria;p__Spirochaetae;c__Spirochaetes;o__Spirochaetales;f__Spirochaetaceae;g__unidentified;s__sp66678
seq725	Spirochaetaceae;Treponema;pedis	90.4	ZR.DB.66210	d__Bacteria;p__Spirochaetae;c__Spirochaetes;o__Spirochaetales;f__Spirochaetaceae;g__unidentified;s__sp66646
seq742	Spirochaetaceae;Treponema;pedis	99.8	ZR.DB.G.65774	d__Bacteria;p__Spirochaetae;c__Spirochaetes;o__Spirochaetales;f__Spirochaetaceae;g__Treponema;s__Treponema pedis
seq742	Spirochaetaceae;Treponema;pedis	99.3	ZR.DB.G.65773	d__Bacteria;p__Spirochaetae;c__Spirochaetes;o__Spirochaetales;f__Spirochaetaceae;g__Treponema;s__Treponema pedis
seq742	Spirochaetaceae;Treponema;pedis	96.3	ZR.DB.65822	d__Bacteria;p__Spirochaetae;c__Spirochaetes;o__Spirochaetales;f__Spirochaetaceae;g__Treponema;s__sp66795
seq742	Spirochaetaceae;Treponema;pedis	95.6	ZR.DB.66190	d__Bacteria;p__Spirochaetae;c__Spirochaetes;o__Spirochaetales;f__Spirochaetaceae;g__unidentified;s__sp66602
seq742	Spirochaetaceae;Treponema;pedis	94.9	ZR.DB.66258	d__Bacteria;p__Spirochaetae;c__Spirochaetes;o__Spirochaetales;f__Spirochaetaceae;g__unidentified;s__sp66633
seq742	Spirochaetaceae;Treponema;pedis	94.4	ZR.DB.G.65754	d__Bacteria;p__Spirochaetae;c__Spirochaetes;o__Spirochaetales;f__Spirochaetaceae;g__Treponema;s__Treponema denticola
seq742	Spirochaetaceae;Treponema;pedis	94.4	ZR.DB.G.65758	d__Bacteria;p__Spirochaetae;c__Spirochaetes;o__Spirochaetales;f__Spirochaetaceae;g__Treponema;s__Treponema denticola
seq742	Spirochaetaceae;Treponema;pedis	94.4	ZR.DB.G.65756	d__Bacteria;p__Spirochaetae;c__Spirochaetes;o__Spirochaetales;f__Spirochaetaceae;g__Treponema;s__Treponema denticola
seq742	Spirochaetaceae;Treponema;pedis	94.4	ZR.DB.G.65784	d__Bacteria;p__Spirochaetae;c__Spirochaetes;o__Spirochaetales;f__Spirochaetaceae;g__Treponema;s__Treponema putidum
seq742	Spirochaetaceae;Treponema;pedis	94.4	ZR.DB.G.65760	d__Bacteria;p__Spirochaetae;c__Spirochaetes;o__Spirochaetales;f__Spirochaetaceae;g__Treponema;s__Treponema denticola
seq742	Spirochaetaceae;Treponema;pedis	94.4	ZR.DB.G.65755	d__Bacteria;p__Spirochaetae;c__Spirochaetes;o__Spirochaetales;f__Spirochaetaceae;g__Treponema;s__Treponema denticola
seq742	Spirochaetaceae;Treponema;pedis	94.4	ZR.DB.G.65757	d__Bacteria;p__Spirochaetae;c__Spirochaetes;o__Spirochaetales;f__Spirochaetaceae;g__Treponema;s__Treponema denticola
seq742	Spirochaetaceae;Treponema;pedis	94.4	ZR.DB.G.65759	d__Bacteria;p__Spirochaetae;c__Spirochaetes;o__Spirochaetales;f__Spirochaetaceae;g__Treponema;s__Treponema denticola
seq742	Spirochaetaceae;Treponema;pedis	94.4	ZR.DB.G.65761	d__Bacteria;p__Spirochaetae;c__Spirochaetes;o__Spirochaetales;f__Spirochaetaceae;g__Treponema;s__Treponema denticola
seq742	Spirochaetaceae;Treponema;pedis	93.9	ZR.DB.65821	d__Bacteria;p__Spirochaetae;c__Spirochaetes;o__Spirochaetales;f__Spirochaetaceae;g__Treponema;s__sp66796
seq742	Spirochaetaceae;Treponema;pedis	92.8	ZR.DB.66215	d__Bacteria;p__Spirochaetae;c__Spirochaetes;o__Spirochaetales;f__Spirochaetaceae;g__unidentified;s__sp66661
seq742	Spirochaetaceae;Treponema;pedis	90.4	ZR.DB.66217	d__Bacteria;p__Spirochaetae;c__Spirochaetes;o__Spirochaetales;f__Spirochaetaceae;g__unidentified;s__sp66678
seq742	Spirochaetaceae;Treponema;pedis	90.4	ZR.DB.66210	d__Bacteria;p__Spirochaetae;c__Spirochaetes;o__Spirochaetales;f__Spirochaetaceae;g__unidentified;s__sp66646
seq754	Spirochaetaceae;NA;sp66603	100	ZR.DB.66188	d__Bacteria;p__Spirochaetae;c__Spirochaetes;o__Spirochaetales;f__Spirochaetaceae;g__unidentified;s__sp66603
seq754	Spirochaetaceae;NA;sp66603	96.7	ZR.DB.65753	d__Bacteria;p__Spirochaetae;c__Spirochaetes;o__Spirochaetales;f__Spirochaetaceae;g__Treponema;s__Treponema calligyrum
seq754	Spirochaetaceae;NA;sp66603	95.3	ZR.DB.65785	d__Bacteria;p__Spirochaetae;c__Spirochaetes;o__Spirochaetales;f__Spirochaetaceae;g__Treponema;s__Treponema refringens
seq754	Spirochaetaceae;NA;sp66603	94.6	ZR.DB.66212	d__Bacteria;p__Spirochaetae;c__Spirochaetes;o__Spirochaetales;f__Spirochaetaceae;g__unidentified;s__sp66644
seq754	Spirochaetaceae;NA;sp66603	94.4	ZR.DB.66306	d__Bacteria;p__Spirochaetae;c__Spirochaetes;o__Spirochaetales;f__Spirochaetaceae;g__unidentified;s__sp66688
seq754	Spirochaetaceae;NA;sp66603	94.4	ZR.DB.66194	d__Bacteria;p__Spirochaetae;c__Spirochaetes;o__Spirochaetales;f__Spirochaetaceae;g__unidentified;s__sp66598
seq769	Spirochaetaceae;Treponema;pedis	99.8	ZR.DB.G.65774	d__Bacteria;p__Spirochaetae;c__Spirochaetes;o__Spirochaetales;f__Spirochaetaceae;g__Treponema;s__Treponema pedis
seq769	Spirochaetaceae;Treponema;pedis	99.3	ZR.DB.G.65773	d__Bacteria;p__Spirochaetae;c__Spirochaetes;o__Spirochaetales;f__Spirochaetaceae;g__Treponema;s__Treponema pedis
seq769	Spirochaetaceae;Treponema;pedis	96.3	ZR.DB.65822	d__Bacteria;p__Spirochaetae;c__Spirochaetes;o__Spirochaetales;f__Spirochaetaceae;g__Treponema;s__sp66795
seq769	Spirochaetaceae;Treponema;pedis	95.6	ZR.DB.66190	d__Bacteria;p__Spirochaetae;c__Spirochaetes;o__Spirochaetales;f__Spirochaetaceae;g__unidentified;s__sp66602
seq769	Spirochaetaceae;Treponema;pedis	94.9	ZR.DB.66258	d__Bacteria;p__Spirochaetae;c__Spirochaetes;o__Spirochaetales;f__Spirochaetaceae;g__unidentified;s__sp66633
seq769	Spirochaetaceae;Treponema;pedis	94.4	ZR.DB.G.65759	d__Bacteria;p__Spirochaetae;c__Spirochaetes;o__Spirochaetales;f__Spirochaetaceae;g__Treponema;s__Treponema denticola
seq769	Spirochaetaceae;Treponema;pedis	94.4	ZR.DB.G.65761	d__Bacteria;p__Spirochaetae;c__Spirochaetes;o__Spirochaetales;f__Spirochaetaceae;g__Treponema;s__Treponema denticola
seq769	Spirochaetaceae;Treponema;pedis	94.4	ZR.DB.G.65760	d__Bacteria;p__Spirochaetae;c__Spirochaetes;o__Spirochaetales;f__Spirochaetaceae;g__Treponema;s__Treponema denticola
seq769	Spirochaetaceae;Treponema;pedis	94.4	ZR.DB.G.65784	d__Bacteria;p__Spirochaetae;c__Spirochaetes;o__Spirochaetales;f__Spirochaetaceae;g__Treponema;s__Treponema putidum
seq769	Spirochaetaceae;Treponema;pedis	94.4	ZR.DB.G.65757	d__Bacteria;p__Spirochaetae;c__Spirochaetes;o__Spirochaetales;f__Spirochaetaceae;g__Treponema;s__Treponema denticola
seq769	Spirochaetaceae;Treponema;pedis	94.4	ZR.DB.G.65755	d__Bacteria;p__Spirochaetae;c__Spirochaetes;o__Spirochaetales;f__Spirochaetaceae;g__Treponema;s__Treponema denticola
seq769	Spirochaetaceae;Treponema;pedis	94.4	ZR.DB.G.65756	d__Bacteria;p__Spirochaetae;c__Spirochaetes;o__Spirochaetales;f__Spirochaetaceae;g__Treponema;s__Treponema denticola
seq769	Spirochaetaceae;Treponema;pedis	94.4	ZR.DB.G.65754	d__Bacteria;p__Spirochaetae;c__Spirochaetes;o__Spirochaetales;f__Spirochaetaceae;g__Treponema;s__Treponema denticola
seq769	Spirochaetaceae;Treponema;pedis	94.4	ZR.DB.G.65758	d__Bacteria;p__Spirochaetae;c__Spirochaetes;o__Spirochaetales;f__Spirochaetaceae;g__Treponema;s__Treponema denticola
seq769	Spirochaetaceae;Treponema;pedis	93.9	ZR.DB.65821	d__Bacteria;p__Spirochaetae;c__Spirochaetes;o__Spirochaetales;f__Spirochaetaceae;g__Treponema;s__sp66796
seq769	Spirochaetaceae;Treponema;pedis	92.8	ZR.DB.66215	d__Bacteria;p__Spirochaetae;c__Spirochaetes;o__Spirochaetales;f__Spirochaetaceae;g__unidentified;s__sp66661
seq769	Spirochaetaceae;Treponema;pedis	90.4	ZR.DB.66210	d__Bacteria;p__Spirochaetae;c__Spirochaetes;o__Spirochaetales;f__Spirochaetaceae;g__unidentified;s__sp66646
seq769	Spirochaetaceae;Treponema;pedis	90.4	ZR.DB.66217	d__Bacteria;p__Spirochaetae;c__Spirochaetes;o__Spirochaetales;f__Spirochaetaceae;g__unidentified;s__sp66678
seq779	Spirochaetaceae;Treponema;pedis	99.8	ZR.DB.G.65774	d__Bacteria;p__Spirochaetae;c__Spirochaetes;o__Spirochaetales;f__Spirochaetaceae;g__Treponema;s__Treponema pedis
seq779	Spirochaetaceae;Treponema;pedis	99.3	ZR.DB.G.65773	d__Bacteria;p__Spirochaetae;c__Spirochaetes;o__Spirochaetales;f__Spirochaetaceae;g__Treponema;s__Treponema pedis
seq779	Spirochaetaceae;Treponema;pedis	96.3	ZR.DB.65822	d__Bacteria;p__Spirochaetae;c__Spirochaetes;o__Spirochaetales;f__Spirochaetaceae;g__Treponema;s__sp66795
seq779	Spirochaetaceae;Treponema;pedis	95.6	ZR.DB.66190	d__Bacteria;p__Spirochaetae;c__Spirochaetes;o__Spirochaetales;f__Spirochaetaceae;g__unidentified;s__sp66602
seq779	Spirochaetaceae;Treponema;pedis	94.9	ZR.DB.66258	d__Bacteria;p__Spirochaetae;c__Spirochaetes;o__Spirochaetales;f__Spirochaetaceae;g__unidentified;s__sp66633
seq779	Spirochaetaceae;Treponema;pedis	94.4	ZR.DB.G.65784	d__Bacteria;p__Spirochaetae;c__Spirochaetes;o__Spirochaetales;f__Spirochaetaceae;g__Treponema;s__Treponema putidum
seq779	Spirochaetaceae;Treponema;pedis	94.4	ZR.DB.G.65760	d__Bacteria;p__Spirochaetae;c__Spirochaetes;o__Spirochaetales;f__Spirochaetaceae;g__Treponema;s__Treponema denticola
seq779	Spirochaetaceae;Treponema;pedis	94.4	ZR.DB.G.65755	d__Bacteria;p__Spirochaetae;c__Spirochaetes;o__Spirochaetales;f__Spirochaetaceae;g__Treponema;s__Treponema denticola
seq779	Spirochaetaceae;Treponema;pedis	94.4	ZR.DB.G.65757	d__Bacteria;p__Spirochaetae;c__Spirochaetes;o__Spirochaetales;f__Spirochaetaceae;g__Treponema;s__Treponema denticola
seq779	Spirochaetaceae;Treponema;pedis	94.4	ZR.DB.G.65759	d__Bacteria;p__Spirochaetae;c__Spirochaetes;o__Spirochaetales;f__Spirochaetaceae;g__Treponema;s__Treponema denticola
seq779	Spirochaetaceae;Treponema;pedis	94.4	ZR.DB.G.65761	d__Bacteria;p__Spirochaetae;c__Spirochaetes;o__Spirochaetales;f__Spirochaetaceae;g__Treponema;s__Treponema denticola
seq779	Spirochaetaceae;Treponema;pedis	94.4	ZR.DB.G.65754	d__Bacteria;p__Spirochaetae;c__Spirochaetes;o__Spirochaetales;f__Spirochaetaceae;g__Treponema;s__Treponema denticola
seq779	Spirochaetaceae;Treponema;pedis	94.4	ZR.DB.G.65758	d__Bacteria;p__Spirochaetae;c__Spirochaetes;o__Spirochaetales;f__Spirochaetaceae;g__Treponema;s__Treponema denticola
seq779	Spirochaetaceae;Treponema;pedis	94.4	ZR.DB.G.65756	d__Bacteria;p__Spirochaetae;c__Spirochaetes;o__Spirochaetales;f__Spirochaetaceae;g__Treponema;s__Treponema denticola
seq779	Spirochaetaceae;Treponema;pedis	93.9	ZR.DB.65821	d__Bacteria;p__Spirochaetae;c__Spirochaetes;o__Spirochaetales;f__Spirochaetaceae;g__Treponema;s__sp66796
seq779	Spirochaetaceae;Treponema;pedis	92.8	ZR.DB.66215	d__Bacteria;p__Spirochaetae;c__Spirochaetes;o__Spirochaetales;f__Spirochaetaceae;g__unidentified;s__sp66661
seq779	Spirochaetaceae;Treponema;pedis	90.4	ZR.DB.66217	d__Bacteria;p__Spirochaetae;c__Spirochaetes;o__Spirochaetales;f__Spirochaetaceae;g__unidentified;s__sp66678
seq779	Spirochaetaceae;Treponema;pedis	90.4	ZR.DB.66210	d__Bacteria;p__Spirochaetae;c__Spirochaetes;o__Spirochaetales;f__Spirochaetaceae;g__unidentified;s__sp66646
seq795	Spirochaetaceae;Treponema;pedis	99.8	ZR.DB.G.65774	d__Bacteria;p__Spirochaetae;c__Spirochaetes;o__Spirochaetales;f__Spirochaetaceae;g__Treponema;s__Treponema pedis
seq795	Spirochaetaceae;Treponema;pedis	99.3	ZR.DB.G.65773	d__Bacteria;p__Spirochaetae;c__Spirochaetes;o__Spirochaetales;f__Spirochaetaceae;g__Treponema;s__Treponema pedis
seq795	Spirochaetaceae;Treponema;pedis	96.3	ZR.DB.65822	d__Bacteria;p__Spirochaetae;c__Spirochaetes;o__Spirochaetales;f__Spirochaetaceae;g__Treponema;s__sp66795
seq795	Spirochaetaceae;Treponema;pedis	95.6	ZR.DB.66190	d__Bacteria;p__Spirochaetae;c__Spirochaetes;o__Spirochaetales;f__Spirochaetaceae;g__unidentified;s__sp66602
seq795	Spirochaetaceae;Treponema;pedis	94.9	ZR.DB.66258	d__Bacteria;p__Spirochaetae;c__Spirochaetes;o__Spirochaetales;f__Spirochaetaceae;g__unidentified;s__sp66633
seq795	Spirochaetaceae;Treponema;pedis	94.4	ZR.DB.G.65758	d__Bacteria;p__Spirochaetae;c__Spirochaetes;o__Spirochaetales;f__Spirochaetaceae;g__Treponema;s__Treponema denticola
seq795	Spirochaetaceae;Treponema;pedis	94.4	ZR.DB.G.65754	d__Bacteria;p__Spirochaetae;c__Spirochaetes;o__Spirochaetales;f__Spirochaetaceae;g__Treponema;s__Treponema denticola
seq795	Spirochaetaceae;Treponema;pedis	94.4	ZR.DB.G.65756	d__Bacteria;p__Spirochaetae;c__Spirochaetes;o__Spirochaetales;f__Spirochaetaceae;g__Treponema;s__Treponema denticola
seq795	Spirochaetaceae;Treponema;pedis	94.4	ZR.DB.G.65757	d__Bacteria;p__Spirochaetae;c__Spirochaetes;o__Spirochaetales;f__Spirochaetaceae;g__Treponema;s__Treponema denticola
seq795	Spirochaetaceae;Treponema;pedis	94.4	ZR.DB.G.65755	d__Bacteria;p__Spirochaetae;c__Spirochaetes;o__Spirochaetales;f__Spirochaetaceae;g__Treponema;s__Treponema denticola
seq795	Spirochaetaceae;Treponema;pedis	94.4	ZR.DB.G.65760	d__Bacteria;p__Spirochaetae;c__Spirochaetes;o__Spirochaetales;f__Spirochaetaceae;g__Treponema;s__Treponema denticola
seq795	Spirochaetaceae;Treponema;pedis	94.4	ZR.DB.G.65784	d__Bacteria;p__Spirochaetae;c__Spirochaetes;o__Spirochaetales;f__Spirochaetaceae;g__Treponema;s__Treponema putidum
seq795	Spirochaetaceae;Treponema;pedis	94.4	ZR.DB.G.65761	d__Bacteria;p__Spirochaetae;c__Spirochaetes;o__Spirochaetales;f__Spirochaetaceae;g__Treponema;s__Treponema denticola
seq795	Spirochaetaceae;Treponema;pedis	94.4	ZR.DB.G.65759	d__Bacteria;p__Spirochaetae;c__Spirochaetes;o__Spirochaetales;f__Spirochaetaceae;g__Treponema;s__Treponema denticola
seq795	Spirochaetaceae;Treponema;pedis	93.9	ZR.DB.65821	d__Bacteria;p__Spirochaetae;c__Spirochaetes;o__Spirochaetales;f__Spirochaetaceae;g__Treponema;s__sp66796
seq795	Spirochaetaceae;Treponema;pedis	92.8	ZR.DB.66215	d__Bacteria;p__Spirochaetae;c__Spirochaetes;o__Spirochaetales;f__Spirochaetaceae;g__unidentified;s__sp66661
seq795	Spirochaetaceae;Treponema;pedis	90.4	ZR.DB.66217	d__Bacteria;p__Spirochaetae;c__Spirochaetes;o__Spirochaetales;f__Spirochaetaceae;g__unidentified;s__sp66678
seq795	Spirochaetaceae;Treponema;pedis	90.4	ZR.DB.66210	d__Bacteria;p__Spirochaetae;c__Spirochaetes;o__Spirochaetales;f__Spirochaetaceae;g__unidentified;s__sp66646
seq817	Spirochaetaceae;Treponema;pedis	99.8	ZR.DB.G.65774	d__Bacteria;p__Spirochaetae;c__Spirochaetes;o__Spirochaetales;f__Spirochaetaceae;g__Treponema;s__Treponema pedis
seq817	Spirochaetaceae;Treponema;pedis	99.3	ZR.DB.G.65773	d__Bacteria;p__Spirochaetae;c__Spirochaetes;o__Spirochaetales;f__Spirochaetaceae;g__Treponema;s__Treponema pedis
seq817	Spirochaetaceae;Treponema;pedis	96.3	ZR.DB.65822	d__Bacteria;p__Spirochaetae;c__Spirochaetes;o__Spirochaetales;f__Spirochaetaceae;g__Treponema;s__sp66795
seq817	Spirochaetaceae;Treponema;pedis	95.6	ZR.DB.66190	d__Bacteria;p__Spirochaetae;c__Spirochaetes;o__Spirochaetales;f__Spirochaetaceae;g__unidentified;s__sp66602
seq817	Spirochaetaceae;Treponema;pedis	94.9	ZR.DB.66258	d__Bacteria;p__Spirochaetae;c__Spirochaetes;o__Spirochaetales;f__Spirochaetaceae;g__unidentified;s__sp66633
seq817	Spirochaetaceae;Treponema;pedis	94.4	ZR.DB.G.65761	d__Bacteria;p__Spirochaetae;c__Spirochaetes;o__Spirochaetales;f__Spirochaetaceae;g__Treponema;s__Treponema denticola
seq817	Spirochaetaceae;Treponema;pedis	94.4	ZR.DB.G.65759	d__Bacteria;p__Spirochaetae;c__Spirochaetes;o__Spirochaetales;f__Spirochaetaceae;g__Treponema;s__Treponema denticola
seq817	Spirochaetaceae;Treponema;pedis	94.4	ZR.DB.G.65757	d__Bacteria;p__Spirochaetae;c__Spirochaetes;o__Spirochaetales;f__Spirochaetaceae;g__Treponema;s__Treponema denticola
seq817	Spirochaetaceae;Treponema;pedis	94.4	ZR.DB.G.65755	d__Bacteria;p__Spirochaetae;c__Spirochaetes;o__Spirochaetales;f__Spirochaetaceae;g__Treponema;s__Treponema denticola
seq817	Spirochaetaceae;Treponema;pedis	94.4	ZR.DB.G.65760	d__Bacteria;p__Spirochaetae;c__Spirochaetes;o__Spirochaetales;f__Spirochaetaceae;g__Treponema;s__Treponema denticola
seq817	Spirochaetaceae;Treponema;pedis	94.4	ZR.DB.G.65784	d__Bacteria;p__Spirochaetae;c__Spirochaetes;o__Spirochaetales;f__Spirochaetaceae;g__Treponema;s__Treponema putidum
seq817	Spirochaetaceae;Treponema;pedis	94.4	ZR.DB.G.65756	d__Bacteria;p__Spirochaetae;c__Spirochaetes;o__Spirochaetales;f__Spirochaetaceae;g__Treponema;s__Treponema denticola
seq817	Spirochaetaceae;Treponema;pedis	94.4	ZR.DB.G.65758	d__Bacteria;p__Spirochaetae;c__Spirochaetes;o__Spirochaetales;f__Spirochaetaceae;g__Treponema;s__Treponema denticola
seq817	Spirochaetaceae;Treponema;pedis	94.4	ZR.DB.G.65754	d__Bacteria;p__Spirochaetae;c__Spirochaetes;o__Spirochaetales;f__Spirochaetaceae;g__Treponema;s__Treponema denticola
seq817	Spirochaetaceae;Treponema;pedis	93.9	ZR.DB.65821	d__Bacteria;p__Spirochaetae;c__Spirochaetes;o__Spirochaetales;f__Spirochaetaceae;g__Treponema;s__sp66796
seq817	Spirochaetaceae;Treponema;pedis	92.8	ZR.DB.66215	d__Bacteria;p__Spirochaetae;c__Spirochaetes;o__Spirochaetales;f__Spirochaetaceae;g__unidentified;s__sp66661
seq817	Spirochaetaceae;Treponema;pedis	90.4	ZR.DB.66210	d__Bacteria;p__Spirochaetae;c__Spirochaetes;o__Spirochaetales;f__Spirochaetaceae;g__unidentified;s__sp66646
seq817	Spirochaetaceae;Treponema;pedis	90.4	ZR.DB.66217	d__Bacteria;p__Spirochaetae;c__Spirochaetes;o__Spirochaetales;f__Spirochaetaceae;g__unidentified;s__sp66678
seq817	Spirochaetaceae;Treponema;pedis	90.4	ZR.DB.66197	d__Bacteria;p__Spirochaetae;c__Spirochaetes;o__Spirochaetales;f__Spirochaetaceae;g__unidentified;s__sp66595
seq817	Spirochaetaceae;Treponema;pedis	90.2	ZR.DB.66189	d__Bacteria;p__Spirochaetae;c__Spirochaetes;o__Spirochaetales;f__Spirochaetaceae;g__unidentified;s__sp66604
seq817	Spirochaetaceae;Treponema;pedis	90.2	ZR.DB.66313	d__Bacteria;p__Spirochaetae;c__Spirochaetes;o__Spirochaetales;f__Spirochaetaceae;g__unidentified;s__sp66695
seq831	Spirochaetaceae;Treponema;pedis	99.8	ZR.DB.G.65774	d__Bacteria;p__Spirochaetae;c__Spirochaetes;o__Spirochaetales;f__Spirochaetaceae;g__Treponema;s__Treponema pedis
seq831	Spirochaetaceae;Treponema;pedis	99.3	ZR.DB.G.65773	d__Bacteria;p__Spirochaetae;c__Spirochaetes;o__Spirochaetales;f__Spirochaetaceae;g__Treponema;s__Treponema pedis
seq831	Spirochaetaceae;Treponema;pedis	96.3	ZR.DB.65822	d__Bacteria;p__Spirochaetae;c__Spirochaetes;o__Spirochaetales;f__Spirochaetaceae;g__Treponema;s__sp66795
seq831	Spirochaetaceae;Treponema;pedis	95.6	ZR.DB.66190	d__Bacteria;p__Spirochaetae;c__Spirochaetes;o__Spirochaetales;f__Spirochaetaceae;g__unidentified;s__sp66602
seq831	Spirochaetaceae;Treponema;pedis	94.9	ZR.DB.66258	d__Bacteria;p__Spirochaetae;c__Spirochaetes;o__Spirochaetales;f__Spirochaetaceae;g__unidentified;s__sp66633
seq831	Spirochaetaceae;Treponema;pedis	94.4	ZR.DB.G.65758	d__Bacteria;p__Spirochaetae;c__Spirochaetes;o__Spirochaetales;f__Spirochaetaceae;g__Treponema;s__Treponema denticola
seq831	Spirochaetaceae;Treponema;pedis	94.4	ZR.DB.G.65754	d__Bacteria;p__Spirochaetae;c__Spirochaetes;o__Spirochaetales;f__Spirochaetaceae;g__Treponema;s__Treponema denticola
seq831	Spirochaetaceae;Treponema;pedis	94.4	ZR.DB.G.65756	d__Bacteria;p__Spirochaetae;c__Spirochaetes;o__Spirochaetales;f__Spirochaetaceae;g__Treponema;s__Treponema denticola
seq831	Spirochaetaceae;Treponema;pedis	94.4	ZR.DB.G.65757	d__Bacteria;p__Spirochaetae;c__Spirochaetes;o__Spirochaetales;f__Spirochaetaceae;g__Treponema;s__Treponema denticola
seq831	Spirochaetaceae;Treponema;pedis	94.4	ZR.DB.G.65755	d__Bacteria;p__Spirochaetae;c__Spirochaetes;o__Spirochaetales;f__Spirochaetaceae;g__Treponema;s__Treponema denticola
seq831	Spirochaetaceae;Treponema;pedis	94.4	ZR.DB.G.65760	d__Bacteria;p__Spirochaetae;c__Spirochaetes;o__Spirochaetales;f__Spirochaetaceae;g__Treponema;s__Treponema denticola
seq831	Spirochaetaceae;Treponema;pedis	94.4	ZR.DB.G.65784	d__Bacteria;p__Spirochaetae;c__Spirochaetes;o__Spirochaetales;f__Spirochaetaceae;g__Treponema;s__Treponema putidum
seq831	Spirochaetaceae;Treponema;pedis	94.4	ZR.DB.G.65761	d__Bacteria;p__Spirochaetae;c__Spirochaetes;o__Spirochaetales;f__Spirochaetaceae;g__Treponema;s__Treponema denticola
seq831	Spirochaetaceae;Treponema;pedis	94.4	ZR.DB.G.65759	d__Bacteria;p__Spirochaetae;c__Spirochaetes;o__Spirochaetales;f__Spirochaetaceae;g__Treponema;s__Treponema denticola
seq831	Spirochaetaceae;Treponema;pedis	93.9	ZR.DB.65821	d__Bacteria;p__Spirochaetae;c__Spirochaetes;o__Spirochaetales;f__Spirochaetaceae;g__Treponema;s__sp66796
seq831	Spirochaetaceae;Treponema;pedis	92.8	ZR.DB.66215	d__Bacteria;p__Spirochaetae;c__Spirochaetes;o__Spirochaetales;f__Spirochaetaceae;g__unidentified;s__sp66661
seq831	Spirochaetaceae;Treponema;pedis	90.4	ZR.DB.66217	d__Bacteria;p__Spirochaetae;c__Spirochaetes;o__Spirochaetales;f__Spirochaetaceae;g__unidentified;s__sp66678
seq831	Spirochaetaceae;Treponema;pedis	90.4	ZR.DB.66210	d__Bacteria;p__Spirochaetae;c__Spirochaetes;o__Spirochaetales;f__Spirochaetaceae;g__unidentified;s__sp66646
seq887	Spirochaetaceae;Treponema;pedis	99.8	ZR.DB.G.65774	d__Bacteria;p__Spirochaetae;c__Spirochaetes;o__Spirochaetales;f__Spirochaetaceae;g__Treponema;s__Treponema pedis
seq887	Spirochaetaceae;Treponema;pedis	99.3	ZR.DB.G.65773	d__Bacteria;p__Spirochaetae;c__Spirochaetes;o__Spirochaetales;f__Spirochaetaceae;g__Treponema;s__Treponema pedis
seq887	Spirochaetaceae;Treponema;pedis	96.3	ZR.DB.65822	d__Bacteria;p__Spirochaetae;c__Spirochaetes;o__Spirochaetales;f__Spirochaetaceae;g__Treponema;s__sp66795
seq887	Spirochaetaceae;Treponema;pedis	95.6	ZR.DB.66190	d__Bacteria;p__Spirochaetae;c__Spirochaetes;o__Spirochaetales;f__Spirochaetaceae;g__unidentified;s__sp66602
seq887	Spirochaetaceae;Treponema;pedis	94.9	ZR.DB.66258	d__Bacteria;p__Spirochaetae;c__Spirochaetes;o__Spirochaetales;f__Spirochaetaceae;g__unidentified;s__sp66633
seq887	Spirochaetaceae;Treponema;pedis	94.4	ZR.DB.G.65756	d__Bacteria;p__Spirochaetae;c__Spirochaetes;o__Spirochaetales;f__Spirochaetaceae;g__Treponema;s__Treponema denticola
seq887	Spirochaetaceae;Treponema;pedis	94.4	ZR.DB.G.65758	d__Bacteria;p__Spirochaetae;c__Spirochaetes;o__Spirochaetales;f__Spirochaetaceae;g__Treponema;s__Treponema denticola
seq887	Spirochaetaceae;Treponema;pedis	94.4	ZR.DB.G.65754	d__Bacteria;p__Spirochaetae;c__Spirochaetes;o__Spirochaetales;f__Spirochaetaceae;g__Treponema;s__Treponema denticola
seq887	Spirochaetaceae;Treponema;pedis	94.4	ZR.DB.G.65761	d__Bacteria;p__Spirochaetae;c__Spirochaetes;o__Spirochaetales;f__Spirochaetaceae;g__Treponema;s__Treponema denticola
seq887	Spirochaetaceae;Treponema;pedis	94.4	ZR.DB.G.65759	d__Bacteria;p__Spirochaetae;c__Spirochaetes;o__Spirochaetales;f__Spirochaetaceae;g__Treponema;s__Treponema denticola
seq887	Spirochaetaceae;Treponema;pedis	94.4	ZR.DB.G.65757	d__Bacteria;p__Spirochaetae;c__Spirochaetes;o__Spirochaetales;f__Spirochaetaceae;g__Treponema;s__Treponema denticola
seq887	Spirochaetaceae;Treponema;pedis	94.4	ZR.DB.G.65755	d__Bacteria;p__Spirochaetae;c__Spirochaetes;o__Spirochaetales;f__Spirochaetaceae;g__Treponema;s__Treponema denticola
seq887	Spirochaetaceae;Treponema;pedis	94.4	ZR.DB.G.65760	d__Bacteria;p__Spirochaetae;c__Spirochaetes;o__Spirochaetales;f__Spirochaetaceae;g__Treponema;s__Treponema denticola
seq887	Spirochaetaceae;Treponema;pedis	94.4	ZR.DB.G.65784	d__Bacteria;p__Spirochaetae;c__Spirochaetes;o__Spirochaetales;f__Spirochaetaceae;g__Treponema;s__Treponema putidum
seq887	Spirochaetaceae;Treponema;pedis	93.9	ZR.DB.65821	d__Bacteria;p__Spirochaetae;c__Spirochaetes;o__Spirochaetales;f__Spirochaetaceae;g__Treponema;s__sp66796
seq887	Spirochaetaceae;Treponema;pedis	92.8	ZR.DB.66215	d__Bacteria;p__Spirochaetae;c__Spirochaetes;o__Spirochaetales;f__Spirochaetaceae;g__unidentified;s__sp66661
seq887	Spirochaetaceae;Treponema;pedis	90.9	ZR.DB.66217	d__Bacteria;p__Spirochaetae;c__Spirochaetes;o__Spirochaetales;f__Spirochaetaceae;g__unidentified;s__sp66678
seq887	Spirochaetaceae;Treponema;pedis	90.4	ZR.DB.66210	d__Bacteria;p__Spirochaetae;c__Spirochaetes;o__Spirochaetales;f__Spirochaetaceae;g__unidentified;s__sp66646
seq908	Spirochaetaceae;Treponema;pedis	99.8	ZR.DB.G.65774	d__Bacteria;p__Spirochaetae;c__Spirochaetes;o__Spirochaetales;f__Spirochaetaceae;g__Treponema;s__Treponema pedis
seq908	Spirochaetaceae;Treponema;pedis	99.3	ZR.DB.G.65773	d__Bacteria;p__Spirochaetae;c__Spirochaetes;o__Spirochaetales;f__Spirochaetaceae;g__Treponema;s__Treponema pedis
seq908	Spirochaetaceae;Treponema;pedis	96.3	ZR.DB.65822	d__Bacteria;p__Spirochaetae;c__Spirochaetes;o__Spirochaetales;f__Spirochaetaceae;g__Treponema;s__sp66795
seq908	Spirochaetaceae;Treponema;pedis	95.6	ZR.DB.66190	d__Bacteria;p__Spirochaetae;c__Spirochaetes;o__Spirochaetales;f__Spirochaetaceae;g__unidentified;s__sp66602
seq908	Spirochaetaceae;Treponema;pedis	94.9	ZR.DB.66258	d__Bacteria;p__Spirochaetae;c__Spirochaetes;o__Spirochaetales;f__Spirochaetaceae;g__unidentified;s__sp66633
seq908	Spirochaetaceae;Treponema;pedis	94.4	ZR.DB.G.65761	d__Bacteria;p__Spirochaetae;c__Spirochaetes;o__Spirochaetales;f__Spirochaetaceae;g__Treponema;s__Treponema denticola
seq908	Spirochaetaceae;Treponema;pedis	94.4	ZR.DB.G.65759	d__Bacteria;p__Spirochaetae;c__Spirochaetes;o__Spirochaetales;f__Spirochaetaceae;g__Treponema;s__Treponema denticola
seq908	Spirochaetaceae;Treponema;pedis	94.4	ZR.DB.G.65757	d__Bacteria;p__Spirochaetae;c__Spirochaetes;o__Spirochaetales;f__Spirochaetaceae;g__Treponema;s__Treponema denticola
seq908	Spirochaetaceae;Treponema;pedis	94.4	ZR.DB.G.65755	d__Bacteria;p__Spirochaetae;c__Spirochaetes;o__Spirochaetales;f__Spirochaetaceae;g__Treponema;s__Treponema denticola
seq908	Spirochaetaceae;Treponema;pedis	94.4	ZR.DB.G.65760	d__Bacteria;p__Spirochaetae;c__Spirochaetes;o__Spirochaetales;f__Spirochaetaceae;g__Treponema;s__Treponema denticola
seq908	Spirochaetaceae;Treponema;pedis	94.4	ZR.DB.G.65784	d__Bacteria;p__Spirochaetae;c__Spirochaetes;o__Spirochaetales;f__Spirochaetaceae;g__Treponema;s__Treponema putidum
seq908	Spirochaetaceae;Treponema;pedis	94.4	ZR.DB.G.65756	d__Bacteria;p__Spirochaetae;c__Spirochaetes;o__Spirochaetales;f__Spirochaetaceae;g__Treponema;s__Treponema denticola
seq908	Spirochaetaceae;Treponema;pedis	94.4	ZR.DB.G.65758	d__Bacteria;p__Spirochaetae;c__Spirochaetes;o__Spirochaetales;f__Spirochaetaceae;g__Treponema;s__Treponema denticola
seq908	Spirochaetaceae;Treponema;pedis	94.4	ZR.DB.G.65754	d__Bacteria;p__Spirochaetae;c__Spirochaetes;o__Spirochaetales;f__Spirochaetaceae;g__Treponema;s__Treponema denticola
seq908	Spirochaetaceae;Treponema;pedis	93.9	ZR.DB.65821	d__Bacteria;p__Spirochaetae;c__Spirochaetes;o__Spirochaetales;f__Spirochaetaceae;g__Treponema;s__sp66796
seq908	Spirochaetaceae;Treponema;pedis	92.8	ZR.DB.66215	d__Bacteria;p__Spirochaetae;c__Spirochaetes;o__Spirochaetales;f__Spirochaetaceae;g__unidentified;s__sp66661
seq908	Spirochaetaceae;Treponema;pedis	90.4	ZR.DB.66210	d__Bacteria;p__Spirochaetae;c__Spirochaetes;o__Spirochaetales;f__Spirochaetaceae;g__unidentified;s__sp66646
seq908	Spirochaetaceae;Treponema;pedis	90.4	ZR.DB.66217	d__Bacteria;p__Spirochaetae;c__Spirochaetes;o__Spirochaetales;f__Spirochaetaceae;g__unidentified;s__sp66678
seq928	Spirochaetaceae;Treponema;pedis	99.8	ZR.DB.G.65774	d__Bacteria;p__Spirochaetae;c__Spirochaetes;o__Spirochaetales;f__Spirochaetaceae;g__Treponema;s__Treponema pedis
seq928	Spirochaetaceae;Treponema;pedis	99.3	ZR.DB.G.65773	d__Bacteria;p__Spirochaetae;c__Spirochaetes;o__Spirochaetales;f__Spirochaetaceae;g__Treponema;s__Treponema pedis
seq928	Spirochaetaceae;Treponema;pedis	96.3	ZR.DB.65822	d__Bacteria;p__Spirochaetae;c__Spirochaetes;o__Spirochaetales;f__Spirochaetaceae;g__Treponema;s__sp66795
seq928	Spirochaetaceae;Treponema;pedis	95.6	ZR.DB.66190	d__Bacteria;p__Spirochaetae;c__Spirochaetes;o__Spirochaetales;f__Spirochaetaceae;g__unidentified;s__sp66602
seq928	Spirochaetaceae;Treponema;pedis	94.9	ZR.DB.66258	d__Bacteria;p__Spirochaetae;c__Spirochaetes;o__Spirochaetales;f__Spirochaetaceae;g__unidentified;s__sp66633
seq928	Spirochaetaceae;Treponema;pedis	94.4	ZR.DB.G.65756	d__Bacteria;p__Spirochaetae;c__Spirochaetes;o__Spirochaetales;f__Spirochaetaceae;g__Treponema;s__Treponema denticola
seq928	Spirochaetaceae;Treponema;pedis	94.4	ZR.DB.G.65754	d__Bacteria;p__Spirochaetae;c__Spirochaetes;o__Spirochaetales;f__Spirochaetaceae;g__Treponema;s__Treponema denticola
seq928	Spirochaetaceae;Treponema;pedis	94.4	ZR.DB.G.65758	d__Bacteria;p__Spirochaetae;c__Spirochaetes;o__Spirochaetales;f__Spirochaetaceae;g__Treponema;s__Treponema denticola
seq928	Spirochaetaceae;Treponema;pedis	94.4	ZR.DB.G.65759	d__Bacteria;p__Spirochaetae;c__Spirochaetes;o__Spirochaetales;f__Spirochaetaceae;g__Treponema;s__Treponema denticola
seq928	Spirochaetaceae;Treponema;pedis	94.4	ZR.DB.G.65761	d__Bacteria;p__Spirochaetae;c__Spirochaetes;o__Spirochaetales;f__Spirochaetaceae;g__Treponema;s__Treponema denticola
seq928	Spirochaetaceae;Treponema;pedis	94.4	ZR.DB.G.65760	d__Bacteria;p__Spirochaetae;c__Spirochaetes;o__Spirochaetales;f__Spirochaetaceae;g__Treponema;s__Treponema denticola
seq928	Spirochaetaceae;Treponema;pedis	94.4	ZR.DB.G.65784	d__Bacteria;p__Spirochaetae;c__Spirochaetes;o__Spirochaetales;f__Spirochaetaceae;g__Treponema;s__Treponema putidum
seq928	Spirochaetaceae;Treponema;pedis	94.4	ZR.DB.G.65757	d__Bacteria;p__Spirochaetae;c__Spirochaetes;o__Spirochaetales;f__Spirochaetaceae;g__Treponema;s__Treponema denticola
seq928	Spirochaetaceae;Treponema;pedis	94.4	ZR.DB.G.65755	d__Bacteria;p__Spirochaetae;c__Spirochaetes;o__Spirochaetales;f__Spirochaetaceae;g__Treponema;s__Treponema denticola
seq928	Spirochaetaceae;Treponema;pedis	93.9	ZR.DB.65821	d__Bacteria;p__Spirochaetae;c__Spirochaetes;o__Spirochaetales;f__Spirochaetaceae;g__Treponema;s__sp66796
seq928	Spirochaetaceae;Treponema;pedis	92.8	ZR.DB.66215	d__Bacteria;p__Spirochaetae;c__Spirochaetes;o__Spirochaetales;f__Spirochaetaceae;g__unidentified;s__sp66661
seq928	Spirochaetaceae;Treponema;pedis	90.4	ZR.DB.66210	d__Bacteria;p__Spirochaetae;c__Spirochaetes;o__Spirochaetales;f__Spirochaetaceae;g__unidentified;s__sp66646
seq928	Spirochaetaceae;Treponema;pedis	90.4	ZR.DB.66217	d__Bacteria;p__Spirochaetae;c__Spirochaetes;o__Spirochaetales;f__Spirochaetaceae;g__unidentified;s__sp66678
seq969	Spirochaetaceae;Treponema;pedis	99.5	ZR.DB.G.65774	d__Bacteria;p__Spirochaetae;c__Spirochaetes;o__Spirochaetales;f__Spirochaetaceae;g__Treponema;s__Treponema pedis
seq969	Spirochaetaceae;Treponema;pedis	99.1	ZR.DB.G.65773	d__Bacteria;p__Spirochaetae;c__Spirochaetes;o__Spirochaetales;f__Spirochaetaceae;g__Treponema;s__Treponema pedis
seq969	Spirochaetaceae;Treponema;pedis	96	ZR.DB.65822	d__Bacteria;p__Spirochaetae;c__Spirochaetes;o__Spirochaetales;f__Spirochaetaceae;g__Treponema;s__sp66795
seq969	Spirochaetaceae;Treponema;pedis	95.3	ZR.DB.66190	d__Bacteria;p__Spirochaetae;c__Spirochaetes;o__Spirochaetales;f__Spirochaetaceae;g__unidentified;s__sp66602
seq969	Spirochaetaceae;Treponema;pedis	94.6	ZR.DB.66258	d__Bacteria;p__Spirochaetae;c__Spirochaetes;o__Spirochaetales;f__Spirochaetaceae;g__unidentified;s__sp66633
seq969	Spirochaetaceae;Treponema;pedis	94.2	ZR.DB.G.65760	d__Bacteria;p__Spirochaetae;c__Spirochaetes;o__Spirochaetales;f__Spirochaetaceae;g__Treponema;s__Treponema denticola
seq969	Spirochaetaceae;Treponema;pedis	94.2	ZR.DB.G.65761	d__Bacteria;p__Spirochaetae;c__Spirochaetes;o__Spirochaetales;f__Spirochaetaceae;g__Treponema;s__Treponema denticola
seq969	Spirochaetaceae;Treponema;pedis	94.2	ZR.DB.G.65755	d__Bacteria;p__Spirochaetae;c__Spirochaetes;o__Spirochaetales;f__Spirochaetaceae;g__Treponema;s__Treponema denticola
seq969	Spirochaetaceae;Treponema;pedis	94.2	ZR.DB.G.65758	d__Bacteria;p__Spirochaetae;c__Spirochaetes;o__Spirochaetales;f__Spirochaetaceae;g__Treponema;s__Treponema denticola
seq969	Spirochaetaceae;Treponema;pedis	94.2	ZR.DB.G.65759	d__Bacteria;p__Spirochaetae;c__Spirochaetes;o__Spirochaetales;f__Spirochaetaceae;g__Treponema;s__Treponema denticola
seq969	Spirochaetaceae;Treponema;pedis	94.2	ZR.DB.G.65756	d__Bacteria;p__Spirochaetae;c__Spirochaetes;o__Spirochaetales;f__Spirochaetaceae;g__Treponema;s__Treponema denticola
seq969	Spirochaetaceae;Treponema;pedis	94.2	ZR.DB.G.65784	d__Bacteria;p__Spirochaetae;c__Spirochaetes;o__Spirochaetales;f__Spirochaetaceae;g__Treponema;s__Treponema putidum
seq969	Spirochaetaceae;Treponema;pedis	94.2	ZR.DB.G.65754	d__Bacteria;p__Spirochaetae;c__Spirochaetes;o__Spirochaetales;f__Spirochaetaceae;g__Treponema;s__Treponema denticola
seq969	Spirochaetaceae;Treponema;pedis	94.2	ZR.DB.G.65757	d__Bacteria;p__Spirochaetae;c__Spirochaetes;o__Spirochaetales;f__Spirochaetaceae;g__Treponema;s__Treponema denticola
seq969	Spirochaetaceae;Treponema;pedis	93.7	ZR.DB.65821	d__Bacteria;p__Spirochaetae;c__Spirochaetes;o__Spirochaetales;f__Spirochaetaceae;g__Treponema;s__sp66796
seq969	Spirochaetaceae;Treponema;pedis	92.5	ZR.DB.66215	d__Bacteria;p__Spirochaetae;c__Spirochaetes;o__Spirochaetales;f__Spirochaetaceae;g__unidentified;s__sp66661
seq969	Spirochaetaceae;Treponema;pedis	90.4	ZR.DB.66217	d__Bacteria;p__Spirochaetae;c__Spirochaetes;o__Spirochaetales;f__Spirochaetaceae;g__unidentified;s__sp66678
seq969	Spirochaetaceae;Treponema;pedis	90.2	ZR.DB.66210	d__Bacteria;p__Spirochaetae;c__Spirochaetes;o__Spirochaetales;f__Spirochaetaceae;g__unidentified;s__sp66646
seq1005	Spirochaetaceae;Treponema;pedis	99.8	ZR.DB.G.65774	d__Bacteria;p__Spirochaetae;c__Spirochaetes;o__Spirochaetales;f__Spirochaetaceae;g__Treponema;s__Treponema pedis
seq1005	Spirochaetaceae;Treponema;pedis	99.3	ZR.DB.G.65773	d__Bacteria;p__Spirochaetae;c__Spirochaetes;o__Spirochaetales;f__Spirochaetaceae;g__Treponema;s__Treponema pedis
seq1005	Spirochaetaceae;Treponema;pedis	96.3	ZR.DB.65822	d__Bacteria;p__Spirochaetae;c__Spirochaetes;o__Spirochaetales;f__Spirochaetaceae;g__Treponema;s__sp66795
seq1005	Spirochaetaceae;Treponema;pedis	95.6	ZR.DB.66190	d__Bacteria;p__Spirochaetae;c__Spirochaetes;o__Spirochaetales;f__Spirochaetaceae;g__unidentified;s__sp66602
seq1005	Spirochaetaceae;Treponema;pedis	94.9	ZR.DB.66258	d__Bacteria;p__Spirochaetae;c__Spirochaetes;o__Spirochaetales;f__Spirochaetaceae;g__unidentified;s__sp66633
seq1005	Spirochaetaceae;Treponema;pedis	94.4	ZR.DB.G.65756	d__Bacteria;p__Spirochaetae;c__Spirochaetes;o__Spirochaetales;f__Spirochaetaceae;g__Treponema;s__Treponema denticola
seq1005	Spirochaetaceae;Treponema;pedis	94.4	ZR.DB.G.65758	d__Bacteria;p__Spirochaetae;c__Spirochaetes;o__Spirochaetales;f__Spirochaetaceae;g__Treponema;s__Treponema denticola
seq1005	Spirochaetaceae;Treponema;pedis	94.4	ZR.DB.G.65754	d__Bacteria;p__Spirochaetae;c__Spirochaetes;o__Spirochaetales;f__Spirochaetaceae;g__Treponema;s__Treponema denticola
seq1005	Spirochaetaceae;Treponema;pedis	94.4	ZR.DB.G.65761	d__Bacteria;p__Spirochaetae;c__Spirochaetes;o__Spirochaetales;f__Spirochaetaceae;g__Treponema;s__Treponema denticola
seq1005	Spirochaetaceae;Treponema;pedis	94.4	ZR.DB.G.65759	d__Bacteria;p__Spirochaetae;c__Spirochaetes;o__Spirochaetales;f__Spirochaetaceae;g__Treponema;s__Treponema denticola
seq1005	Spirochaetaceae;Treponema;pedis	94.4	ZR.DB.G.65755	d__Bacteria;p__Spirochaetae;c__Spirochaetes;o__Spirochaetales;f__Spirochaetaceae;g__Treponema;s__Treponema denticola
seq1005	Spirochaetaceae;Treponema;pedis	94.4	ZR.DB.G.65757	d__Bacteria;p__Spirochaetae;c__Spirochaetes;o__Spirochaetales;f__Spirochaetaceae;g__Treponema;s__Treponema denticola
seq1005	Spirochaetaceae;Treponema;pedis	94.4	ZR.DB.G.65784	d__Bacteria;p__Spirochaetae;c__Spirochaetes;o__Spirochaetales;f__Spirochaetaceae;g__Treponema;s__Treponema putidum
seq1005	Spirochaetaceae;Treponema;pedis	94.4	ZR.DB.G.65760	d__Bacteria;p__Spirochaetae;c__Spirochaetes;o__Spirochaetales;f__Spirochaetaceae;g__Treponema;s__Treponema denticola
seq1005	Spirochaetaceae;Treponema;pedis	93.9	ZR.DB.65821	d__Bacteria;p__Spirochaetae;c__Spirochaetes;o__Spirochaetales;f__Spirochaetaceae;g__Treponema;s__sp66796
seq1005	Spirochaetaceae;Treponema;pedis	92.8	ZR.DB.66215	d__Bacteria;p__Spirochaetae;c__Spirochaetes;o__Spirochaetales;f__Spirochaetaceae;g__unidentified;s__sp66661
seq1005	Spirochaetaceae;Treponema;pedis	90.4	ZR.DB.66210	d__Bacteria;p__Spirochaetae;c__Spirochaetes;o__Spirochaetales;f__Spirochaetaceae;g__unidentified;s__sp66646
seq1005	Spirochaetaceae;Treponema;pedis	90.4	ZR.DB.66217	d__Bacteria;p__Spirochaetae;c__Spirochaetes;o__Spirochaetales;f__Spirochaetaceae;g__unidentified;s__sp66678
seq1012	Spirochaetaceae;Treponema;pedis	99.8	ZR.DB.G.65774	d__Bacteria;p__Spirochaetae;c__Spirochaetes;o__Spirochaetales;f__Spirochaetaceae;g__Treponema;s__Treponema pedis
seq1012	Spirochaetaceae;Treponema;pedis	99.3	ZR.DB.G.65773	d__Bacteria;p__Spirochaetae;c__Spirochaetes;o__Spirochaetales;f__Spirochaetaceae;g__Treponema;s__Treponema pedis
seq1012	Spirochaetaceae;Treponema;pedis	96.3	ZR.DB.65822	d__Bacteria;p__Spirochaetae;c__Spirochaetes;o__Spirochaetales;f__Spirochaetaceae;g__Treponema;s__sp66795
seq1012	Spirochaetaceae;Treponema;pedis	95.6	ZR.DB.66190	d__Bacteria;p__Spirochaetae;c__Spirochaetes;o__Spirochaetales;f__Spirochaetaceae;g__unidentified;s__sp66602
seq1012	Spirochaetaceae;Treponema;pedis	94.9	ZR.DB.66258	d__Bacteria;p__Spirochaetae;c__Spirochaetes;o__Spirochaetales;f__Spirochaetaceae;g__unidentified;s__sp66633
seq1012	Spirochaetaceae;Treponema;pedis	94.4	ZR.DB.G.65756	d__Bacteria;p__Spirochaetae;c__Spirochaetes;o__Spirochaetales;f__Spirochaetaceae;g__Treponema;s__Treponema denticola
seq1012	Spirochaetaceae;Treponema;pedis	94.4	ZR.DB.G.65758	d__Bacteria;p__Spirochaetae;c__Spirochaetes;o__Spirochaetales;f__Spirochaetaceae;g__Treponema;s__Treponema denticola
seq1012	Spirochaetaceae;Treponema;pedis	94.4	ZR.DB.G.65754	d__Bacteria;p__Spirochaetae;c__Spirochaetes;o__Spirochaetales;f__Spirochaetaceae;g__Treponema;s__Treponema denticola
seq1012	Spirochaetaceae;Treponema;pedis	94.4	ZR.DB.G.65761	d__Bacteria;p__Spirochaetae;c__Spirochaetes;o__Spirochaetales;f__Spirochaetaceae;g__Treponema;s__Treponema denticola
seq1012	Spirochaetaceae;Treponema;pedis	94.4	ZR.DB.G.65759	d__Bacteria;p__Spirochaetae;c__Spirochaetes;o__Spirochaetales;f__Spirochaetaceae;g__Treponema;s__Treponema denticola
seq1012	Spirochaetaceae;Treponema;pedis	94.4	ZR.DB.G.65757	d__Bacteria;p__Spirochaetae;c__Spirochaetes;o__Spirochaetales;f__Spirochaetaceae;g__Treponema;s__Treponema denticola
seq1012	Spirochaetaceae;Treponema;pedis	94.4	ZR.DB.G.65755	d__Bacteria;p__Spirochaetae;c__Spirochaetes;o__Spirochaetales;f__Spirochaetaceae;g__Treponema;s__Treponema denticola
seq1012	Spirochaetaceae;Treponema;pedis	94.4	ZR.DB.G.65760	d__Bacteria;p__Spirochaetae;c__Spirochaetes;o__Spirochaetales;f__Spirochaetaceae;g__Treponema;s__Treponema denticola
seq1012	Spirochaetaceae;Treponema;pedis	94.4	ZR.DB.G.65784	d__Bacteria;p__Spirochaetae;c__Spirochaetes;o__Spirochaetales;f__Spirochaetaceae;g__Treponema;s__Treponema putidum
seq1012	Spirochaetaceae;Treponema;pedis	93.9	ZR.DB.65821	d__Bacteria;p__Spirochaetae;c__Spirochaetes;o__Spirochaetales;f__Spirochaetaceae;g__Treponema;s__sp66796
seq1012	Spirochaetaceae;Treponema;pedis	92.8	ZR.DB.66215	d__Bacteria;p__Spirochaetae;c__Spirochaetes;o__Spirochaetales;f__Spirochaetaceae;g__unidentified;s__sp66661
seq1012	Spirochaetaceae;Treponema;pedis	90.4	ZR.DB.66210	d__Bacteria;p__Spirochaetae;c__Spirochaetes;o__Spirochaetales;f__Spirochaetaceae;g__unidentified;s__sp66646
seq1080	Spirochaetaceae;Treponema;pedis	99.8	ZR.DB.G.65774	d__Bacteria;p__Spirochaetae;c__Spirochaetes;o__Spirochaetales;f__Spirochaetaceae;g__Treponema;s__Treponema pedis
seq1080	Spirochaetaceae;Treponema;pedis	99.3	ZR.DB.G.65773	d__Bacteria;p__Spirochaetae;c__Spirochaetes;o__Spirochaetales;f__Spirochaetaceae;g__Treponema;s__Treponema pedis
seq1080	Spirochaetaceae;Treponema;pedis	96.3	ZR.DB.65822	d__Bacteria;p__Spirochaetae;c__Spirochaetes;o__Spirochaetales;f__Spirochaetaceae;g__Treponema;s__sp66795
seq1080	Spirochaetaceae;Treponema;pedis	95.6	ZR.DB.66190	d__Bacteria;p__Spirochaetae;c__Spirochaetes;o__Spirochaetales;f__Spirochaetaceae;g__unidentified;s__sp66602
seq1080	Spirochaetaceae;Treponema;pedis	94.9	ZR.DB.66258	d__Bacteria;p__Spirochaetae;c__Spirochaetes;o__Spirochaetales;f__Spirochaetaceae;g__unidentified;s__sp66633
seq1080	Spirochaetaceae;Treponema;pedis	94.4	ZR.DB.65821	d__Bacteria;p__Spirochaetae;c__Spirochaetes;o__Spirochaetales;f__Spirochaetaceae;g__Treponema;s__sp66796
seq1080	Spirochaetaceae;Treponema;pedis	94.4	ZR.DB.G.65759	d__Bacteria;p__Spirochaetae;c__Spirochaetes;o__Spirochaetales;f__Spirochaetaceae;g__Treponema;s__Treponema denticola
seq1080	Spirochaetaceae;Treponema;pedis	94.4	ZR.DB.G.65761	d__Bacteria;p__Spirochaetae;c__Spirochaetes;o__Spirochaetales;f__Spirochaetaceae;g__Treponema;s__Treponema denticola
seq1080	Spirochaetaceae;Treponema;pedis	94.4	ZR.DB.G.65784	d__Bacteria;p__Spirochaetae;c__Spirochaetes;o__Spirochaetales;f__Spirochaetaceae;g__Treponema;s__Treponema putidum
seq1080	Spirochaetaceae;Treponema;pedis	94.4	ZR.DB.G.65760	d__Bacteria;p__Spirochaetae;c__Spirochaetes;o__Spirochaetales;f__Spirochaetaceae;g__Treponema;s__Treponema denticola
seq1080	Spirochaetaceae;Treponema;pedis	94.4	ZR.DB.G.65755	d__Bacteria;p__Spirochaetae;c__Spirochaetes;o__Spirochaetales;f__Spirochaetaceae;g__Treponema;s__Treponema denticola
seq1080	Spirochaetaceae;Treponema;pedis	94.4	ZR.DB.G.65757	d__Bacteria;p__Spirochaetae;c__Spirochaetes;o__Spirochaetales;f__Spirochaetaceae;g__Treponema;s__Treponema denticola
seq1080	Spirochaetaceae;Treponema;pedis	94.4	ZR.DB.G.65756	d__Bacteria;p__Spirochaetae;c__Spirochaetes;o__Spirochaetales;f__Spirochaetaceae;g__Treponema;s__Treponema denticola
seq1080	Spirochaetaceae;Treponema;pedis	94.4	ZR.DB.G.65754	d__Bacteria;p__Spirochaetae;c__Spirochaetes;o__Spirochaetales;f__Spirochaetaceae;g__Treponema;s__Treponema denticola
seq1080	Spirochaetaceae;Treponema;pedis	94.4	ZR.DB.G.65758	d__Bacteria;p__Spirochaetae;c__Spirochaetes;o__Spirochaetales;f__Spirochaetaceae;g__Treponema;s__Treponema denticola
seq1080	Spirochaetaceae;Treponema;pedis	92.8	ZR.DB.66215	d__Bacteria;p__Spirochaetae;c__Spirochaetes;o__Spirochaetales;f__Spirochaetaceae;g__unidentified;s__sp66661
seq1080	Spirochaetaceae;Treponema;pedis	90.9	ZR.DB.66210	d__Bacteria;p__Spirochaetae;c__Spirochaetes;o__Spirochaetales;f__Spirochaetaceae;g__unidentified;s__sp66646
seq1080	Spirochaetaceae;Treponema;pedis	90.4	ZR.DB.66217	d__Bacteria;p__Spirochaetae;c__Spirochaetes;o__Spirochaetales;f__Spirochaetaceae;g__unidentified;s__sp66678
seq1080	Spirochaetaceae;Treponema;pedis	90.4	ZR.DB.66197	d__Bacteria;p__Spirochaetae;c__Spirochaetes;o__Spirochaetales;f__Spirochaetaceae;g__unidentified;s__sp66595
seq1080	Spirochaetaceae;Treponema;pedis	90.2	ZR.DB.66189	d__Bacteria;p__Spirochaetae;c__Spirochaetes;o__Spirochaetales;f__Spirochaetaceae;g__unidentified;s__sp66604
seq1080	Spirochaetaceae;Treponema;pedis	90.2	ZR.DB.66313	d__Bacteria;p__Spirochaetae;c__Spirochaetes;o__Spirochaetales;f__Spirochaetaceae;g__unidentified;s__sp66695
seq1088	Spirochaetaceae;Treponema;pedis	99.8	ZR.DB.G.65774	d__Bacteria;p__Spirochaetae;c__Spirochaetes;o__Spirochaetales;f__Spirochaetaceae;g__Treponema;s__Treponema pedis
seq1088	Spirochaetaceae;Treponema;pedis	99.3	ZR.DB.G.65773	d__Bacteria;p__Spirochaetae;c__Spirochaetes;o__Spirochaetales;f__Spirochaetaceae;g__Treponema;s__Treponema pedis
seq1088	Spirochaetaceae;Treponema;pedis	96.3	ZR.DB.65822	d__Bacteria;p__Spirochaetae;c__Spirochaetes;o__Spirochaetales;f__Spirochaetaceae;g__Treponema;s__sp66795
seq1088	Spirochaetaceae;Treponema;pedis	95.6	ZR.DB.66190	d__Bacteria;p__Spirochaetae;c__Spirochaetes;o__Spirochaetales;f__Spirochaetaceae;g__unidentified;s__sp66602
seq1088	Spirochaetaceae;Treponema;pedis	94.9	ZR.DB.66258	d__Bacteria;p__Spirochaetae;c__Spirochaetes;o__Spirochaetales;f__Spirochaetaceae;g__unidentified;s__sp66633
seq1088	Spirochaetaceae;Treponema;pedis	94.4	ZR.DB.G.65755	d__Bacteria;p__Spirochaetae;c__Spirochaetes;o__Spirochaetales;f__Spirochaetaceae;g__Treponema;s__Treponema denticola
seq1088	Spirochaetaceae;Treponema;pedis	94.4	ZR.DB.G.65757	d__Bacteria;p__Spirochaetae;c__Spirochaetes;o__Spirochaetales;f__Spirochaetaceae;g__Treponema;s__Treponema denticola
seq1088	Spirochaetaceae;Treponema;pedis	94.4	ZR.DB.G.65784	d__Bacteria;p__Spirochaetae;c__Spirochaetes;o__Spirochaetales;f__Spirochaetaceae;g__Treponema;s__Treponema putidum
seq1088	Spirochaetaceae;Treponema;pedis	94.4	ZR.DB.G.65760	d__Bacteria;p__Spirochaetae;c__Spirochaetes;o__Spirochaetales;f__Spirochaetaceae;g__Treponema;s__Treponema denticola
seq1088	Spirochaetaceae;Treponema;pedis	94.4	ZR.DB.G.65761	d__Bacteria;p__Spirochaetae;c__Spirochaetes;o__Spirochaetales;f__Spirochaetaceae;g__Treponema;s__Treponema denticola
seq1088	Spirochaetaceae;Treponema;pedis	94.4	ZR.DB.G.65759	d__Bacteria;p__Spirochaetae;c__Spirochaetes;o__Spirochaetales;f__Spirochaetaceae;g__Treponema;s__Treponema denticola
seq1088	Spirochaetaceae;Treponema;pedis	94.4	ZR.DB.G.65758	d__Bacteria;p__Spirochaetae;c__Spirochaetes;o__Spirochaetales;f__Spirochaetaceae;g__Treponema;s__Treponema denticola
seq1088	Spirochaetaceae;Treponema;pedis	94.4	ZR.DB.G.65754	d__Bacteria;p__Spirochaetae;c__Spirochaetes;o__Spirochaetales;f__Spirochaetaceae;g__Treponema;s__Treponema denticola
seq1088	Spirochaetaceae;Treponema;pedis	94.4	ZR.DB.G.65756	d__Bacteria;p__Spirochaetae;c__Spirochaetes;o__Spirochaetales;f__Spirochaetaceae;g__Treponema;s__Treponema denticola
seq1088	Spirochaetaceae;Treponema;pedis	93.9	ZR.DB.65821	d__Bacteria;p__Spirochaetae;c__Spirochaetes;o__Spirochaetales;f__Spirochaetaceae;g__Treponema;s__sp66796
seq1088	Spirochaetaceae;Treponema;pedis	92.8	ZR.DB.66215	d__Bacteria;p__Spirochaetae;c__Spirochaetes;o__Spirochaetales;f__Spirochaetaceae;g__unidentified;s__sp66661
seq1088	Spirochaetaceae;Treponema;pedis	91.1	ZR.DB.66236	d__Bacteria;p__Spirochaetae;c__Spirochaetes;o__Spirochaetales;f__Spirochaetaceae;g__unidentified;s__sp66615
seq1088	Spirochaetaceae;Treponema;pedis	90.9	ZR.DB.66305	d__Bacteria;p__Spirochaetae;c__Spirochaetes;o__Spirochaetales;f__Spirochaetaceae;g__unidentified;s__sp66687
seq1088	Spirochaetaceae;Treponema;pedis	90.7	ZR.DB.66217	d__Bacteria;p__Spirochaetae;c__Spirochaetes;o__Spirochaetales;f__Spirochaetaceae;g__unidentified;s__sp66678
seq1088	Spirochaetaceae;Treponema;pedis	90.4	ZR.DB.66187	d__Bacteria;p__Spirochaetae;c__Spirochaetes;o__Spirochaetales;f__Spirochaetaceae;g__unidentified;s__sp66594
seq1088	Spirochaetaceae;Treponema;pedis	90.4	ZR.DB.66210	d__Bacteria;p__Spirochaetae;c__Spirochaetes;o__Spirochaetales;f__Spirochaetaceae;g__unidentified;s__sp66646
seq1122	Spirochaetaceae;Treponema;pedis	99.8	ZR.DB.G.65774	d__Bacteria;p__Spirochaetae;c__Spirochaetes;o__Spirochaetales;f__Spirochaetaceae;g__Treponema;s__Treponema pedis
seq1122	Spirochaetaceae;Treponema;pedis	99.3	ZR.DB.G.65773	d__Bacteria;p__Spirochaetae;c__Spirochaetes;o__Spirochaetales;f__Spirochaetaceae;g__Treponema;s__Treponema pedis
seq1122	Spirochaetaceae;Treponema;pedis	96.3	ZR.DB.65822	d__Bacteria;p__Spirochaetae;c__Spirochaetes;o__Spirochaetales;f__Spirochaetaceae;g__Treponema;s__sp66795
seq1122	Spirochaetaceae;Treponema;pedis	95.6	ZR.DB.66190	d__Bacteria;p__Spirochaetae;c__Spirochaetes;o__Spirochaetales;f__Spirochaetaceae;g__unidentified;s__sp66602
seq1122	Spirochaetaceae;Treponema;pedis	94.9	ZR.DB.66258	d__Bacteria;p__Spirochaetae;c__Spirochaetes;o__Spirochaetales;f__Spirochaetaceae;g__unidentified;s__sp66633
seq1122	Spirochaetaceae;Treponema;pedis	94.4	ZR.DB.G.65756	d__Bacteria;p__Spirochaetae;c__Spirochaetes;o__Spirochaetales;f__Spirochaetaceae;g__Treponema;s__Treponema denticola
seq1122	Spirochaetaceae;Treponema;pedis	94.4	ZR.DB.G.65754	d__Bacteria;p__Spirochaetae;c__Spirochaetes;o__Spirochaetales;f__Spirochaetaceae;g__Treponema;s__Treponema denticola
seq1122	Spirochaetaceae;Treponema;pedis	94.4	ZR.DB.G.65758	d__Bacteria;p__Spirochaetae;c__Spirochaetes;o__Spirochaetales;f__Spirochaetaceae;g__Treponema;s__Treponema denticola
seq1122	Spirochaetaceae;Treponema;pedis	94.4	ZR.DB.G.65759	d__Bacteria;p__Spirochaetae;c__Spirochaetes;o__Spirochaetales;f__Spirochaetaceae;g__Treponema;s__Treponema denticola
seq1122	Spirochaetaceae;Treponema;pedis	94.4	ZR.DB.G.65761	d__Bacteria;p__Spirochaetae;c__Spirochaetes;o__Spirochaetales;f__Spirochaetaceae;g__Treponema;s__Treponema denticola
seq1122	Spirochaetaceae;Treponema;pedis	94.4	ZR.DB.G.65784	d__Bacteria;p__Spirochaetae;c__Spirochaetes;o__Spirochaetales;f__Spirochaetaceae;g__Treponema;s__Treponema putidum
seq1122	Spirochaetaceae;Treponema;pedis	94.4	ZR.DB.G.65760	d__Bacteria;p__Spirochaetae;c__Spirochaetes;o__Spirochaetales;f__Spirochaetaceae;g__Treponema;s__Treponema denticola
seq1122	Spirochaetaceae;Treponema;pedis	94.4	ZR.DB.G.65755	d__Bacteria;p__Spirochaetae;c__Spirochaetes;o__Spirochaetales;f__Spirochaetaceae;g__Treponema;s__Treponema denticola
seq1122	Spirochaetaceae;Treponema;pedis	94.4	ZR.DB.G.65757	d__Bacteria;p__Spirochaetae;c__Spirochaetes;o__Spirochaetales;f__Spirochaetaceae;g__Treponema;s__Treponema denticola
seq1122	Spirochaetaceae;Treponema;pedis	93.9	ZR.DB.65821	d__Bacteria;p__Spirochaetae;c__Spirochaetes;o__Spirochaetales;f__Spirochaetaceae;g__Treponema;s__sp66796
seq1122	Spirochaetaceae;Treponema;pedis	92.8	ZR.DB.66215	d__Bacteria;p__Spirochaetae;c__Spirochaetes;o__Spirochaetales;f__Spirochaetaceae;g__unidentified;s__sp66661
seq1122	Spirochaetaceae;Treponema;pedis	90.4	ZR.DB.66210	d__Bacteria;p__Spirochaetae;c__Spirochaetes;o__Spirochaetales;f__Spirochaetaceae;g__unidentified;s__sp66646
seq1122	Spirochaetaceae;Treponema;pedis	90.4	ZR.DB.66217	d__Bacteria;p__Spirochaetae;c__Spirochaetes;o__Spirochaetales;f__Spirochaetaceae;g__unidentified;s__sp66678
seq1143	Spirochaetaceae;Treponema;pedis	99.8	ZR.DB.G.65774	d__Bacteria;p__Spirochaetae;c__Spirochaetes;o__Spirochaetales;f__Spirochaetaceae;g__Treponema;s__Treponema pedis
seq1143	Spirochaetaceae;Treponema;pedis	99.3	ZR.DB.G.65773	d__Bacteria;p__Spirochaetae;c__Spirochaetes;o__Spirochaetales;f__Spirochaetaceae;g__Treponema;s__Treponema pedis
seq1143	Spirochaetaceae;Treponema;pedis	96.3	ZR.DB.65822	d__Bacteria;p__Spirochaetae;c__Spirochaetes;o__Spirochaetales;f__Spirochaetaceae;g__Treponema;s__sp66795
seq1143	Spirochaetaceae;Treponema;pedis	95.6	ZR.DB.66190	d__Bacteria;p__Spirochaetae;c__Spirochaetes;o__Spirochaetales;f__Spirochaetaceae;g__unidentified;s__sp66602
seq1143	Spirochaetaceae;Treponema;pedis	94.9	ZR.DB.66258	d__Bacteria;p__Spirochaetae;c__Spirochaetes;o__Spirochaetales;f__Spirochaetaceae;g__unidentified;s__sp66633
seq1143	Spirochaetaceae;Treponema;pedis	94.4	ZR.DB.G.65759	d__Bacteria;p__Spirochaetae;c__Spirochaetes;o__Spirochaetales;f__Spirochaetaceae;g__Treponema;s__Treponema denticola
seq1143	Spirochaetaceae;Treponema;pedis	94.4	ZR.DB.G.65761	d__Bacteria;p__Spirochaetae;c__Spirochaetes;o__Spirochaetales;f__Spirochaetaceae;g__Treponema;s__Treponema denticola
seq1143	Spirochaetaceae;Treponema;pedis	94.4	ZR.DB.G.65784	d__Bacteria;p__Spirochaetae;c__Spirochaetes;o__Spirochaetales;f__Spirochaetaceae;g__Treponema;s__Treponema putidum
seq1143	Spirochaetaceae;Treponema;pedis	94.4	ZR.DB.G.65760	d__Bacteria;p__Spirochaetae;c__Spirochaetes;o__Spirochaetales;f__Spirochaetaceae;g__Treponema;s__Treponema denticola
seq1143	Spirochaetaceae;Treponema;pedis	94.4	ZR.DB.G.65755	d__Bacteria;p__Spirochaetae;c__Spirochaetes;o__Spirochaetales;f__Spirochaetaceae;g__Treponema;s__Treponema denticola
seq1143	Spirochaetaceae;Treponema;pedis	94.4	ZR.DB.G.65757	d__Bacteria;p__Spirochaetae;c__Spirochaetes;o__Spirochaetales;f__Spirochaetaceae;g__Treponema;s__Treponema denticola
seq1143	Spirochaetaceae;Treponema;pedis	94.4	ZR.DB.G.65756	d__Bacteria;p__Spirochaetae;c__Spirochaetes;o__Spirochaetales;f__Spirochaetaceae;g__Treponema;s__Treponema denticola
seq1143	Spirochaetaceae;Treponema;pedis	94.4	ZR.DB.G.65754	d__Bacteria;p__Spirochaetae;c__Spirochaetes;o__Spirochaetales;f__Spirochaetaceae;g__Treponema;s__Treponema denticola
seq1143	Spirochaetaceae;Treponema;pedis	94.4	ZR.DB.G.65758	d__Bacteria;p__Spirochaetae;c__Spirochaetes;o__Spirochaetales;f__Spirochaetaceae;g__Treponema;s__Treponema denticola
seq1143	Spirochaetaceae;Treponema;pedis	93.9	ZR.DB.65821	d__Bacteria;p__Spirochaetae;c__Spirochaetes;o__Spirochaetales;f__Spirochaetaceae;g__Treponema;s__sp66796
seq1143	Spirochaetaceae;Treponema;pedis	92.8	ZR.DB.66215	d__Bacteria;p__Spirochaetae;c__Spirochaetes;o__Spirochaetales;f__Spirochaetaceae;g__unidentified;s__sp66661
seq1162	Spirochaetaceae;Treponema;pedis	99.8	ZR.DB.G.65774	d__Bacteria;p__Spirochaetae;c__Spirochaetes;o__Spirochaetales;f__Spirochaetaceae;g__Treponema;s__Treponema pedis
seq1162	Spirochaetaceae;Treponema;pedis	99.3	ZR.DB.G.65773	d__Bacteria;p__Spirochaetae;c__Spirochaetes;o__Spirochaetales;f__Spirochaetaceae;g__Treponema;s__Treponema pedis
seq1162	Spirochaetaceae;Treponema;pedis	96.3	ZR.DB.65822	d__Bacteria;p__Spirochaetae;c__Spirochaetes;o__Spirochaetales;f__Spirochaetaceae;g__Treponema;s__sp66795
seq1162	Spirochaetaceae;Treponema;pedis	95.6	ZR.DB.66190	d__Bacteria;p__Spirochaetae;c__Spirochaetes;o__Spirochaetales;f__Spirochaetaceae;g__unidentified;s__sp66602
seq1162	Spirochaetaceae;Treponema;pedis	94.9	ZR.DB.66258	d__Bacteria;p__Spirochaetae;c__Spirochaetes;o__Spirochaetales;f__Spirochaetaceae;g__unidentified;s__sp66633
seq1162	Spirochaetaceae;Treponema;pedis	94.4	ZR.DB.G.65756	d__Bacteria;p__Spirochaetae;c__Spirochaetes;o__Spirochaetales;f__Spirochaetaceae;g__Treponema;s__Treponema denticola
seq1162	Spirochaetaceae;Treponema;pedis	94.4	ZR.DB.G.65754	d__Bacteria;p__Spirochaetae;c__Spirochaetes;o__Spirochaetales;f__Spirochaetaceae;g__Treponema;s__Treponema denticola
seq1162	Spirochaetaceae;Treponema;pedis	94.4	ZR.DB.G.65758	d__Bacteria;p__Spirochaetae;c__Spirochaetes;o__Spirochaetales;f__Spirochaetaceae;g__Treponema;s__Treponema denticola
seq1162	Spirochaetaceae;Treponema;pedis	94.4	ZR.DB.G.65759	d__Bacteria;p__Spirochaetae;c__Spirochaetes;o__Spirochaetales;f__Spirochaetaceae;g__Treponema;s__Treponema denticola
seq1162	Spirochaetaceae;Treponema;pedis	94.4	ZR.DB.G.65761	d__Bacteria;p__Spirochaetae;c__Spirochaetes;o__Spirochaetales;f__Spirochaetaceae;g__Treponema;s__Treponema denticola
seq1162	Spirochaetaceae;Treponema;pedis	94.4	ZR.DB.G.65760	d__Bacteria;p__Spirochaetae;c__Spirochaetes;o__Spirochaetales;f__Spirochaetaceae;g__Treponema;s__Treponema denticola
seq1162	Spirochaetaceae;Treponema;pedis	94.4	ZR.DB.G.65784	d__Bacteria;p__Spirochaetae;c__Spirochaetes;o__Spirochaetales;f__Spirochaetaceae;g__Treponema;s__Treponema putidum
seq1162	Spirochaetaceae;Treponema;pedis	94.4	ZR.DB.G.65757	d__Bacteria;p__Spirochaetae;c__Spirochaetes;o__Spirochaetales;f__Spirochaetaceae;g__Treponema;s__Treponema denticola
seq1162	Spirochaetaceae;Treponema;pedis	94.4	ZR.DB.G.65755	d__Bacteria;p__Spirochaetae;c__Spirochaetes;o__Spirochaetales;f__Spirochaetaceae;g__Treponema;s__Treponema denticola
seq1162	Spirochaetaceae;Treponema;pedis	93.9	ZR.DB.65821	d__Bacteria;p__Spirochaetae;c__Spirochaetes;o__Spirochaetales;f__Spirochaetaceae;g__Treponema;s__sp66796
seq1162	Spirochaetaceae;Treponema;pedis	92.8	ZR.DB.66215	d__Bacteria;p__Spirochaetae;c__Spirochaetes;o__Spirochaetales;f__Spirochaetaceae;g__unidentified;s__sp66661
seq1162	Spirochaetaceae;Treponema;pedis	90.4	ZR.DB.66210	d__Bacteria;p__Spirochaetae;c__Spirochaetes;o__Spirochaetales;f__Spirochaetaceae;g__unidentified;s__sp66646
seq1182	Spirochaetaceae;Treponema;pedis	99.8	ZR.DB.G.65774	d__Bacteria;p__Spirochaetae;c__Spirochaetes;o__Spirochaetales;f__Spirochaetaceae;g__Treponema;s__Treponema pedis
seq1182	Spirochaetaceae;Treponema;pedis	99.3	ZR.DB.G.65773	d__Bacteria;p__Spirochaetae;c__Spirochaetes;o__Spirochaetales;f__Spirochaetaceae;g__Treponema;s__Treponema pedis
seq1182	Spirochaetaceae;Treponema;pedis	96.3	ZR.DB.65822	d__Bacteria;p__Spirochaetae;c__Spirochaetes;o__Spirochaetales;f__Spirochaetaceae;g__Treponema;s__sp66795
seq1182	Spirochaetaceae;Treponema;pedis	95.6	ZR.DB.66190	d__Bacteria;p__Spirochaetae;c__Spirochaetes;o__Spirochaetales;f__Spirochaetaceae;g__unidentified;s__sp66602
seq1182	Spirochaetaceae;Treponema;pedis	94.9	ZR.DB.66258	d__Bacteria;p__Spirochaetae;c__Spirochaetes;o__Spirochaetales;f__Spirochaetaceae;g__unidentified;s__sp66633
seq1182	Spirochaetaceae;Treponema;pedis	94.4	ZR.DB.G.65760	d__Bacteria;p__Spirochaetae;c__Spirochaetes;o__Spirochaetales;f__Spirochaetaceae;g__Treponema;s__Treponema denticola
seq1182	Spirochaetaceae;Treponema;pedis	94.4	ZR.DB.G.65784	d__Bacteria;p__Spirochaetae;c__Spirochaetes;o__Spirochaetales;f__Spirochaetaceae;g__Treponema;s__Treponema putidum
seq1182	Spirochaetaceae;Treponema;pedis	94.4	ZR.DB.G.65757	d__Bacteria;p__Spirochaetae;c__Spirochaetes;o__Spirochaetales;f__Spirochaetaceae;g__Treponema;s__Treponema denticola
seq1182	Spirochaetaceae;Treponema;pedis	94.4	ZR.DB.G.65755	d__Bacteria;p__Spirochaetae;c__Spirochaetes;o__Spirochaetales;f__Spirochaetaceae;g__Treponema;s__Treponema denticola
seq1182	Spirochaetaceae;Treponema;pedis	94.4	ZR.DB.G.65759	d__Bacteria;p__Spirochaetae;c__Spirochaetes;o__Spirochaetales;f__Spirochaetaceae;g__Treponema;s__Treponema denticola
seq1182	Spirochaetaceae;Treponema;pedis	94.4	ZR.DB.G.65761	d__Bacteria;p__Spirochaetae;c__Spirochaetes;o__Spirochaetales;f__Spirochaetaceae;g__Treponema;s__Treponema denticola
seq1182	Spirochaetaceae;Treponema;pedis	94.4	ZR.DB.G.65754	d__Bacteria;p__Spirochaetae;c__Spirochaetes;o__Spirochaetales;f__Spirochaetaceae;g__Treponema;s__Treponema denticola
seq1182	Spirochaetaceae;Treponema;pedis	94.4	ZR.DB.G.65758	d__Bacteria;p__Spirochaetae;c__Spirochaetes;o__Spirochaetales;f__Spirochaetaceae;g__Treponema;s__Treponema denticola
seq1182	Spirochaetaceae;Treponema;pedis	94.4	ZR.DB.G.65756	d__Bacteria;p__Spirochaetae;c__Spirochaetes;o__Spirochaetales;f__Spirochaetaceae;g__Treponema;s__Treponema denticola
seq1182	Spirochaetaceae;Treponema;pedis	93.9	ZR.DB.65821	d__Bacteria;p__Spirochaetae;c__Spirochaetes;o__Spirochaetales;f__Spirochaetaceae;g__Treponema;s__sp66796
seq1182	Spirochaetaceae;Treponema;pedis	92.8	ZR.DB.66215	d__Bacteria;p__Spirochaetae;c__Spirochaetes;o__Spirochaetales;f__Spirochaetaceae;g__unidentified;s__sp66661
seq1182	Spirochaetaceae;Treponema;pedis	90.4	ZR.DB.66217	d__Bacteria;p__Spirochaetae;c__Spirochaetes;o__Spirochaetales;f__Spirochaetaceae;g__unidentified;s__sp66678
seq1182	Spirochaetaceae;Treponema;pedis	90.4	ZR.DB.66210	d__Bacteria;p__Spirochaetae;c__Spirochaetes;o__Spirochaetales;f__Spirochaetaceae;g__unidentified;s__sp66646
seq1187	Spirochaetaceae;NA;sp66653	98.6	ZR.DB.66203	d__Bacteria;p__Spirochaetae;c__Spirochaetes;o__Spirochaetales;f__Spirochaetaceae;g__unidentified;s__sp66653
seq1187	Spirochaetaceae;NA;sp66653	98.4	ZR.DB.65820	d__Bacteria;p__Spirochaetae;c__Spirochaetes;o__Spirochaetales;f__Spirochaetaceae;g__Treponema;s__sp66799
seq1187	Spirochaetaceae;NA;sp66653	97.7	ZR.DB.66313	d__Bacteria;p__Spirochaetae;c__Spirochaetes;o__Spirochaetales;f__Spirochaetaceae;g__unidentified;s__sp66695
seq1187	Spirochaetaceae;NA;sp66653	97.4	ZR.DB.G.65809	d__Bacteria;p__Spirochaetae;c__Spirochaetes;o__Spirochaetales;f__Spirochaetaceae;g__Treponema;s__Treponema vincentii
seq1187	Spirochaetaceae;NA;sp66653	97.4	ZR.DB.G.65811	d__Bacteria;p__Spirochaetae;c__Spirochaetes;o__Spirochaetales;f__Spirochaetaceae;g__Treponema;s__Treponema vincentii
seq1187	Spirochaetaceae;NA;sp66653	97.4	ZR.DB.G.65766	d__Bacteria;p__Spirochaetae;c__Spirochaetes;o__Spirochaetales;f__Spirochaetaceae;g__Treponema;s__Treponema medium
seq1187	Spirochaetaceae;NA;sp66653	97.4	ZR.DB.G.65810	d__Bacteria;p__Spirochaetae;c__Spirochaetes;o__Spirochaetales;f__Spirochaetaceae;g__Treponema;s__Treponema vincentii
seq1187	Spirochaetaceae;NA;sp66653	97.4	ZR.DB.G.65765	d__Bacteria;p__Spirochaetae;c__Spirochaetes;o__Spirochaetales;f__Spirochaetaceae;g__Treponema;s__Treponema medium
seq1187	Spirochaetaceae;NA;sp66653	97.4	ZR.DB.66307	d__Bacteria;p__Spirochaetae;c__Spirochaetes;o__Spirochaetales;f__Spirochaetaceae;g__unidentified;s__sp66689
seq1187	Spirochaetaceae;NA;sp66653	97	ZR.DB.65819	d__Bacteria;p__Spirochaetae;c__Spirochaetes;o__Spirochaetales;f__Spirochaetaceae;g__Treponema;s__sp66798
seq1187	Spirochaetaceae;NA;sp66653	96.7	ZR.DB.66273	d__Bacteria;p__Spirochaetae;c__Spirochaetes;o__Spirochaetales;f__Spirochaetaceae;g__unidentified;s__sp66701
seq1187	Spirochaetaceae;NA;sp66653	96.7	ZR.DB.65824	d__Bacteria;p__Spirochaetae;c__Spirochaetes;o__Spirochaetales;f__Spirochaetaceae;g__Treponema;s__sp66797
seq1187	Spirochaetaceae;NA;sp66653	96.7	ZR.DB.66222	d__Bacteria;p__Spirochaetae;c__Spirochaetes;o__Spirochaetales;f__Spirochaetaceae;g__unidentified;s__sp66673
seq1187	Spirochaetaceae;NA;sp66653	96.5	ZR.DB.66261	d__Bacteria;p__Spirochaetae;c__Spirochaetes;o__Spirochaetales;f__Spirochaetaceae;g__unidentified;s__sp66636
seq1187	Spirochaetaceae;NA;sp66653	96.5	ZR.DB.66209	d__Bacteria;p__Spirochaetae;c__Spirochaetes;o__Spirochaetales;f__Spirochaetaceae;g__unidentified;s__sp66647
seq1187	Spirochaetaceae;NA;sp66653	96.3	ZR.DB.66243	d__Bacteria;p__Spirochaetae;c__Spirochaetes;o__Spirochaetales;f__Spirochaetaceae;g__unidentified;s__sp66606
seq1187	Spirochaetaceae;NA;sp66653	96.3	ZR.DB.66217	d__Bacteria;p__Spirochaetae;c__Spirochaetes;o__Spirochaetales;f__Spirochaetaceae;g__unidentified;s__sp66678
seq1187	Spirochaetaceae;NA;sp66653	96.3	ZR.DB.66206	d__Bacteria;p__Spirochaetae;c__Spirochaetes;o__Spirochaetales;f__Spirochaetaceae;g__unidentified;s__sp66650
seq1187	Spirochaetaceae;NA;sp66653	95.8	ZR.DB.66294	d__Bacteria;p__Spirochaetae;c__Spirochaetes;o__Spirochaetales;f__Spirochaetaceae;g__unidentified;s__sp66723
seq1187	Spirochaetaceae;NA;sp66653	95.1	ZR.DB.66225	d__Bacteria;p__Spirochaetae;c__Spirochaetes;o__Spirochaetales;f__Spirochaetaceae;g__unidentified;s__sp66669
seq1187	Spirochaetaceae;NA;sp66653	95.1	ZR.DB.66286	d__Bacteria;p__Spirochaetae;c__Spirochaetes;o__Spirochaetales;f__Spirochaetaceae;g__unidentified;s__sp66718
seq1187	Spirochaetaceae;NA;sp66653	94.8	ZR.DB.66285	d__Bacteria;p__Spirochaetae;c__Spirochaetes;o__Spirochaetales;f__Spirochaetaceae;g__unidentified;s__sp66717
seq1187	Spirochaetaceae;NA;sp66653	92.3	ZR.DB.66256	d__Bacteria;p__Spirochaetae;c__Spirochaetes;o__Spirochaetales;f__Spirochaetaceae;g__unidentified;s__sp66631
seq1187	Spirochaetaceae;NA;sp66653	91.3	ZR.DB.G.65775	d__Bacteria;p__Spirochaetae;c__Spirochaetes;o__Spirochaetales;f__Spirochaetaceae;g__Treponema;s__Treponema phagedenis
seq1187	Spirochaetaceae;NA;sp66653	91.3	ZR.DB.G.65784	d__Bacteria;p__Spirochaetae;c__Spirochaetes;o__Spirochaetales;f__Spirochaetaceae;g__Treponema;s__Treponema putidum
seq1187	Spirochaetaceae;NA;sp66653	91.3	ZR.DB.G.65776	d__Bacteria;p__Spirochaetae;c__Spirochaetes;o__Spirochaetales;f__Spirochaetaceae;g__Treponema;s__Treponema phagedenis
seq1187	Spirochaetaceae;NA;sp66653	90.9	ZR.DB.66258	d__Bacteria;p__Spirochaetae;c__Spirochaetes;o__Spirochaetales;f__Spirochaetaceae;g__unidentified;s__sp66633
seq1187	Spirochaetaceae;NA;sp66653	90.9	ZR.DB.65821	d__Bacteria;p__Spirochaetae;c__Spirochaetes;o__Spirochaetales;f__Spirochaetaceae;g__Treponema;s__sp66796
seq1187	Spirochaetaceae;NA;sp66653	90.9	ZR.DB.G.65774	d__Bacteria;p__Spirochaetae;c__Spirochaetes;o__Spirochaetales;f__Spirochaetaceae;g__Treponema;s__Treponema pedis
seq1187	Spirochaetaceae;NA;sp66653	90.6	ZR.DB.G.65773	d__Bacteria;p__Spirochaetae;c__Spirochaetes;o__Spirochaetales;f__Spirochaetaceae;g__Treponema;s__Treponema pedis
seq1187	Spirochaetaceae;NA;sp66653	90.6	ZR.DB.66296	d__Bacteria;p__Spirochaetae;c__Spirochaetes;o__Spirochaetales;f__Spirochaetaceae;g__unidentified;s__sp66642
seq1187	Spirochaetaceae;NA;sp66653	90.4	ZR.DB.G.65759	d__Bacteria;p__Spirochaetae;c__Spirochaetes;o__Spirochaetales;f__Spirochaetaceae;g__Treponema;s__Treponema denticola
seq1187	Spirochaetaceae;NA;sp66653	90.4	ZR.DB.G.65758	d__Bacteria;p__Spirochaetae;c__Spirochaetes;o__Spirochaetales;f__Spirochaetaceae;g__Treponema;s__Treponema denticola
seq1187	Spirochaetaceae;NA;sp66653	90.4	ZR.DB.G.65755	d__Bacteria;p__Spirochaetae;c__Spirochaetes;o__Spirochaetales;f__Spirochaetaceae;g__Treponema;s__Treponema denticola
seq1187	Spirochaetaceae;NA;sp66653	90.4	ZR.DB.G.65756	d__Bacteria;p__Spirochaetae;c__Spirochaetes;o__Spirochaetales;f__Spirochaetaceae;g__Treponema;s__Treponema denticola
seq1187	Spirochaetaceae;NA;sp66653	90.4	ZR.DB.G.65754	d__Bacteria;p__Spirochaetae;c__Spirochaetes;o__Spirochaetales;f__Spirochaetaceae;g__Treponema;s__Treponema denticola
seq1187	Spirochaetaceae;NA;sp66653	90.4	ZR.DB.G.65757	d__Bacteria;p__Spirochaetae;c__Spirochaetes;o__Spirochaetales;f__Spirochaetaceae;g__Treponema;s__Treponema denticola
seq1218	Spirochaetaceae;Treponema;pedis	99.8	ZR.DB.G.65774	d__Bacteria;p__Spirochaetae;c__Spirochaetes;o__Spirochaetales;f__Spirochaetaceae;g__Treponema;s__Treponema pedis
seq1218	Spirochaetaceae;Treponema;pedis	99.3	ZR.DB.G.65773	d__Bacteria;p__Spirochaetae;c__Spirochaetes;o__Spirochaetales;f__Spirochaetaceae;g__Treponema;s__Treponema pedis
seq1218	Spirochaetaceae;Treponema;pedis	96.3	ZR.DB.65822	d__Bacteria;p__Spirochaetae;c__Spirochaetes;o__Spirochaetales;f__Spirochaetaceae;g__Treponema;s__sp66795
seq1218	Spirochaetaceae;Treponema;pedis	95.6	ZR.DB.66190	d__Bacteria;p__Spirochaetae;c__Spirochaetes;o__Spirochaetales;f__Spirochaetaceae;g__unidentified;s__sp66602
seq1218	Spirochaetaceae;Treponema;pedis	94.9	ZR.DB.66258	d__Bacteria;p__Spirochaetae;c__Spirochaetes;o__Spirochaetales;f__Spirochaetaceae;g__unidentified;s__sp66633
seq1218	Spirochaetaceae;Treponema;pedis	94.4	ZR.DB.G.65756	d__Bacteria;p__Spirochaetae;c__Spirochaetes;o__Spirochaetales;f__Spirochaetaceae;g__Treponema;s__Treponema denticola
seq1218	Spirochaetaceae;Treponema;pedis	94.4	ZR.DB.G.65758	d__Bacteria;p__Spirochaetae;c__Spirochaetes;o__Spirochaetales;f__Spirochaetaceae;g__Treponema;s__Treponema denticola
seq1218	Spirochaetaceae;Treponema;pedis	94.4	ZR.DB.G.65754	d__Bacteria;p__Spirochaetae;c__Spirochaetes;o__Spirochaetales;f__Spirochaetaceae;g__Treponema;s__Treponema denticola
seq1218	Spirochaetaceae;Treponema;pedis	94.4	ZR.DB.G.65761	d__Bacteria;p__Spirochaetae;c__Spirochaetes;o__Spirochaetales;f__Spirochaetaceae;g__Treponema;s__Treponema denticola
seq1218	Spirochaetaceae;Treponema;pedis	94.4	ZR.DB.G.65759	d__Bacteria;p__Spirochaetae;c__Spirochaetes;o__Spirochaetales;f__Spirochaetaceae;g__Treponema;s__Treponema denticola
seq1218	Spirochaetaceae;Treponema;pedis	94.4	ZR.DB.G.65755	d__Bacteria;p__Spirochaetae;c__Spirochaetes;o__Spirochaetales;f__Spirochaetaceae;g__Treponema;s__Treponema denticola
seq1218	Spirochaetaceae;Treponema;pedis	94.4	ZR.DB.G.65757	d__Bacteria;p__Spirochaetae;c__Spirochaetes;o__Spirochaetales;f__Spirochaetaceae;g__Treponema;s__Treponema denticola
seq1218	Spirochaetaceae;Treponema;pedis	94.4	ZR.DB.G.65784	d__Bacteria;p__Spirochaetae;c__Spirochaetes;o__Spirochaetales;f__Spirochaetaceae;g__Treponema;s__Treponema putidum
seq1218	Spirochaetaceae;Treponema;pedis	94.4	ZR.DB.G.65760	d__Bacteria;p__Spirochaetae;c__Spirochaetes;o__Spirochaetales;f__Spirochaetaceae;g__Treponema;s__Treponema denticola
seq1218	Spirochaetaceae;Treponema;pedis	93.9	ZR.DB.65821	d__Bacteria;p__Spirochaetae;c__Spirochaetes;o__Spirochaetales;f__Spirochaetaceae;g__Treponema;s__sp66796
seq1218	Spirochaetaceae;Treponema;pedis	92.8	ZR.DB.66215	d__Bacteria;p__Spirochaetae;c__Spirochaetes;o__Spirochaetales;f__Spirochaetaceae;g__unidentified;s__sp66661
seq1218	Spirochaetaceae;Treponema;pedis	90.4	ZR.DB.66210	d__Bacteria;p__Spirochaetae;c__Spirochaetes;o__Spirochaetales;f__Spirochaetaceae;g__unidentified;s__sp66646
seq1218	Spirochaetaceae;Treponema;pedis	90.4	ZR.DB.66217	d__Bacteria;p__Spirochaetae;c__Spirochaetes;o__Spirochaetales;f__Spirochaetaceae;g__unidentified;s__sp66678
seq1240	Spirochaetaceae;NA;sp66653	98.6	ZR.DB.66203	d__Bacteria;p__Spirochaetae;c__Spirochaetes;o__Spirochaetales;f__Spirochaetaceae;g__unidentified;s__sp66653
seq1240	Spirochaetaceae;NA;sp66653	98.4	ZR.DB.65820	d__Bacteria;p__Spirochaetae;c__Spirochaetes;o__Spirochaetales;f__Spirochaetaceae;g__Treponema;s__sp66799
seq1240	Spirochaetaceae;NA;sp66653	97.7	ZR.DB.66313	d__Bacteria;p__Spirochaetae;c__Spirochaetes;o__Spirochaetales;f__Spirochaetaceae;g__unidentified;s__sp66695
seq1240	Spirochaetaceae;NA;sp66653	97.4	ZR.DB.G.65765	d__Bacteria;p__Spirochaetae;c__Spirochaetes;o__Spirochaetales;f__Spirochaetaceae;g__Treponema;s__Treponema medium
seq1240	Spirochaetaceae;NA;sp66653	97.4	ZR.DB.G.65810	d__Bacteria;p__Spirochaetae;c__Spirochaetes;o__Spirochaetales;f__Spirochaetaceae;g__Treponema;s__Treponema vincentii
seq1240	Spirochaetaceae;NA;sp66653	97.4	ZR.DB.G.65766	d__Bacteria;p__Spirochaetae;c__Spirochaetes;o__Spirochaetales;f__Spirochaetaceae;g__Treponema;s__Treponema medium
seq1240	Spirochaetaceae;NA;sp66653	97.4	ZR.DB.G.65809	d__Bacteria;p__Spirochaetae;c__Spirochaetes;o__Spirochaetales;f__Spirochaetaceae;g__Treponema;s__Treponema vincentii
seq1240	Spirochaetaceae;NA;sp66653	97.4	ZR.DB.G.65811	d__Bacteria;p__Spirochaetae;c__Spirochaetes;o__Spirochaetales;f__Spirochaetaceae;g__Treponema;s__Treponema vincentii
seq1240	Spirochaetaceae;NA;sp66653	97.4	ZR.DB.66307	d__Bacteria;p__Spirochaetae;c__Spirochaetes;o__Spirochaetales;f__Spirochaetaceae;g__unidentified;s__sp66689
seq1240	Spirochaetaceae;NA;sp66653	97	ZR.DB.65819	d__Bacteria;p__Spirochaetae;c__Spirochaetes;o__Spirochaetales;f__Spirochaetaceae;g__Treponema;s__sp66798
seq1240	Spirochaetaceae;NA;sp66653	96.7	ZR.DB.65824	d__Bacteria;p__Spirochaetae;c__Spirochaetes;o__Spirochaetales;f__Spirochaetaceae;g__Treponema;s__sp66797
seq1240	Spirochaetaceae;NA;sp66653	96.7	ZR.DB.66222	d__Bacteria;p__Spirochaetae;c__Spirochaetes;o__Spirochaetales;f__Spirochaetaceae;g__unidentified;s__sp66673
seq1240	Spirochaetaceae;NA;sp66653	96.7	ZR.DB.66273	d__Bacteria;p__Spirochaetae;c__Spirochaetes;o__Spirochaetales;f__Spirochaetaceae;g__unidentified;s__sp66701
seq1240	Spirochaetaceae;NA;sp66653	96.5	ZR.DB.66209	d__Bacteria;p__Spirochaetae;c__Spirochaetes;o__Spirochaetales;f__Spirochaetaceae;g__unidentified;s__sp66647
seq1240	Spirochaetaceae;NA;sp66653	96.5	ZR.DB.66261	d__Bacteria;p__Spirochaetae;c__Spirochaetes;o__Spirochaetales;f__Spirochaetaceae;g__unidentified;s__sp66636
seq1240	Spirochaetaceae;NA;sp66653	96.3	ZR.DB.66206	d__Bacteria;p__Spirochaetae;c__Spirochaetes;o__Spirochaetales;f__Spirochaetaceae;g__unidentified;s__sp66650
seq1240	Spirochaetaceae;NA;sp66653	96.3	ZR.DB.66217	d__Bacteria;p__Spirochaetae;c__Spirochaetes;o__Spirochaetales;f__Spirochaetaceae;g__unidentified;s__sp66678
seq1240	Spirochaetaceae;NA;sp66653	96.3	ZR.DB.66243	d__Bacteria;p__Spirochaetae;c__Spirochaetes;o__Spirochaetales;f__Spirochaetaceae;g__unidentified;s__sp66606
seq1240	Spirochaetaceae;NA;sp66653	95.8	ZR.DB.66294	d__Bacteria;p__Spirochaetae;c__Spirochaetes;o__Spirochaetales;f__Spirochaetaceae;g__unidentified;s__sp66723
seq1240	Spirochaetaceae;NA;sp66653	95.1	ZR.DB.66225	d__Bacteria;p__Spirochaetae;c__Spirochaetes;o__Spirochaetales;f__Spirochaetaceae;g__unidentified;s__sp66669
seq1240	Spirochaetaceae;NA;sp66653	95.1	ZR.DB.66286	d__Bacteria;p__Spirochaetae;c__Spirochaetes;o__Spirochaetales;f__Spirochaetaceae;g__unidentified;s__sp66718
seq1240	Spirochaetaceae;NA;sp66653	94.8	ZR.DB.66285	d__Bacteria;p__Spirochaetae;c__Spirochaetes;o__Spirochaetales;f__Spirochaetaceae;g__unidentified;s__sp66717
seq1240	Spirochaetaceae;NA;sp66653	92.3	ZR.DB.66256	d__Bacteria;p__Spirochaetae;c__Spirochaetes;o__Spirochaetales;f__Spirochaetaceae;g__unidentified;s__sp66631
seq1240	Spirochaetaceae;NA;sp66653	91.3	ZR.DB.G.65784	d__Bacteria;p__Spirochaetae;c__Spirochaetes;o__Spirochaetales;f__Spirochaetaceae;g__Treponema;s__Treponema putidum
seq1240	Spirochaetaceae;NA;sp66653	91.1	ZR.DB.G.65776	d__Bacteria;p__Spirochaetae;c__Spirochaetes;o__Spirochaetales;f__Spirochaetaceae;g__Treponema;s__Treponema phagedenis
seq1240	Spirochaetaceae;NA;sp66653	91.1	ZR.DB.G.65775	d__Bacteria;p__Spirochaetae;c__Spirochaetes;o__Spirochaetales;f__Spirochaetaceae;g__Treponema;s__Treponema phagedenis
seq1240	Spirochaetaceae;NA;sp66653	90.6	ZR.DB.65821	d__Bacteria;p__Spirochaetae;c__Spirochaetes;o__Spirochaetales;f__Spirochaetaceae;g__Treponema;s__sp66796
seq1240	Spirochaetaceae;NA;sp66653	90.6	ZR.DB.G.65774	d__Bacteria;p__Spirochaetae;c__Spirochaetes;o__Spirochaetales;f__Spirochaetaceae;g__Treponema;s__Treponema pedis
seq1240	Spirochaetaceae;NA;sp66653	90.6	ZR.DB.66258	d__Bacteria;p__Spirochaetae;c__Spirochaetes;o__Spirochaetales;f__Spirochaetaceae;g__unidentified;s__sp66633
seq1240	Spirochaetaceae;NA;sp66653	90.4	ZR.DB.66296	d__Bacteria;p__Spirochaetae;c__Spirochaetes;o__Spirochaetales;f__Spirochaetaceae;g__unidentified;s__sp66642
seq1240	Spirochaetaceae;NA;sp66653	90.4	ZR.DB.G.65755	d__Bacteria;p__Spirochaetae;c__Spirochaetes;o__Spirochaetales;f__Spirochaetaceae;g__Treponema;s__Treponema denticola
seq1240	Spirochaetaceae;NA;sp66653	90.4	ZR.DB.G.65754	d__Bacteria;p__Spirochaetae;c__Spirochaetes;o__Spirochaetales;f__Spirochaetaceae;g__Treponema;s__Treponema denticola
seq1240	Spirochaetaceae;NA;sp66653	90.4	ZR.DB.G.65773	d__Bacteria;p__Spirochaetae;c__Spirochaetes;o__Spirochaetales;f__Spirochaetaceae;g__Treponema;s__Treponema pedis
seq1275	Spirochaetaceae;Treponema;pedis	99.8	ZR.DB.G.65774	d__Bacteria;p__Spirochaetae;c__Spirochaetes;o__Spirochaetales;f__Spirochaetaceae;g__Treponema;s__Treponema pedis
seq1275	Spirochaetaceae;Treponema;pedis	99.3	ZR.DB.G.65773	d__Bacteria;p__Spirochaetae;c__Spirochaetes;o__Spirochaetales;f__Spirochaetaceae;g__Treponema;s__Treponema pedis
seq1275	Spirochaetaceae;Treponema;pedis	96.3	ZR.DB.65822	d__Bacteria;p__Spirochaetae;c__Spirochaetes;o__Spirochaetales;f__Spirochaetaceae;g__Treponema;s__sp66795
seq1275	Spirochaetaceae;Treponema;pedis	95.6	ZR.DB.66190	d__Bacteria;p__Spirochaetae;c__Spirochaetes;o__Spirochaetales;f__Spirochaetaceae;g__unidentified;s__sp66602
seq1275	Spirochaetaceae;Treponema;pedis	94.9	ZR.DB.66258	d__Bacteria;p__Spirochaetae;c__Spirochaetes;o__Spirochaetales;f__Spirochaetaceae;g__unidentified;s__sp66633
seq1275	Spirochaetaceae;Treponema;pedis	94.4	ZR.DB.G.65756	d__Bacteria;p__Spirochaetae;c__Spirochaetes;o__Spirochaetales;f__Spirochaetaceae;g__Treponema;s__Treponema denticola
seq1275	Spirochaetaceae;Treponema;pedis	94.4	ZR.DB.G.65754	d__Bacteria;p__Spirochaetae;c__Spirochaetes;o__Spirochaetales;f__Spirochaetaceae;g__Treponema;s__Treponema denticola
seq1275	Spirochaetaceae;Treponema;pedis	94.4	ZR.DB.G.65758	d__Bacteria;p__Spirochaetae;c__Spirochaetes;o__Spirochaetales;f__Spirochaetaceae;g__Treponema;s__Treponema denticola
seq1275	Spirochaetaceae;Treponema;pedis	94.4	ZR.DB.G.65759	d__Bacteria;p__Spirochaetae;c__Spirochaetes;o__Spirochaetales;f__Spirochaetaceae;g__Treponema;s__Treponema denticola
seq1275	Spirochaetaceae;Treponema;pedis	94.4	ZR.DB.G.65761	d__Bacteria;p__Spirochaetae;c__Spirochaetes;o__Spirochaetales;f__Spirochaetaceae;g__Treponema;s__Treponema denticola
seq1275	Spirochaetaceae;Treponema;pedis	94.4	ZR.DB.G.65760	d__Bacteria;p__Spirochaetae;c__Spirochaetes;o__Spirochaetales;f__Spirochaetaceae;g__Treponema;s__Treponema denticola
seq1275	Spirochaetaceae;Treponema;pedis	94.4	ZR.DB.G.65784	d__Bacteria;p__Spirochaetae;c__Spirochaetes;o__Spirochaetales;f__Spirochaetaceae;g__Treponema;s__Treponema putidum
seq1275	Spirochaetaceae;Treponema;pedis	94.4	ZR.DB.G.65757	d__Bacteria;p__Spirochaetae;c__Spirochaetes;o__Spirochaetales;f__Spirochaetaceae;g__Treponema;s__Treponema denticola
seq1275	Spirochaetaceae;Treponema;pedis	94.4	ZR.DB.G.65755	d__Bacteria;p__Spirochaetae;c__Spirochaetes;o__Spirochaetales;f__Spirochaetaceae;g__Treponema;s__Treponema denticola
seq1275	Spirochaetaceae;Treponema;pedis	93.9	ZR.DB.65821	d__Bacteria;p__Spirochaetae;c__Spirochaetes;o__Spirochaetales;f__Spirochaetaceae;g__Treponema;s__sp66796
seq1275	Spirochaetaceae;Treponema;pedis	92.8	ZR.DB.66215	d__Bacteria;p__Spirochaetae;c__Spirochaetes;o__Spirochaetales;f__Spirochaetaceae;g__unidentified;s__sp66661
seq1305	Spirochaetaceae;Treponema;pedis	99.1	ZR.DB.G.65774	d__Bacteria;p__Spirochaetae;c__Spirochaetes;o__Spirochaetales;f__Spirochaetaceae;g__Treponema;s__Treponema pedis
seq1305	Spirochaetaceae;Treponema;pedis	98.6	ZR.DB.G.65773	d__Bacteria;p__Spirochaetae;c__Spirochaetes;o__Spirochaetales;f__Spirochaetaceae;g__Treponema;s__Treponema pedis
seq1305	Spirochaetaceae;Treponema;pedis	96	ZR.DB.66258	d__Bacteria;p__Spirochaetae;c__Spirochaetes;o__Spirochaetales;f__Spirochaetaceae;g__unidentified;s__sp66633
seq1305	Spirochaetaceae;Treponema;pedis	95.6	ZR.DB.G.65761	d__Bacteria;p__Spirochaetae;c__Spirochaetes;o__Spirochaetales;f__Spirochaetaceae;g__Treponema;s__Treponema denticola
seq1305	Spirochaetaceae;Treponema;pedis	95.6	ZR.DB.G.65758	d__Bacteria;p__Spirochaetae;c__Spirochaetes;o__Spirochaetales;f__Spirochaetaceae;g__Treponema;s__Treponema denticola
seq1305	Spirochaetaceae;Treponema;pedis	95.6	ZR.DB.G.65784	d__Bacteria;p__Spirochaetae;c__Spirochaetes;o__Spirochaetales;f__Spirochaetaceae;g__Treponema;s__Treponema putidum
seq1305	Spirochaetaceae;Treponema;pedis	95.6	ZR.DB.G.65755	d__Bacteria;p__Spirochaetae;c__Spirochaetes;o__Spirochaetales;f__Spirochaetaceae;g__Treponema;s__Treponema denticola
seq1305	Spirochaetaceae;Treponema;pedis	95.6	ZR.DB.65822	d__Bacteria;p__Spirochaetae;c__Spirochaetes;o__Spirochaetales;f__Spirochaetaceae;g__Treponema;s__sp66795
seq1305	Spirochaetaceae;Treponema;pedis	95.6	ZR.DB.G.65759	d__Bacteria;p__Spirochaetae;c__Spirochaetes;o__Spirochaetales;f__Spirochaetaceae;g__Treponema;s__Treponema denticola
seq1305	Spirochaetaceae;Treponema;pedis	95.6	ZR.DB.G.65754	d__Bacteria;p__Spirochaetae;c__Spirochaetes;o__Spirochaetales;f__Spirochaetaceae;g__Treponema;s__Treponema denticola
seq1305	Spirochaetaceae;Treponema;pedis	95.6	ZR.DB.G.65756	d__Bacteria;p__Spirochaetae;c__Spirochaetes;o__Spirochaetales;f__Spirochaetaceae;g__Treponema;s__Treponema denticola
seq1305	Spirochaetaceae;Treponema;pedis	95.6	ZR.DB.G.65757	d__Bacteria;p__Spirochaetae;c__Spirochaetes;o__Spirochaetales;f__Spirochaetaceae;g__Treponema;s__Treponema denticola
seq1305	Spirochaetaceae;Treponema;pedis	95.6	ZR.DB.G.65760	d__Bacteria;p__Spirochaetae;c__Spirochaetes;o__Spirochaetales;f__Spirochaetaceae;g__Treponema;s__Treponema denticola
seq1305	Spirochaetaceae;Treponema;pedis	95.3	ZR.DB.66190	d__Bacteria;p__Spirochaetae;c__Spirochaetes;o__Spirochaetales;f__Spirochaetaceae;g__unidentified;s__sp66602
seq1305	Spirochaetaceae;Treponema;pedis	95.1	ZR.DB.65821	d__Bacteria;p__Spirochaetae;c__Spirochaetes;o__Spirochaetales;f__Spirochaetaceae;g__Treponema;s__sp66796
seq1305	Spirochaetaceae;Treponema;pedis	93.9	ZR.DB.66215	d__Bacteria;p__Spirochaetae;c__Spirochaetes;o__Spirochaetales;f__Spirochaetaceae;g__unidentified;s__sp66661
seq1305	Spirochaetaceae;Treponema;pedis	92.3	ZR.DB.66236	d__Bacteria;p__Spirochaetae;c__Spirochaetes;o__Spirochaetales;f__Spirochaetaceae;g__unidentified;s__sp66615
seq1305	Spirochaetaceae;Treponema;pedis	92.1	ZR.DB.66305	d__Bacteria;p__Spirochaetae;c__Spirochaetes;o__Spirochaetales;f__Spirochaetaceae;g__unidentified;s__sp66687
seq1305	Spirochaetaceae;Treponema;pedis	91.8	ZR.DB.66248	d__Bacteria;p__Spirochaetae;c__Spirochaetes;o__Spirochaetales;f__Spirochaetaceae;g__unidentified;s__sp66623
seq1305	Spirochaetaceae;Treponema;pedis	91.6	ZR.DB.66286	d__Bacteria;p__Spirochaetae;c__Spirochaetes;o__Spirochaetales;f__Spirochaetaceae;g__unidentified;s__sp66718
seq1305	Spirochaetaceae;Treponema;pedis	91.6	ZR.DB.65825	d__Bacteria;p__Spirochaetae;c__Spirochaetes;o__Spirochaetales;f__Spirochaetaceae;g__Treponema;s__sp66800
seq1305	Spirochaetaceae;Treponema;pedis	91.6	ZR.DB.66217	d__Bacteria;p__Spirochaetae;c__Spirochaetes;o__Spirochaetales;f__Spirochaetaceae;g__unidentified;s__sp66678
seq1305	Spirochaetaceae;Treponema;pedis	91.6	ZR.DB.65824	d__Bacteria;p__Spirochaetae;c__Spirochaetes;o__Spirochaetales;f__Spirochaetaceae;g__Treponema;s__sp66797
seq1305	Spirochaetaceae;Treponema;pedis	91.6	ZR.DB.66210	d__Bacteria;p__Spirochaetae;c__Spirochaetes;o__Spirochaetales;f__Spirochaetaceae;g__unidentified;s__sp66646
seq1305	Spirochaetaceae;Treponema;pedis	91.4	ZR.DB.66187	d__Bacteria;p__Spirochaetae;c__Spirochaetes;o__Spirochaetales;f__Spirochaetaceae;g__unidentified;s__sp66594
seq1305	Spirochaetaceae;Treponema;pedis	91.4	ZR.DB.66313	d__Bacteria;p__Spirochaetae;c__Spirochaetes;o__Spirochaetales;f__Spirochaetaceae;g__unidentified;s__sp66695
seq1305	Spirochaetaceae;Treponema;pedis	91.1	ZR.DB.66197	d__Bacteria;p__Spirochaetae;c__Spirochaetes;o__Spirochaetales;f__Spirochaetaceae;g__unidentified;s__sp66595
seq1305	Spirochaetaceae;Treponema;pedis	91.1	ZR.DB.66294	d__Bacteria;p__Spirochaetae;c__Spirochaetes;o__Spirochaetales;f__Spirochaetaceae;g__unidentified;s__sp66723
seq1305	Spirochaetaceae;Treponema;pedis	91.1	ZR.DB.G.65775	d__Bacteria;p__Spirochaetae;c__Spirochaetes;o__Spirochaetales;f__Spirochaetaceae;g__Treponema;s__Treponema phagedenis
seq1305	Spirochaetaceae;Treponema;pedis	91.1	ZR.DB.66243	d__Bacteria;p__Spirochaetae;c__Spirochaetes;o__Spirochaetales;f__Spirochaetaceae;g__unidentified;s__sp66606
seq1305	Spirochaetaceae;Treponema;pedis	91.1	ZR.DB.G.65776	d__Bacteria;p__Spirochaetae;c__Spirochaetes;o__Spirochaetales;f__Spirochaetaceae;g__Treponema;s__Treponema phagedenis
seq1305	Spirochaetaceae;Treponema;pedis	91.1	ZR.DB.66309	d__Bacteria;p__Spirochaetae;c__Spirochaetes;o__Spirochaetales;f__Spirochaetaceae;g__unidentified;s__sp66691
seq1305	Spirochaetaceae;Treponema;pedis	90.9	ZR.DB.66189	d__Bacteria;p__Spirochaetae;c__Spirochaetes;o__Spirochaetales;f__Spirochaetaceae;g__unidentified;s__sp66604
seq1305	Spirochaetaceae;Treponema;pedis	90.9	ZR.DB.65820	d__Bacteria;p__Spirochaetae;c__Spirochaetes;o__Spirochaetales;f__Spirochaetaceae;g__Treponema;s__sp66799
seq1305	Spirochaetaceae;Treponema;pedis	90.9	ZR.DB.66261	d__Bacteria;p__Spirochaetae;c__Spirochaetes;o__Spirochaetales;f__Spirochaetaceae;g__unidentified;s__sp66636
seq1305	Spirochaetaceae;Treponema;pedis	90.7	ZR.DB.66209	d__Bacteria;p__Spirochaetae;c__Spirochaetes;o__Spirochaetales;f__Spirochaetaceae;g__unidentified;s__sp66647
seq1305	Spirochaetaceae;Treponema;pedis	90.7	ZR.DB.66296	d__Bacteria;p__Spirochaetae;c__Spirochaetes;o__Spirochaetales;f__Spirochaetaceae;g__unidentified;s__sp66642
seq1305	Spirochaetaceae;Treponema;pedis	90.7	ZR.DB.G.65765	d__Bacteria;p__Spirochaetae;c__Spirochaetes;o__Spirochaetales;f__Spirochaetaceae;g__Treponema;s__Treponema medium
seq1305	Spirochaetaceae;Treponema;pedis	90.7	ZR.DB.G.65766	d__Bacteria;p__Spirochaetae;c__Spirochaetes;o__Spirochaetales;f__Spirochaetaceae;g__Treponema;s__Treponema medium
seq1305	Spirochaetaceae;Treponema;pedis	90.4	ZR.DB.65819	d__Bacteria;p__Spirochaetae;c__Spirochaetes;o__Spirochaetales;f__Spirochaetaceae;g__Treponema;s__sp66798
seq1305	Spirochaetaceae;Treponema;pedis	90.4	ZR.DB.66307	d__Bacteria;p__Spirochaetae;c__Spirochaetes;o__Spirochaetales;f__Spirochaetaceae;g__unidentified;s__sp66689
seq1305	Spirochaetaceae;Treponema;pedis	90.4	ZR.DB.66203	d__Bacteria;p__Spirochaetae;c__Spirochaetes;o__Spirochaetales;f__Spirochaetaceae;g__unidentified;s__sp66653
seq1305	Spirochaetaceae;Treponema;pedis	90.2	ZR.DB.66206	d__Bacteria;p__Spirochaetae;c__Spirochaetes;o__Spirochaetales;f__Spirochaetaceae;g__unidentified;s__sp66650
seq1305	Spirochaetaceae;Treponema;pedis	90.2	ZR.DB.G.65810	d__Bacteria;p__Spirochaetae;c__Spirochaetes;o__Spirochaetales;f__Spirochaetaceae;g__Treponema;s__Treponema vincentii
seq1305	Spirochaetaceae;Treponema;pedis	90.2	ZR.DB.G.65811	d__Bacteria;p__Spirochaetae;c__Spirochaetes;o__Spirochaetales;f__Spirochaetaceae;g__Treponema;s__Treponema vincentii
seq1305	Spirochaetaceae;Treponema;pedis	90.2	ZR.DB.66200	d__Bacteria;p__Spirochaetae;c__Spirochaetes;o__Spirochaetales;f__Spirochaetaceae;g__unidentified;s__sp66656
seq1305	Spirochaetaceae;Treponema;pedis	90.2	ZR.DB.G.65809	d__Bacteria;p__Spirochaetae;c__Spirochaetes;o__Spirochaetales;f__Spirochaetaceae;g__Treponema;s__Treponema vincentii
seq1329	Spirochaetaceae;Treponema;pedis	99.5	ZR.DB.G.65774	d__Bacteria;p__Spirochaetae;c__Spirochaetes;o__Spirochaetales;f__Spirochaetaceae;g__Treponema;s__Treponema pedis
seq1329	Spirochaetaceae;Treponema;pedis	99.1	ZR.DB.G.65773	d__Bacteria;p__Spirochaetae;c__Spirochaetes;o__Spirochaetales;f__Spirochaetaceae;g__Treponema;s__Treponema pedis
seq1329	Spirochaetaceae;Treponema;pedis	96	ZR.DB.65822	d__Bacteria;p__Spirochaetae;c__Spirochaetes;o__Spirochaetales;f__Spirochaetaceae;g__Treponema;s__sp66795
seq1329	Spirochaetaceae;Treponema;pedis	95.3	ZR.DB.66190	d__Bacteria;p__Spirochaetae;c__Spirochaetes;o__Spirochaetales;f__Spirochaetaceae;g__unidentified;s__sp66602
seq1329	Spirochaetaceae;Treponema;pedis	94.6	ZR.DB.66258	d__Bacteria;p__Spirochaetae;c__Spirochaetes;o__Spirochaetales;f__Spirochaetaceae;g__unidentified;s__sp66633
seq1329	Spirochaetaceae;Treponema;pedis	94.2	ZR.DB.G.65760	d__Bacteria;p__Spirochaetae;c__Spirochaetes;o__Spirochaetales;f__Spirochaetaceae;g__Treponema;s__Treponema denticola
seq1329	Spirochaetaceae;Treponema;pedis	94.2	ZR.DB.G.65758	d__Bacteria;p__Spirochaetae;c__Spirochaetes;o__Spirochaetales;f__Spirochaetaceae;g__Treponema;s__Treponema denticola
seq1329	Spirochaetaceae;Treponema;pedis	94.2	ZR.DB.G.65761	d__Bacteria;p__Spirochaetae;c__Spirochaetes;o__Spirochaetales;f__Spirochaetaceae;g__Treponema;s__Treponema denticola
seq1329	Spirochaetaceae;Treponema;pedis	94.2	ZR.DB.G.65755	d__Bacteria;p__Spirochaetae;c__Spirochaetes;o__Spirochaetales;f__Spirochaetaceae;g__Treponema;s__Treponema denticola
seq1329	Spirochaetaceae;Treponema;pedis	94.2	ZR.DB.G.65784	d__Bacteria;p__Spirochaetae;c__Spirochaetes;o__Spirochaetales;f__Spirochaetaceae;g__Treponema;s__Treponema putidum
seq1329	Spirochaetaceae;Treponema;pedis	94.2	ZR.DB.G.65759	d__Bacteria;p__Spirochaetae;c__Spirochaetes;o__Spirochaetales;f__Spirochaetaceae;g__Treponema;s__Treponema denticola
seq1329	Spirochaetaceae;Treponema;pedis	94.2	ZR.DB.G.65756	d__Bacteria;p__Spirochaetae;c__Spirochaetes;o__Spirochaetales;f__Spirochaetaceae;g__Treponema;s__Treponema denticola
seq1329	Spirochaetaceae;Treponema;pedis	94.2	ZR.DB.G.65754	d__Bacteria;p__Spirochaetae;c__Spirochaetes;o__Spirochaetales;f__Spirochaetaceae;g__Treponema;s__Treponema denticola
seq1329	Spirochaetaceae;Treponema;pedis	94.2	ZR.DB.G.65757	d__Bacteria;p__Spirochaetae;c__Spirochaetes;o__Spirochaetales;f__Spirochaetaceae;g__Treponema;s__Treponema denticola
seq1329	Spirochaetaceae;Treponema;pedis	93.7	ZR.DB.65821	d__Bacteria;p__Spirochaetae;c__Spirochaetes;o__Spirochaetales;f__Spirochaetaceae;g__Treponema;s__sp66796
seq1329	Spirochaetaceae;Treponema;pedis	92.5	ZR.DB.66215	d__Bacteria;p__Spirochaetae;c__Spirochaetes;o__Spirochaetales;f__Spirochaetaceae;g__unidentified;s__sp66661
seq1329	Spirochaetaceae;Treponema;pedis	90.2	ZR.DB.66210	d__Bacteria;p__Spirochaetae;c__Spirochaetes;o__Spirochaetales;f__Spirochaetaceae;g__unidentified;s__sp66646
seq1329	Spirochaetaceae;Treponema;pedis	90.2	ZR.DB.66217	d__Bacteria;p__Spirochaetae;c__Spirochaetes;o__Spirochaetales;f__Spirochaetaceae;g__unidentified;s__sp66678
seq1348	Spirochaetaceae;Treponema;pedis	99.8	ZR.DB.G.65774	d__Bacteria;p__Spirochaetae;c__Spirochaetes;o__Spirochaetales;f__Spirochaetaceae;g__Treponema;s__Treponema pedis
seq1348	Spirochaetaceae;Treponema;pedis	99.3	ZR.DB.G.65773	d__Bacteria;p__Spirochaetae;c__Spirochaetes;o__Spirochaetales;f__Spirochaetaceae;g__Treponema;s__Treponema pedis
seq1348	Spirochaetaceae;Treponema;pedis	96.3	ZR.DB.65822	d__Bacteria;p__Spirochaetae;c__Spirochaetes;o__Spirochaetales;f__Spirochaetaceae;g__Treponema;s__sp66795
seq1348	Spirochaetaceae;Treponema;pedis	95.6	ZR.DB.66190	d__Bacteria;p__Spirochaetae;c__Spirochaetes;o__Spirochaetales;f__Spirochaetaceae;g__unidentified;s__sp66602
seq1348	Spirochaetaceae;Treponema;pedis	94.9	ZR.DB.66258	d__Bacteria;p__Spirochaetae;c__Spirochaetes;o__Spirochaetales;f__Spirochaetaceae;g__unidentified;s__sp66633
seq1348	Spirochaetaceae;Treponema;pedis	94.4	ZR.DB.G.65761	d__Bacteria;p__Spirochaetae;c__Spirochaetes;o__Spirochaetales;f__Spirochaetaceae;g__Treponema;s__Treponema denticola
seq1348	Spirochaetaceae;Treponema;pedis	94.4	ZR.DB.G.65759	d__Bacteria;p__Spirochaetae;c__Spirochaetes;o__Spirochaetales;f__Spirochaetaceae;g__Treponema;s__Treponema denticola
seq1348	Spirochaetaceae;Treponema;pedis	94.4	ZR.DB.G.65755	d__Bacteria;p__Spirochaetae;c__Spirochaetes;o__Spirochaetales;f__Spirochaetaceae;g__Treponema;s__Treponema denticola
seq1348	Spirochaetaceae;Treponema;pedis	94.4	ZR.DB.G.65757	d__Bacteria;p__Spirochaetae;c__Spirochaetes;o__Spirochaetales;f__Spirochaetaceae;g__Treponema;s__Treponema denticola
seq1348	Spirochaetaceae;Treponema;pedis	94.4	ZR.DB.G.65784	d__Bacteria;p__Spirochaetae;c__Spirochaetes;o__Spirochaetales;f__Spirochaetaceae;g__Treponema;s__Treponema putidum
seq1348	Spirochaetaceae;Treponema;pedis	94.4	ZR.DB.G.65760	d__Bacteria;p__Spirochaetae;c__Spirochaetes;o__Spirochaetales;f__Spirochaetaceae;g__Treponema;s__Treponema denticola
seq1348	Spirochaetaceae;Treponema;pedis	94.4	ZR.DB.G.65756	d__Bacteria;p__Spirochaetae;c__Spirochaetes;o__Spirochaetales;f__Spirochaetaceae;g__Treponema;s__Treponema denticola
seq1348	Spirochaetaceae;Treponema;pedis	94.4	ZR.DB.G.65758	d__Bacteria;p__Spirochaetae;c__Spirochaetes;o__Spirochaetales;f__Spirochaetaceae;g__Treponema;s__Treponema denticola
seq1348	Spirochaetaceae;Treponema;pedis	94.4	ZR.DB.G.65754	d__Bacteria;p__Spirochaetae;c__Spirochaetes;o__Spirochaetales;f__Spirochaetaceae;g__Treponema;s__Treponema denticola
seq1348	Spirochaetaceae;Treponema;pedis	93.9	ZR.DB.65821	d__Bacteria;p__Spirochaetae;c__Spirochaetes;o__Spirochaetales;f__Spirochaetaceae;g__Treponema;s__sp66796
seq1348	Spirochaetaceae;Treponema;pedis	92.8	ZR.DB.66215	d__Bacteria;p__Spirochaetae;c__Spirochaetes;o__Spirochaetales;f__Spirochaetaceae;g__unidentified;s__sp66661
seq1348	Spirochaetaceae;Treponema;pedis	90.4	ZR.DB.66210	d__Bacteria;p__Spirochaetae;c__Spirochaetes;o__Spirochaetales;f__Spirochaetaceae;g__unidentified;s__sp66646
seq1348	Spirochaetaceae;Treponema;pedis	90.4	ZR.DB.66217	d__Bacteria;p__Spirochaetae;c__Spirochaetes;o__Spirochaetales;f__Spirochaetaceae;g__unidentified;s__sp66678
seq1376	Spirochaetaceae;Treponema;pedis	99.8	ZR.DB.G.65774	d__Bacteria;p__Spirochaetae;c__Spirochaetes;o__Spirochaetales;f__Spirochaetaceae;g__Treponema;s__Treponema pedis
seq1376	Spirochaetaceae;Treponema;pedis	99.3	ZR.DB.G.65773	d__Bacteria;p__Spirochaetae;c__Spirochaetes;o__Spirochaetales;f__Spirochaetaceae;g__Treponema;s__Treponema pedis
seq1376	Spirochaetaceae;Treponema;pedis	96.3	ZR.DB.65822	d__Bacteria;p__Spirochaetae;c__Spirochaetes;o__Spirochaetales;f__Spirochaetaceae;g__Treponema;s__sp66795
seq1376	Spirochaetaceae;Treponema;pedis	95.6	ZR.DB.66190	d__Bacteria;p__Spirochaetae;c__Spirochaetes;o__Spirochaetales;f__Spirochaetaceae;g__unidentified;s__sp66602
seq1376	Spirochaetaceae;Treponema;pedis	94.9	ZR.DB.66258	d__Bacteria;p__Spirochaetae;c__Spirochaetes;o__Spirochaetales;f__Spirochaetaceae;g__unidentified;s__sp66633
seq1376	Spirochaetaceae;Treponema;pedis	94.4	ZR.DB.G.65754	d__Bacteria;p__Spirochaetae;c__Spirochaetes;o__Spirochaetales;f__Spirochaetaceae;g__Treponema;s__Treponema denticola
seq1376	Spirochaetaceae;Treponema;pedis	94.4	ZR.DB.G.65758	d__Bacteria;p__Spirochaetae;c__Spirochaetes;o__Spirochaetales;f__Spirochaetaceae;g__Treponema;s__Treponema denticola
seq1376	Spirochaetaceae;Treponema;pedis	94.4	ZR.DB.G.65756	d__Bacteria;p__Spirochaetae;c__Spirochaetes;o__Spirochaetales;f__Spirochaetaceae;g__Treponema;s__Treponema denticola
seq1376	Spirochaetaceae;Treponema;pedis	94.4	ZR.DB.G.65760	d__Bacteria;p__Spirochaetae;c__Spirochaetes;o__Spirochaetales;f__Spirochaetaceae;g__Treponema;s__Treponema denticola
seq1376	Spirochaetaceae;Treponema;pedis	94.4	ZR.DB.G.65784	d__Bacteria;p__Spirochaetae;c__Spirochaetes;o__Spirochaetales;f__Spirochaetaceae;g__Treponema;s__Treponema putidum
seq1376	Spirochaetaceae;Treponema;pedis	94.4	ZR.DB.G.65757	d__Bacteria;p__Spirochaetae;c__Spirochaetes;o__Spirochaetales;f__Spirochaetaceae;g__Treponema;s__Treponema denticola
seq1376	Spirochaetaceae;Treponema;pedis	94.4	ZR.DB.G.65755	d__Bacteria;p__Spirochaetae;c__Spirochaetes;o__Spirochaetales;f__Spirochaetaceae;g__Treponema;s__Treponema denticola
seq1376	Spirochaetaceae;Treponema;pedis	94.4	ZR.DB.G.65759	d__Bacteria;p__Spirochaetae;c__Spirochaetes;o__Spirochaetales;f__Spirochaetaceae;g__Treponema;s__Treponema denticola
seq1376	Spirochaetaceae;Treponema;pedis	94.4	ZR.DB.G.65761	d__Bacteria;p__Spirochaetae;c__Spirochaetes;o__Spirochaetales;f__Spirochaetaceae;g__Treponema;s__Treponema denticola
seq1376	Spirochaetaceae;Treponema;pedis	93.9	ZR.DB.65821	d__Bacteria;p__Spirochaetae;c__Spirochaetes;o__Spirochaetales;f__Spirochaetaceae;g__Treponema;s__sp66796
seq1376	Spirochaetaceae;Treponema;pedis	92.8	ZR.DB.66215	d__Bacteria;p__Spirochaetae;c__Spirochaetes;o__Spirochaetales;f__Spirochaetaceae;g__unidentified;s__sp66661
seq1376	Spirochaetaceae;Treponema;pedis	90.4	ZR.DB.66210	d__Bacteria;p__Spirochaetae;c__Spirochaetes;o__Spirochaetales;f__Spirochaetaceae;g__unidentified;s__sp66646
seq1474	Spirochaetaceae;Treponema;pedis	99.8	ZR.DB.G.65774	d__Bacteria;p__Spirochaetae;c__Spirochaetes;o__Spirochaetales;f__Spirochaetaceae;g__Treponema;s__Treponema pedis
seq1474	Spirochaetaceae;Treponema;pedis	99.3	ZR.DB.G.65773	d__Bacteria;p__Spirochaetae;c__Spirochaetes;o__Spirochaetales;f__Spirochaetaceae;g__Treponema;s__Treponema pedis
seq1474	Spirochaetaceae;Treponema;pedis	96.3	ZR.DB.65822	d__Bacteria;p__Spirochaetae;c__Spirochaetes;o__Spirochaetales;f__Spirochaetaceae;g__Treponema;s__sp66795
seq1474	Spirochaetaceae;Treponema;pedis	95.6	ZR.DB.66190	d__Bacteria;p__Spirochaetae;c__Spirochaetes;o__Spirochaetales;f__Spirochaetaceae;g__unidentified;s__sp66602
seq1474	Spirochaetaceae;Treponema;pedis	94.9	ZR.DB.66258	d__Bacteria;p__Spirochaetae;c__Spirochaetes;o__Spirochaetales;f__Spirochaetaceae;g__unidentified;s__sp66633
seq1474	Spirochaetaceae;Treponema;pedis	94.4	ZR.DB.G.65756	d__Bacteria;p__Spirochaetae;c__Spirochaetes;o__Spirochaetales;f__Spirochaetaceae;g__Treponema;s__Treponema denticola
seq1474	Spirochaetaceae;Treponema;pedis	94.4	ZR.DB.G.65754	d__Bacteria;p__Spirochaetae;c__Spirochaetes;o__Spirochaetales;f__Spirochaetaceae;g__Treponema;s__Treponema denticola
seq1474	Spirochaetaceae;Treponema;pedis	94.4	ZR.DB.G.65758	d__Bacteria;p__Spirochaetae;c__Spirochaetes;o__Spirochaetales;f__Spirochaetaceae;g__Treponema;s__Treponema denticola
seq1474	Spirochaetaceae;Treponema;pedis	94.4	ZR.DB.G.65759	d__Bacteria;p__Spirochaetae;c__Spirochaetes;o__Spirochaetales;f__Spirochaetaceae;g__Treponema;s__Treponema denticola
seq1474	Spirochaetaceae;Treponema;pedis	94.4	ZR.DB.G.65761	d__Bacteria;p__Spirochaetae;c__Spirochaetes;o__Spirochaetales;f__Spirochaetaceae;g__Treponema;s__Treponema denticola
seq1474	Spirochaetaceae;Treponema;pedis	94.4	ZR.DB.G.65760	d__Bacteria;p__Spirochaetae;c__Spirochaetes;o__Spirochaetales;f__Spirochaetaceae;g__Treponema;s__Treponema denticola
seq1474	Spirochaetaceae;Treponema;pedis	94.4	ZR.DB.G.65784	d__Bacteria;p__Spirochaetae;c__Spirochaetes;o__Spirochaetales;f__Spirochaetaceae;g__Treponema;s__Treponema putidum
seq1474	Spirochaetaceae;Treponema;pedis	94.4	ZR.DB.G.65757	d__Bacteria;p__Spirochaetae;c__Spirochaetes;o__Spirochaetales;f__Spirochaetaceae;g__Treponema;s__Treponema denticola
seq1474	Spirochaetaceae;Treponema;pedis	94.4	ZR.DB.G.65755	d__Bacteria;p__Spirochaetae;c__Spirochaetes;o__Spirochaetales;f__Spirochaetaceae;g__Treponema;s__Treponema denticola
seq1474	Spirochaetaceae;Treponema;pedis	93.9	ZR.DB.65821	d__Bacteria;p__Spirochaetae;c__Spirochaetes;o__Spirochaetales;f__Spirochaetaceae;g__Treponema;s__sp66796
seq1474	Spirochaetaceae;Treponema;pedis	92.8	ZR.DB.66215	d__Bacteria;p__Spirochaetae;c__Spirochaetes;o__Spirochaetales;f__Spirochaetaceae;g__unidentified;s__sp66661
seq1474	Spirochaetaceae;Treponema;pedis	90.4	ZR.DB.66210	d__Bacteria;p__Spirochaetae;c__Spirochaetes;o__Spirochaetales;f__Spirochaetaceae;g__unidentified;s__sp66646
seq1474	Spirochaetaceae;Treponema;pedis	90.4	ZR.DB.66217	d__Bacteria;p__Spirochaetae;c__Spirochaetes;o__Spirochaetales;f__Spirochaetaceae;g__unidentified;s__sp66678
seq1483	Spirochaetaceae;Treponema;pedis	99.8	ZR.DB.G.65774	d__Bacteria;p__Spirochaetae;c__Spirochaetes;o__Spirochaetales;f__Spirochaetaceae;g__Treponema;s__Treponema pedis
seq1483	Spirochaetaceae;Treponema;pedis	99.3	ZR.DB.G.65773	d__Bacteria;p__Spirochaetae;c__Spirochaetes;o__Spirochaetales;f__Spirochaetaceae;g__Treponema;s__Treponema pedis
seq1483	Spirochaetaceae;Treponema;pedis	96.3	ZR.DB.65822	d__Bacteria;p__Spirochaetae;c__Spirochaetes;o__Spirochaetales;f__Spirochaetaceae;g__Treponema;s__sp66795
seq1483	Spirochaetaceae;Treponema;pedis	95.6	ZR.DB.66190	d__Bacteria;p__Spirochaetae;c__Spirochaetes;o__Spirochaetales;f__Spirochaetaceae;g__unidentified;s__sp66602
seq1483	Spirochaetaceae;Treponema;pedis	94.9	ZR.DB.66258	d__Bacteria;p__Spirochaetae;c__Spirochaetes;o__Spirochaetales;f__Spirochaetaceae;g__unidentified;s__sp66633
seq1483	Spirochaetaceae;Treponema;pedis	94.4	ZR.DB.G.65756	d__Bacteria;p__Spirochaetae;c__Spirochaetes;o__Spirochaetales;f__Spirochaetaceae;g__Treponema;s__Treponema denticola
seq1483	Spirochaetaceae;Treponema;pedis	94.4	ZR.DB.G.65754	d__Bacteria;p__Spirochaetae;c__Spirochaetes;o__Spirochaetales;f__Spirochaetaceae;g__Treponema;s__Treponema denticola
seq1483	Spirochaetaceae;Treponema;pedis	94.4	ZR.DB.G.65758	d__Bacteria;p__Spirochaetae;c__Spirochaetes;o__Spirochaetales;f__Spirochaetaceae;g__Treponema;s__Treponema denticola
seq1483	Spirochaetaceae;Treponema;pedis	94.4	ZR.DB.G.65759	d__Bacteria;p__Spirochaetae;c__Spirochaetes;o__Spirochaetales;f__Spirochaetaceae;g__Treponema;s__Treponema denticola
seq1483	Spirochaetaceae;Treponema;pedis	94.4	ZR.DB.G.65761	d__Bacteria;p__Spirochaetae;c__Spirochaetes;o__Spirochaetales;f__Spirochaetaceae;g__Treponema;s__Treponema denticola
seq1483	Spirochaetaceae;Treponema;pedis	94.4	ZR.DB.G.65760	d__Bacteria;p__Spirochaetae;c__Spirochaetes;o__Spirochaetales;f__Spirochaetaceae;g__Treponema;s__Treponema denticola
seq1483	Spirochaetaceae;Treponema;pedis	94.4	ZR.DB.G.65784	d__Bacteria;p__Spirochaetae;c__Spirochaetes;o__Spirochaetales;f__Spirochaetaceae;g__Treponema;s__Treponema putidum
seq1483	Spirochaetaceae;Treponema;pedis	94.4	ZR.DB.G.65757	d__Bacteria;p__Spirochaetae;c__Spirochaetes;o__Spirochaetales;f__Spirochaetaceae;g__Treponema;s__Treponema denticola
seq1483	Spirochaetaceae;Treponema;pedis	94.4	ZR.DB.G.65755	d__Bacteria;p__Spirochaetae;c__Spirochaetes;o__Spirochaetales;f__Spirochaetaceae;g__Treponema;s__Treponema denticola
seq1483	Spirochaetaceae;Treponema;pedis	93.9	ZR.DB.65821	d__Bacteria;p__Spirochaetae;c__Spirochaetes;o__Spirochaetales;f__Spirochaetaceae;g__Treponema;s__sp66796
seq1483	Spirochaetaceae;Treponema;pedis	92.8	ZR.DB.66215	d__Bacteria;p__Spirochaetae;c__Spirochaetes;o__Spirochaetales;f__Spirochaetaceae;g__unidentified;s__sp66661
seq1483	Spirochaetaceae;Treponema;pedis	91.1	ZR.DB.66236	d__Bacteria;p__Spirochaetae;c__Spirochaetes;o__Spirochaetales;f__Spirochaetaceae;g__unidentified;s__sp66615
seq1483	Spirochaetaceae;Treponema;pedis	90.4	ZR.DB.66210	d__Bacteria;p__Spirochaetae;c__Spirochaetes;o__Spirochaetales;f__Spirochaetaceae;g__unidentified;s__sp66646
seq1483	Spirochaetaceae;Treponema;pedis	90.4	ZR.DB.66217	d__Bacteria;p__Spirochaetae;c__Spirochaetes;o__Spirochaetales;f__Spirochaetaceae;g__unidentified;s__sp66678
seq1518	Spirochaetaceae;NA;sp66603	97.4	ZR.DB.66188	d__Bacteria;p__Spirochaetae;c__Spirochaetes;o__Spirochaetales;f__Spirochaetaceae;g__unidentified;s__sp66603
seq1518	Spirochaetaceae;NA;sp66603	96.3	ZR.DB.65785	d__Bacteria;p__Spirochaetae;c__Spirochaetes;o__Spirochaetales;f__Spirochaetaceae;g__Treponema;s__Treponema refringens
seq1518	Spirochaetaceae;NA;sp66603	96.3	ZR.DB.65753	d__Bacteria;p__Spirochaetae;c__Spirochaetes;o__Spirochaetales;f__Spirochaetaceae;g__Treponema;s__Treponema calligyrum
seq1518	Spirochaetaceae;NA;sp66603	95.1	ZR.DB.66212	d__Bacteria;p__Spirochaetae;c__Spirochaetes;o__Spirochaetales;f__Spirochaetaceae;g__unidentified;s__sp66644
seq1518	Spirochaetaceae;NA;sp66603	94.8	ZR.DB.66306	d__Bacteria;p__Spirochaetae;c__Spirochaetes;o__Spirochaetales;f__Spirochaetaceae;g__unidentified;s__sp66688
seq1518	Spirochaetaceae;NA;sp66603	94.4	ZR.DB.66194	d__Bacteria;p__Spirochaetae;c__Spirochaetes;o__Spirochaetales;f__Spirochaetaceae;g__unidentified;s__sp66598
seq1518	Spirochaetaceae;NA;sp66603	90.9	ZR.DB.66196	d__Bacteria;p__Spirochaetae;c__Spirochaetes;o__Spirochaetales;f__Spirochaetaceae;g__unidentified;s__sp66596
seq1518	Spirochaetaceae;NA;sp66603	90.9	ZR.DB.66318	d__Bacteria;p__Spirochaetae;c__Spirochaetes;o__Spirochaetales;f__Spirochaetaceae;g__unidentified;s__sp66700
seq1572	Spirochaetaceae;Treponema;pedis	99.8	ZR.DB.G.65774	d__Bacteria;p__Spirochaetae;c__Spirochaetes;o__Spirochaetales;f__Spirochaetaceae;g__Treponema;s__Treponema pedis
seq1572	Spirochaetaceae;Treponema;pedis	99.3	ZR.DB.G.65773	d__Bacteria;p__Spirochaetae;c__Spirochaetes;o__Spirochaetales;f__Spirochaetaceae;g__Treponema;s__Treponema pedis
seq1572	Spirochaetaceae;Treponema;pedis	96.3	ZR.DB.65822	d__Bacteria;p__Spirochaetae;c__Spirochaetes;o__Spirochaetales;f__Spirochaetaceae;g__Treponema;s__sp66795
seq1572	Spirochaetaceae;Treponema;pedis	95.6	ZR.DB.66190	d__Bacteria;p__Spirochaetae;c__Spirochaetes;o__Spirochaetales;f__Spirochaetaceae;g__unidentified;s__sp66602
seq1572	Spirochaetaceae;Treponema;pedis	94.9	ZR.DB.66258	d__Bacteria;p__Spirochaetae;c__Spirochaetes;o__Spirochaetales;f__Spirochaetaceae;g__unidentified;s__sp66633
seq1572	Spirochaetaceae;Treponema;pedis	94.4	ZR.DB.G.65756	d__Bacteria;p__Spirochaetae;c__Spirochaetes;o__Spirochaetales;f__Spirochaetaceae;g__Treponema;s__Treponema denticola
seq1572	Spirochaetaceae;Treponema;pedis	94.4	ZR.DB.G.65758	d__Bacteria;p__Spirochaetae;c__Spirochaetes;o__Spirochaetales;f__Spirochaetaceae;g__Treponema;s__Treponema denticola
seq1572	Spirochaetaceae;Treponema;pedis	94.4	ZR.DB.G.65754	d__Bacteria;p__Spirochaetae;c__Spirochaetes;o__Spirochaetales;f__Spirochaetaceae;g__Treponema;s__Treponema denticola
seq1572	Spirochaetaceae;Treponema;pedis	94.4	ZR.DB.G.65761	d__Bacteria;p__Spirochaetae;c__Spirochaetes;o__Spirochaetales;f__Spirochaetaceae;g__Treponema;s__Treponema denticola
seq1572	Spirochaetaceae;Treponema;pedis	94.4	ZR.DB.G.65759	d__Bacteria;p__Spirochaetae;c__Spirochaetes;o__Spirochaetales;f__Spirochaetaceae;g__Treponema;s__Treponema denticola
seq1572	Spirochaetaceae;Treponema;pedis	94.4	ZR.DB.G.65755	d__Bacteria;p__Spirochaetae;c__Spirochaetes;o__Spirochaetales;f__Spirochaetaceae;g__Treponema;s__Treponema denticola
seq1572	Spirochaetaceae;Treponema;pedis	94.4	ZR.DB.G.65757	d__Bacteria;p__Spirochaetae;c__Spirochaetes;o__Spirochaetales;f__Spirochaetaceae;g__Treponema;s__Treponema denticola
seq1572	Spirochaetaceae;Treponema;pedis	94.4	ZR.DB.G.65784	d__Bacteria;p__Spirochaetae;c__Spirochaetes;o__Spirochaetales;f__Spirochaetaceae;g__Treponema;s__Treponema putidum
seq1572	Spirochaetaceae;Treponema;pedis	94.4	ZR.DB.G.65760	d__Bacteria;p__Spirochaetae;c__Spirochaetes;o__Spirochaetales;f__Spirochaetaceae;g__Treponema;s__Treponema denticola
seq1572	Spirochaetaceae;Treponema;pedis	93.9	ZR.DB.65821	d__Bacteria;p__Spirochaetae;c__Spirochaetes;o__Spirochaetales;f__Spirochaetaceae;g__Treponema;s__sp66796
seq1572	Spirochaetaceae;Treponema;pedis	92.8	ZR.DB.66215	d__Bacteria;p__Spirochaetae;c__Spirochaetes;o__Spirochaetales;f__Spirochaetaceae;g__unidentified;s__sp66661
seq1572	Spirochaetaceae;Treponema;pedis	90.4	ZR.DB.66210	d__Bacteria;p__Spirochaetae;c__Spirochaetes;o__Spirochaetales;f__Spirochaetaceae;g__unidentified;s__sp66646
seq1572	Spirochaetaceae;Treponema;pedis	90.4	ZR.DB.66217	d__Bacteria;p__Spirochaetae;c__Spirochaetes;o__Spirochaetales;f__Spirochaetaceae;g__unidentified;s__sp66678
seq1623	Spirochaetaceae;Treponema;pedis	99.8	ZR.DB.G.65774	d__Bacteria;p__Spirochaetae;c__Spirochaetes;o__Spirochaetales;f__Spirochaetaceae;g__Treponema;s__Treponema pedis
seq1623	Spirochaetaceae;Treponema;pedis	99.3	ZR.DB.G.65773	d__Bacteria;p__Spirochaetae;c__Spirochaetes;o__Spirochaetales;f__Spirochaetaceae;g__Treponema;s__Treponema pedis
seq1623	Spirochaetaceae;Treponema;pedis	96.3	ZR.DB.65822	d__Bacteria;p__Spirochaetae;c__Spirochaetes;o__Spirochaetales;f__Spirochaetaceae;g__Treponema;s__sp66795
seq1623	Spirochaetaceae;Treponema;pedis	95.6	ZR.DB.66190	d__Bacteria;p__Spirochaetae;c__Spirochaetes;o__Spirochaetales;f__Spirochaetaceae;g__unidentified;s__sp66602
seq1623	Spirochaetaceae;Treponema;pedis	94.9	ZR.DB.66258	d__Bacteria;p__Spirochaetae;c__Spirochaetes;o__Spirochaetales;f__Spirochaetaceae;g__unidentified;s__sp66633
seq1623	Spirochaetaceae;Treponema;pedis	94.4	ZR.DB.G.65761	d__Bacteria;p__Spirochaetae;c__Spirochaetes;o__Spirochaetales;f__Spirochaetaceae;g__Treponema;s__Treponema denticola
seq1623	Spirochaetaceae;Treponema;pedis	94.4	ZR.DB.G.65759	d__Bacteria;p__Spirochaetae;c__Spirochaetes;o__Spirochaetales;f__Spirochaetaceae;g__Treponema;s__Treponema denticola
seq1623	Spirochaetaceae;Treponema;pedis	94.4	ZR.DB.G.65757	d__Bacteria;p__Spirochaetae;c__Spirochaetes;o__Spirochaetales;f__Spirochaetaceae;g__Treponema;s__Treponema denticola
seq1623	Spirochaetaceae;Treponema;pedis	94.4	ZR.DB.G.65755	d__Bacteria;p__Spirochaetae;c__Spirochaetes;o__Spirochaetales;f__Spirochaetaceae;g__Treponema;s__Treponema denticola
seq1623	Spirochaetaceae;Treponema;pedis	94.4	ZR.DB.G.65760	d__Bacteria;p__Spirochaetae;c__Spirochaetes;o__Spirochaetales;f__Spirochaetaceae;g__Treponema;s__Treponema denticola
seq1623	Spirochaetaceae;Treponema;pedis	94.4	ZR.DB.G.65784	d__Bacteria;p__Spirochaetae;c__Spirochaetes;o__Spirochaetales;f__Spirochaetaceae;g__Treponema;s__Treponema putidum
seq1623	Spirochaetaceae;Treponema;pedis	94.4	ZR.DB.G.65756	d__Bacteria;p__Spirochaetae;c__Spirochaetes;o__Spirochaetales;f__Spirochaetaceae;g__Treponema;s__Treponema denticola
seq1623	Spirochaetaceae;Treponema;pedis	94.4	ZR.DB.G.65758	d__Bacteria;p__Spirochaetae;c__Spirochaetes;o__Spirochaetales;f__Spirochaetaceae;g__Treponema;s__Treponema denticola
seq1623	Spirochaetaceae;Treponema;pedis	94.4	ZR.DB.G.65754	d__Bacteria;p__Spirochaetae;c__Spirochaetes;o__Spirochaetales;f__Spirochaetaceae;g__Treponema;s__Treponema denticola
seq1623	Spirochaetaceae;Treponema;pedis	93.9	ZR.DB.65821	d__Bacteria;p__Spirochaetae;c__Spirochaetes;o__Spirochaetales;f__Spirochaetaceae;g__Treponema;s__sp66796
seq1623	Spirochaetaceae;Treponema;pedis	92.8	ZR.DB.66215	d__Bacteria;p__Spirochaetae;c__Spirochaetes;o__Spirochaetales;f__Spirochaetaceae;g__unidentified;s__sp66661
seq1623	Spirochaetaceae;Treponema;pedis	90.4	ZR.DB.66210	d__Bacteria;p__Spirochaetae;c__Spirochaetes;o__Spirochaetales;f__Spirochaetaceae;g__unidentified;s__sp66646
seq1623	Spirochaetaceae;Treponema;pedis	90.4	ZR.DB.66217	d__Bacteria;p__Spirochaetae;c__Spirochaetes;o__Spirochaetales;f__Spirochaetaceae;g__unidentified;s__sp66678
seq1628	Spirochaetaceae;Treponema;sp66801	99.5	ZR.DB.65818	d__Bacteria;p__Spirochaetae;c__Spirochaetes;o__Spirochaetales;f__Spirochaetaceae;g__Treponema;s__sp66801
seq1628	Spirochaetaceae;Treponema;sp66801	97	ZR.DB.66223	d__Bacteria;p__Spirochaetae;c__Spirochaetes;o__Spirochaetales;f__Spirochaetaceae;g__unidentified;s__sp66672
seq1628	Spirochaetaceae;Treponema;sp66801	94.8	ZR.DB.G.65764	d__Bacteria;p__Spirochaetae;c__Spirochaetes;o__Spirochaetales;f__Spirochaetaceae;g__Treponema;s__Treponema maltophilum
seq1628	Spirochaetaceae;Treponema;sp66801	94.8	ZR.DB.66288	d__Bacteria;p__Spirochaetae;c__Spirochaetes;o__Spirochaetales;f__Spirochaetaceae;g__unidentified;s__sp66720
seq1628	Spirochaetaceae;Treponema;sp66801	94.8	ZR.DB.65763	d__Bacteria;p__Spirochaetae;c__Spirochaetes;o__Spirochaetales;f__Spirochaetaceae;g__Treponema;s__Treponema maltophilum
seq1633	Spirochaetaceae;NA;sp66653	98.4	ZR.DB.66203	d__Bacteria;p__Spirochaetae;c__Spirochaetes;o__Spirochaetales;f__Spirochaetaceae;g__unidentified;s__sp66653
seq1633	Spirochaetaceae;NA;sp66653	98.1	ZR.DB.65820	d__Bacteria;p__Spirochaetae;c__Spirochaetes;o__Spirochaetales;f__Spirochaetaceae;g__Treponema;s__sp66799
seq1633	Spirochaetaceae;NA;sp66653	97.4	ZR.DB.66313	d__Bacteria;p__Spirochaetae;c__Spirochaetes;o__Spirochaetales;f__Spirochaetaceae;g__unidentified;s__sp66695
seq1633	Spirochaetaceae;NA;sp66653	97.2	ZR.DB.66307	d__Bacteria;p__Spirochaetae;c__Spirochaetes;o__Spirochaetales;f__Spirochaetaceae;g__unidentified;s__sp66689
seq1633	Spirochaetaceae;NA;sp66653	97.2	ZR.DB.G.65811	d__Bacteria;p__Spirochaetae;c__Spirochaetes;o__Spirochaetales;f__Spirochaetaceae;g__Treponema;s__Treponema vincentii
seq1633	Spirochaetaceae;NA;sp66653	97.2	ZR.DB.G.65809	d__Bacteria;p__Spirochaetae;c__Spirochaetes;o__Spirochaetales;f__Spirochaetaceae;g__Treponema;s__Treponema vincentii
seq1633	Spirochaetaceae;NA;sp66653	97.2	ZR.DB.G.65766	d__Bacteria;p__Spirochaetae;c__Spirochaetes;o__Spirochaetales;f__Spirochaetaceae;g__Treponema;s__Treponema medium
seq1633	Spirochaetaceae;NA;sp66653	97.2	ZR.DB.G.65765	d__Bacteria;p__Spirochaetae;c__Spirochaetes;o__Spirochaetales;f__Spirochaetaceae;g__Treponema;s__Treponema medium
seq1633	Spirochaetaceae;NA;sp66653	97.2	ZR.DB.G.65810	d__Bacteria;p__Spirochaetae;c__Spirochaetes;o__Spirochaetales;f__Spirochaetaceae;g__Treponema;s__Treponema vincentii
seq1633	Spirochaetaceae;NA;sp66653	96.7	ZR.DB.65819	d__Bacteria;p__Spirochaetae;c__Spirochaetes;o__Spirochaetales;f__Spirochaetaceae;g__Treponema;s__sp66798
seq1633	Spirochaetaceae;NA;sp66653	96.5	ZR.DB.66222	d__Bacteria;p__Spirochaetae;c__Spirochaetes;o__Spirochaetales;f__Spirochaetaceae;g__unidentified;s__sp66673
seq1633	Spirochaetaceae;NA;sp66653	96.5	ZR.DB.65824	d__Bacteria;p__Spirochaetae;c__Spirochaetes;o__Spirochaetales;f__Spirochaetaceae;g__Treponema;s__sp66797
seq1633	Spirochaetaceae;NA;sp66653	96.5	ZR.DB.66273	d__Bacteria;p__Spirochaetae;c__Spirochaetes;o__Spirochaetales;f__Spirochaetaceae;g__unidentified;s__sp66701
seq1633	Spirochaetaceae;NA;sp66653	96.3	ZR.DB.66261	d__Bacteria;p__Spirochaetae;c__Spirochaetes;o__Spirochaetales;f__Spirochaetaceae;g__unidentified;s__sp66636
seq1633	Spirochaetaceae;NA;sp66653	96.3	ZR.DB.66209	d__Bacteria;p__Spirochaetae;c__Spirochaetes;o__Spirochaetales;f__Spirochaetaceae;g__unidentified;s__sp66647
seq1633	Spirochaetaceae;NA;sp66653	96	ZR.DB.66206	d__Bacteria;p__Spirochaetae;c__Spirochaetes;o__Spirochaetales;f__Spirochaetaceae;g__unidentified;s__sp66650
seq1633	Spirochaetaceae;NA;sp66653	96	ZR.DB.66217	d__Bacteria;p__Spirochaetae;c__Spirochaetes;o__Spirochaetales;f__Spirochaetaceae;g__unidentified;s__sp66678
seq1633	Spirochaetaceae;NA;sp66653	96	ZR.DB.66243	d__Bacteria;p__Spirochaetae;c__Spirochaetes;o__Spirochaetales;f__Spirochaetaceae;g__unidentified;s__sp66606
seq1633	Spirochaetaceae;NA;sp66653	95.6	ZR.DB.66294	d__Bacteria;p__Spirochaetae;c__Spirochaetes;o__Spirochaetales;f__Spirochaetaceae;g__unidentified;s__sp66723
seq1633	Spirochaetaceae;NA;sp66653	94.8	ZR.DB.66286	d__Bacteria;p__Spirochaetae;c__Spirochaetes;o__Spirochaetales;f__Spirochaetaceae;g__unidentified;s__sp66718
seq1633	Spirochaetaceae;NA;sp66653	94.8	ZR.DB.66225	d__Bacteria;p__Spirochaetae;c__Spirochaetes;o__Spirochaetales;f__Spirochaetaceae;g__unidentified;s__sp66669
seq1633	Spirochaetaceae;NA;sp66653	94.6	ZR.DB.66285	d__Bacteria;p__Spirochaetae;c__Spirochaetes;o__Spirochaetales;f__Spirochaetaceae;g__unidentified;s__sp66717
seq1633	Spirochaetaceae;NA;sp66653	92	ZR.DB.66256	d__Bacteria;p__Spirochaetae;c__Spirochaetes;o__Spirochaetales;f__Spirochaetaceae;g__unidentified;s__sp66631
seq1633	Spirochaetaceae;NA;sp66653	91.1	ZR.DB.G.65776	d__Bacteria;p__Spirochaetae;c__Spirochaetes;o__Spirochaetales;f__Spirochaetaceae;g__Treponema;s__Treponema phagedenis
seq1633	Spirochaetaceae;NA;sp66653	91.1	ZR.DB.G.65775	d__Bacteria;p__Spirochaetae;c__Spirochaetes;o__Spirochaetales;f__Spirochaetaceae;g__Treponema;s__Treponema phagedenis
seq1633	Spirochaetaceae;NA;sp66653	91.1	ZR.DB.G.65784	d__Bacteria;p__Spirochaetae;c__Spirochaetes;o__Spirochaetales;f__Spirochaetaceae;g__Treponema;s__Treponema putidum
seq1633	Spirochaetaceae;NA;sp66653	90.6	ZR.DB.65821	d__Bacteria;p__Spirochaetae;c__Spirochaetes;o__Spirochaetales;f__Spirochaetaceae;g__Treponema;s__sp66796
seq1633	Spirochaetaceae;NA;sp66653	90.6	ZR.DB.G.65774	d__Bacteria;p__Spirochaetae;c__Spirochaetes;o__Spirochaetales;f__Spirochaetaceae;g__Treponema;s__Treponema pedis
seq1633	Spirochaetaceae;NA;sp66653	90.6	ZR.DB.66258	d__Bacteria;p__Spirochaetae;c__Spirochaetes;o__Spirochaetales;f__Spirochaetaceae;g__unidentified;s__sp66633
seq1633	Spirochaetaceae;NA;sp66653	90.4	ZR.DB.66296	d__Bacteria;p__Spirochaetae;c__Spirochaetes;o__Spirochaetales;f__Spirochaetaceae;g__unidentified;s__sp66642
seq1633	Spirochaetaceae;NA;sp66653	90.4	ZR.DB.G.65773	d__Bacteria;p__Spirochaetae;c__Spirochaetes;o__Spirochaetales;f__Spirochaetaceae;g__Treponema;s__Treponema pedis
seq1633	Spirochaetaceae;NA;sp66653	90.2	ZR.DB.G.65759	d__Bacteria;p__Spirochaetae;c__Spirochaetes;o__Spirochaetales;f__Spirochaetaceae;g__Treponema;s__Treponema denticola
seq1633	Spirochaetaceae;NA;sp66653	90.2	ZR.DB.G.65755	d__Bacteria;p__Spirochaetae;c__Spirochaetes;o__Spirochaetales;f__Spirochaetaceae;g__Treponema;s__Treponema denticola
seq1633	Spirochaetaceae;NA;sp66653	90.2	ZR.DB.G.65758	d__Bacteria;p__Spirochaetae;c__Spirochaetes;o__Spirochaetales;f__Spirochaetaceae;g__Treponema;s__Treponema denticola
seq1633	Spirochaetaceae;NA;sp66653	90.2	ZR.DB.G.65757	d__Bacteria;p__Spirochaetae;c__Spirochaetes;o__Spirochaetales;f__Spirochaetaceae;g__Treponema;s__Treponema denticola
seq1633	Spirochaetaceae;NA;sp66653	90.2	ZR.DB.G.65756	d__Bacteria;p__Spirochaetae;c__Spirochaetes;o__Spirochaetales;f__Spirochaetaceae;g__Treponema;s__Treponema denticola
seq1633	Spirochaetaceae;NA;sp66653	90.2	ZR.DB.G.65754	d__Bacteria;p__Spirochaetae;c__Spirochaetes;o__Spirochaetales;f__Spirochaetaceae;g__Treponema;s__Treponema denticola
seq1648	Spirochaetaceae;Treponema;pedis	99.5	ZR.DB.G.65774	d__Bacteria;p__Spirochaetae;c__Spirochaetes;o__Spirochaetales;f__Spirochaetaceae;g__Treponema;s__Treponema pedis
seq1648	Spirochaetaceae;Treponema;pedis	99.1	ZR.DB.G.65773	d__Bacteria;p__Spirochaetae;c__Spirochaetes;o__Spirochaetales;f__Spirochaetaceae;g__Treponema;s__Treponema pedis
seq1648	Spirochaetaceae;Treponema;pedis	96	ZR.DB.65822	d__Bacteria;p__Spirochaetae;c__Spirochaetes;o__Spirochaetales;f__Spirochaetaceae;g__Treponema;s__sp66795
seq1648	Spirochaetaceae;Treponema;pedis	95.3	ZR.DB.66190	d__Bacteria;p__Spirochaetae;c__Spirochaetes;o__Spirochaetales;f__Spirochaetaceae;g__unidentified;s__sp66602
seq1648	Spirochaetaceae;Treponema;pedis	94.6	ZR.DB.66258	d__Bacteria;p__Spirochaetae;c__Spirochaetes;o__Spirochaetales;f__Spirochaetaceae;g__unidentified;s__sp66633
seq1648	Spirochaetaceae;Treponema;pedis	94.2	ZR.DB.G.65760	d__Bacteria;p__Spirochaetae;c__Spirochaetes;o__Spirochaetales;f__Spirochaetaceae;g__Treponema;s__Treponema denticola
seq1648	Spirochaetaceae;Treponema;pedis	94.2	ZR.DB.G.65755	d__Bacteria;p__Spirochaetae;c__Spirochaetes;o__Spirochaetales;f__Spirochaetaceae;g__Treponema;s__Treponema denticola
seq1648	Spirochaetaceae;Treponema;pedis	94.2	ZR.DB.G.65761	d__Bacteria;p__Spirochaetae;c__Spirochaetes;o__Spirochaetales;f__Spirochaetaceae;g__Treponema;s__Treponema denticola
seq1648	Spirochaetaceae;Treponema;pedis	94.2	ZR.DB.G.65758	d__Bacteria;p__Spirochaetae;c__Spirochaetes;o__Spirochaetales;f__Spirochaetaceae;g__Treponema;s__Treponema denticola
seq1648	Spirochaetaceae;Treponema;pedis	94.2	ZR.DB.G.65759	d__Bacteria;p__Spirochaetae;c__Spirochaetes;o__Spirochaetales;f__Spirochaetaceae;g__Treponema;s__Treponema denticola
seq1648	Spirochaetaceae;Treponema;pedis	94.2	ZR.DB.G.65756	d__Bacteria;p__Spirochaetae;c__Spirochaetes;o__Spirochaetales;f__Spirochaetaceae;g__Treponema;s__Treponema denticola
seq1648	Spirochaetaceae;Treponema;pedis	94.2	ZR.DB.G.65784	d__Bacteria;p__Spirochaetae;c__Spirochaetes;o__Spirochaetales;f__Spirochaetaceae;g__Treponema;s__Treponema putidum
seq1648	Spirochaetaceae;Treponema;pedis	94.2	ZR.DB.G.65754	d__Bacteria;p__Spirochaetae;c__Spirochaetes;o__Spirochaetales;f__Spirochaetaceae;g__Treponema;s__Treponema denticola
seq1648	Spirochaetaceae;Treponema;pedis	94.2	ZR.DB.G.65757	d__Bacteria;p__Spirochaetae;c__Spirochaetes;o__Spirochaetales;f__Spirochaetaceae;g__Treponema;s__Treponema denticola
seq1648	Spirochaetaceae;Treponema;pedis	93.7	ZR.DB.65821	d__Bacteria;p__Spirochaetae;c__Spirochaetes;o__Spirochaetales;f__Spirochaetaceae;g__Treponema;s__sp66796
seq1648	Spirochaetaceae;Treponema;pedis	92.5	ZR.DB.66215	d__Bacteria;p__Spirochaetae;c__Spirochaetes;o__Spirochaetales;f__Spirochaetaceae;g__unidentified;s__sp66661
seq1648	Spirochaetaceae;Treponema;pedis	90.7	ZR.DB.66217	d__Bacteria;p__Spirochaetae;c__Spirochaetes;o__Spirochaetales;f__Spirochaetaceae;g__unidentified;s__sp66678
[truncated: 302 more rows]

## Sheet: Sequences_Spiro
Supplemental Data 6: Sequence identifier, assigned Spirochaetaceae amplicon sequence variant (ASV), and amplicon sequences for all Spirochaetaceae identified within samples. Sequence identifier listed corresponds to the identifier listed in "seq_id" in the "SequenceIdentity_Spiro" worksheet. Assigned Spirochaetaceae ASV corresponds to the ASV listed under "AssignedASV" in the "SequenceIdentity_Sp…
>seq29 Spirochaetaceae;Treponema;pedis
AGCTAAGAATCTTCCGCAATGGACGAAAGTCTGACGGAGCGACGCCGCGTGAATGAAGAAGGCTGAAAAGTTGTAAAATTCTTTTGCAGATGAAGAATAAGGAGATGAGGGAATGCATCTTCGATGACGGTAATCATGCGAATAAGGGGCGGCTAATTACGTGCCAGCAGCCGCGGTAACACGTAAGCCCCAAGCGTTGTTCGGAATTATTGGGCGTAAAGGGCATGTAGGCGGTTATGTAAGCCTGATGTGAAATCTACGAGCTTAACTCGTAAACTGCATTGGGTACTGCGTAACTTGAATCACGGAGGGGAAACCGGAATTCCAAGTGTAGGGGTGGAATCTGTAGATATTTGGAAGAACACCGGTGGCGAAGGCGGGTTTCTGGCCGATGATTGA…
>seq31 Spirochaetaceae;Treponema;pedis
AGCTAAGAATCTTCCGCAATGGACGAAAGTCTGACGGAGCGACGCCGCGTGAATGAAGAAGGCTGAAAAGTTGTAAAGTTCTTTTGCAGATGAAGAATAAGGAGATGAGGGAATGCATCTTCGATGACGGTAATCATGCGAATAAGGGGCGGCTAATTACGTGCCAGCAGCCGCGGTAACACGTAAGCCCCAAGCGTTGTTCGGAATTATTGGGCGTAAAGGGCATGTAGGCGGTTATGTAAGCCTGATGTGAAATCTACGAGCTTAACTCGTAAACTGCATTGGGTACTGCGTAACTTGAATCACGGAGGGGGAACCGGAATTCCAAGTGTAGGGGTGGAATCTGTAGATATTTGGAAGAACACCGGTGGCGAAGGCGGGTTTCTGGCCGATGATTGA…
>seq36 Spirochaetaceae;Treponema;phagedenis
AGCTAAGAATATTCCGCAATGGACGGAAGTCTGACGGAGCGACGCCGCGTGGACGAAGAAGGCCGAAAGGTTGTAAAGTTCTTTTGCCGATGAAGAATAAGAGGATGAGGGAATGCGTCCTTGATGACGGTAGTCGAGCGAATAAGCCCCGGCTAATTACGTGCCAGCAGCCGCGGTAACACGTAAGGGGCGAGCGTTGTTCGGAATTATTGGGCGTAAAGGGCACGCAGGCGGGTTGGTAAGCCTGATGTGAAATACTCAAGCTTAACTTGAGAATTGCATTGGGTACTGCCAGTCTTGAATCACGGAGGGGAAACCGGAATTCCAAGTGTAGGGGTGGAATCTGTAGATATTTGGAAGAACACCGGTGGCGAAGGCGGGTTTCTGGCCGATGATTGA…
>seq43 Spirochaetaceae;NA;sp66653
AGCTAAGAATATTCCGCAATGGACGAAAGTCTGACGGAGCGACGCCGCGTGGATGAAGAAGGCTGAAAAGTTGTAAAATCCTTTTGTTGATGAAGAATAAGGGGAAGAGGGAATGCTTCTCTGATGACGGTAATCGGCGAATAAGCCCCGGCTAATTACGTGCCAGCAGCCGCGGTAACACGTAAGGGGCGAGCGTTGTTCGGAATTATTGGGCGTAAAGGGCATGTAGGCGGTTATGTAAGCCTGATGTGAAATCCTGAGGCTTAACCTTAGAATAGCATTGGGTACTGCATAACTTGAATTACGGAAGGGAAACTGGAATTCCAAGTGTAGGGGTGGAATCTGTAGATATTTGGAAGAACACCGGTGGCGAAGGCGGGTTTCTGGCCGATAATTGAC…
>seq62 Spirochaetaceae;NA;sp66598
AGCTAAGAATCTTCCGCAATGGGCGCAAGCCTGACGGAGCGACGCCGCGTGAATGAAGAAGGCCGAAAGGTTGTAAAATTCTTTTAAGTCCGAAGAATAACCGGTGTAGGGAATGACACTGGGATGACAGTAAGGCTTGAATAAGCCCCGGCTAATTACGTGCCAGCAGCCGCGGTAACACGTAAGGGGCGAGCGTTGTTCGGAATTATTGGGCGTAAAGGGTATGTAGGCGGTTGGGTAAGCCCGATGTGAAATTCTCAAGCTTAACTTGAGAACTGCATTGGGTACTGCTTAACTTGAATCACGAAAGGGAAACTGGAATTCCAGGTGTAGGGGTGGAATCTGTAGATATCTGGAAGAATACCGGTGGCGAAGGCGGGTTTCTGGTCGATGATTGAC…
>seq68 Spirochaetaceae;NA;sp66603
AGCTAAGAATCTTCCGCAATGGACGCAAGTCTGACGGAGCGACGCCGCGTGAATGAAGAAGGCCGAAAGGTTGTAAAATTCTTTTAAGTCTGAAGAATAAACAGTGTAGGGAATGACACTGAGATGACGGTAAGGCTTGAATAAGCCCCGGCTAATTACGTGCCAGCAGCCGCGGTAACACGTAAGGGGCGAGCGTTGTTCGGAATTATTGGGCGTAAAGGGTATGCAGGCTGTTAATCAAGCCCGATGTGAAATTCTCAAGCTTAACTTGAGAACTGCATTAGGAACTGGTTAACTTGAATCACGAAGGGGAAACTGGAATTCCAGGTGTAGGGGTGGAATCTGTAGATATCTGGAAGAATACCGGTGGCGAAGGCGAGTTTCTGGTCGATGATTGAC…
>seq83 Spirochaetaceae;Treponema;refringens
AGCTAAGAATCTTCCGCAATGGGCGCAAGCCTGACGGAGTGACGCCGCGTGAATGAAGAAGGCCGAAAGGTTGTAAAATTCTTTTAAGTTTGAAGAATAATCAGTATAGGGAATGATACTGAGATGACGGTAAAACTTGAATAAGCCCCGGCTAATTACGTGCCAGCAGCCGCGGTAACACGTAAGGGGCGAGCGTTGTTCGGAATTATTGGGCGTAAAGGGTATGCAGGCGGTTAGATAAGCCCGATGTGAAATGCTCAAGCTTAACTTGAGAACTGCATTAGGTACTGTTTAACTTGAATCACGAAGGGGAAACTGGAATTCCGGGTGTAGGGGTGGAATCTGTAGATATCCGGAGGAATACCGGTGGCGAAGGCGGGTTTCTGGTCGATGATTGAC…
>seq95 Spirochaetaceae;Treponema;pedis
AGCTAAGAATCTTCCGCAATGGACGAAAGTCTGACGGAGCGACGCCGCGTGAATGAAGAAGGCTGAAAAGTTGTAAAATTCTTTTGCAGATGAAGAATAAGGAGATGAGGGGATGCATCTTCGATGACGGTAATCATGCGAATAAGGGGCGGCTAATTACGTGCCAGCAGCCGCGGTAACACGTAAGCCCCAAGCGTTGTTCGGAATTATTGGGCGTAAAGGGCATGTAGGCGGTTATGTAAGCCTGATGTGAAATCTACGAGCTTAACTCGTAAACTGCATTGGGTACTGCGTAACTTGAATCACGGAGGGGAAACCGGAATTCCAAGTGTAGGGGTGGAATCTGTAGATATTTGGAAGAACACCGGTGGCGAAGGCGGGTTTCTGGCCGATGATTGA…
>seq97 Spirochaetaceae;Treponema;denticola-putidum
AGCTAAGAATCTTCCGCAATGGACGCAAGTCTGACGGAGCGACGCCGCGTGAATGAAGAAGGCCGAAAGGTTGTAAAATTCTTTTGCAGATGAAGAATAAGGAGATGAGGGAATGCGTCTTCGATGACGGTAATCATGCGAATAAGCCCCGGCTAATTACGTGCCAGCAGCCGCGGTAACACGTAAGGGGCGAGCGTTGTTCGGAATTATTGGGCGTAAAGGGTATGTAGGCGGTTATGTAAGCCTGATGTGAAATCTACGAGCTTAACTCGTAAACTGCATTGGGTACTGCGTAACTTGAATCACGGAGGGGAAATCGGAATTCCAAGTGTAGGGGTGGAATCTGTAGATATTTGGAAGAACACCGGTGGCGAAGGCGGGTTTCTGGTCGATGATTGA…
>seq211 Spirochaetaceae;Treponema;sp66799
AGCTAAGAATATTCCGCAATGGACGGAAGTCTGACGGAGCGACGCCGCGTGGATGAAGAAGGCTGAAAAGTTGTAAAATCCTTTTGTTGATGAAGAATAAGGATAAGAGGGAATGCTTATCTGATGACGGTAATCGGCGAATAAGCCCCGGCTAATTACGTGCCAGCAGCCGCGGTAACACGTAAGGGGCGAGCGTTGTTCGGAATTATTGGGCGTAAAGGGCATGTAGGCGGTTGTGTAAGCCTGATGTGAAATCCTGGGGCTTAACCCTAGAACAGCATTGGGTACTGCATAACTTGAATTACGGAAGGGAAACTGGAATTCCAAGTGTAGGGGTGGAATCTGTAGATATTTGGAAGAACACCGGTGGCGAAGGCGGGTTTCTGGCCGATAATTGAC…
>seq219 Spirochaetaceae;Treponema;medium-vincentii
AGCTAAGAATATTCCGCAATGGACGGAAGTCTGACGGAGCGACGCCGCGTGGATGAAGAAGGCTGAAAAGTTGTAAAATCCTTTTGTTGATGAAGAATAAGGGTGAGAGGGAATGCTCATCTGATGACGGTAATCGACGAATAAGCCCCGGCTAATTACGTGCCAGCAGCCGCGGTAACACGTAAGGGGCGAGCGTTGTTCGGAATTATTGGGCGTAAAGGGCATGTAGGCGGTTATGTAAGCCTGATGTGAAATCCTGGGGCTTAACCCTAGAATAGCATTGGGTACTGTATAACTTGAATTACGGAAGGGAAACTGGAATTCCAAGTGTAGGGGTGGAATCTGTAGATATTTGGAAGAACACCGGTGGCGAAGGCGGGTTTCTGGCCGATAATTGAC…
>seq232 Spirochaetaceae;Treponema;pedis
AGCTAAGAATCTTCCGCAATGGACGAAAGTCTGACGGAGCGACGCCGCGTGAATGAAGAAGGCTGAAAAGTTGTAAAGTTCTTTTGCAGATGAAGAATAAGGAGATGAGGGAATGCGTCTCTGATGACGGTAATCATGCGAATAAGGGGCGGCTAATTACGTGCCAGCAGCCGCGGTAACACGTAAGCCCCAAGCGTTGTTCGGAATTATTGGGCGTAAAGGGCATGTAGGCGGTTATGTAAGCCTGATGTGAAATCTACGAGCTTAACTCGTAAACTGCATTGGGTACTGCGTAACTTGAATCACGGAGGGGAAACCGGAATTCCAAGTGTAGGGGTGGAATCTGTAGATATTTGGAAGAACACCGGTGGCGAAGGCGGGTTTCTAGCCGATGATTGA…
>seq246 Spirochaetaceae;Treponema;pedis
AGCTAAGAATCTTCCGCAATGGACGAAAGTCTGACGGAGCGACGCCGCGTGAATGACGAAGGCTGAAAAGTTGTAAAATTCTTTTGCAGATGAAGAATAAAGAGGTGAGGGAATGCATCTCTGATGACGGTAATCATGCGAATAAGGGGCGGCTAATTACGTGCCAGCAGCCGCGGTAACACGTAAGCCCCAAGCGTTGTTCGGAATTATTGGGCGTAAAGGGTATGTAGGCGGTTAAGTAAGCCTGATGTGAAATCTACGAGCTCAACTCGTAAACTGCATTGGGTACTGCTTAACTTGAATCACGGAAGGGAAATCGGAATTCCAAGTGTAGGGGTGGAATCTGTAGATATTTGGAAGAACACCGGTGGCGAAGGCGGATTTCTGGTCGATGATTGA…
>seq287 Spirochaetaceae;NA;sp66602
AGCTAAGAATCTTCCGCAATGGACGAAAGTCTGACGGAGCGACGCCGCGTGAATGAAGAAGGCCGAAAGGTTGTAAAGTTCTTTTGCAGATGAAGAATAAGGAGATGAGGGAATGCATCTCTGATGACGGTAGTCATGCGAATAAGGGGCGGCTAATTACGTGCCAGCAGCCGCGGTAACACGTAAGCCCCGAGCGTTGTTCGGAATTATTGGGCGTAAAGGGCATGTAGGCGGTCAAGTAAGCCTGATGTGAAATGTGCGAGCTTAACTCGTAAACAGCATTGGGTACTGCTAGACTTGAATCATGGAGGGGAAACTGGAATTCCAAGTGTAGGGGTGGAATCTGTAGATATTTGGAAGAACACCGGTGGCGAAGGCGGGTTTCTGGCCGATGATTGA…
>seq309 Spirochaetaceae;NA;sp66598
AGCTAAGAATCTTCCGCAATGGGCGCAAGCCTGACGGAGCGACGCCGCGTGAATGAAGAAGTCCGAAAGGTTGTAAAATTCTTTTAAGTCCGAAGAATAACCGGTGTAGGGAATGACACTGGGATGACAGTAAGGCTTGAATAAGCCCCGGCTAATTACGTGCCAGCAGCCGCGGTAACACGTAAGGGGCGAGCGTTGTTCGGAATTATTGGGCGTAAAGGGTATGTAGGCGGTTGGGTAAGCCCGATGTGAAATTCTCAAGCTTAACTTGAGAACTGCATTGGGTACTGCTTAACTTGAATCACGAAAGGGAAACTGGAATTCCAGGTGTAGGGGTGGAATCTGTAGATATCTGGAAGAATACCGGTGGCGAAGGCGGGTTTCTGGTCGATGATTGAC…
>seq334 Spirochaetaceae;NA;sp66602
AGCTAAGAATCTTCCGCAATGGACGAAAGTCTGACGGAGCGACGCCGCGTGAATGAAGAAGGCCGAAAGGTTGTAAAGTTCTTTTGCAGATGAAGAATAAGGAGATGAGGGAATGCATCTCTGATGACGGTAGTCATGCGAATAAGGGGCGGCTAATTACGTGCCAGCAGCCGCGGTAACACGTAAGCCCCGAGCGTTGTTCGGAATTATTGGGCGTAAAGGGCATGTAGGCGGTCAAGTAAGCCTGATGTGAAATGTGCGAGCTTAACTCGTAAACAGCATTGGGTACTGCTAGACTTGAATCACGGAGGGGAAACTGGAATTCCAAGTGTAGGGGTGGAATCTGTAGATATTTGGAAGAACACCGGTGGCGAAGGCGGGTTTCTGGCCGATGATTGA…
>seq350 Spirochaetaceae;NA;sp66602
AGCTAAGAATCTTCCGCAATGGACGAAAGTCTGACGGAGCGACGCCGCGTGAATGAAGAAGGCCGAAAGGTTGTAAAGTTCTTTTGCAGATGAAGAATAAGGAGATGAGGGAATGCGTCTCTGATGACGGTAGTCATGCGAATAAGGGGCGGCTAATTACGTGCCAGCAGCCGCGGTAACACGTAAGCCCCGAGCGTTGTTCGGAATTATTGGGCGTAAAGGGCATGTAGGCGGTCAAGTAAGCCTGATGTGAAATGTGCGAGCTTAACTCGTAAACAGCATTGGGTACTGCTAGACTTGAATCACGGAGGGGAAACTGGAATTCCAAGTGTAGGGGTGGAATCTGTAGATATTTGGAAGAACACCGGTGGCGAAGGCGGGTTTCTGGCCGATGATTGA…
>seq355 Spirochaetaceae;Treponema;medium
AGCTAAGAATATTCCGCAATGGACGGAAGTCTGACGGAGCGACGCCGCGTGGATGAAGAAGGCTGAAAAGTTGTAAAATCCTTTTGTTGATGAAGAATAAGGGTGAGAGGGAATGCTCATCTGATGACGGTAATCGACGAATAAGCCCCGGCTAATTACGTGCCAGCAGCCGCGGTAACACGTAAGGGGCGAGCGTTGTTCGGAATTATTGGGCGTAAAGGGCATGTAGGCGGTTATGTAAGCCTGATGTGAAATCCTGGGGCTTAACCCTAGAATAGCATTGGGTACTGTGTAACTTGAATTACGGAAGGGAAACTGGAATTCCAAGTGTAGGGGTGGAATCTGTAGATATTTGGAAGAACACCGGTGGCGAAGGCGGGTTTCTGGCCGATAATTGAC…
>seq385 Spirochaetaceae;Treponema;medium
AGCTAAGAATATTCCGCAATGGACGGAAGTCTGACGGAGCGACGCCGCGTGGATGAAGAAGGCTGAAAAGTTGTAAAATCCTTTTGTTGATAAAGAATAAGGGTGAGAGGGAATGCTCATCTGATGACGGTAATCGACGAATAAGCCCCGGCTAATTACGTGCCAGCAGCCGCGGTAACACGTAAGGGGCGAGCGTTGTTCGGAATTATTGGGCGTAAAGGGCATGTAGGCGGTTATGTAAGCCTGATGTGAAATCCTGGGGCTTAACTCCAGAATAGCATTGGGTACTGTGTAACTTGAATTACGGAAGGGAAACTGGAATTCCAAGTGTAGGGGTGGAATCTGTAGATATTTGGAAGAACACCGGTGGCGAAGGCGGGTTTCTGGCCGATAATTGAC…
>seq448 Spirochaetaceae;Treponema;medium
AGCTAAGAATATTCCGCAATGGACGGAAGTCTGACGGAGCGACGCCGCGTGGATGAAGAAGGCTGAAAAGTTGTAAAATCCTTTTGTTGATGAAGAATAAGGGTGAGAGGGAATGCTCATCTGATGACGGTAATCGACGAATAAGCCCCGGCTAATTACGTGCCAGCAGCCGCGGTAACACGTAAGGGGCGAGCGTTGTTCGGAATTATTGGGCGTAAAGGGCATGTAGGCGGTTATGTAAGCCTGATGTGAAATCCTGGGGCTTAACCCCAGAATAGCATTGGGTACTGTGTAACTTGAATTACGGAAGGGAAACTGGAATTCCAAGTGTAGGGGTGGAATCTGTAGATATTTGGAAGAACACCGGTGGCGAAGGCGGGTTTCTGGCCGATAATTGAC…
>seq492 Spirochaetaceae;NA;sp66598
AGCTAAGAATCTTCCGCAATGGGCGCAAGCCTGACGGAGCGACGCCGCGTGGATGAAGAAGGCCGAAAGGTTGTAAAATTCTTTTAAGTCTGAAGAATAACCGGTGTAGGGAATGATACTGGGATGACATTAAGGCTTGAATAAGCCCCGGCTAATTACGTGCCAGCAGCCGCGGTAACACGTAAGGGGCTAGCGTTGTTCGGAATTATTGGGCGTAAAGGGTATGTAGGCTGTTGGGTAAGCCCGATGTGAAATTCTCAAGCTTAACTTGAGAACTGCGTTGGGTACTGTCTAACTTGAATCACGAATGGGAAACTGGAATTCCAGGTGTAGGGGTGGAATCTGTAGATATCTGGAAGAATACCGGTGGCGAAGGCGGGTTTCTGGTCGATGATTGAC…
>seq508 Spirochaetaceae;Treponema;pedis
AGCTAAGAATCTTCCGCAATGGACGAAAGTCTGACGGAGCGACGCCGCGTGAATGAAGAAGGCTGAAAAGTTGTAAAATTCTTTTGCAGATGAAGAATAAGGAGATGAGGGAATGCATCTTCGATGACGGTAATCATGCGAATAAGGGGCGGCTAATTACGTGCCAGCAGCCGCGGTAACACGTAAGCCCCAAGCGTTGTTCGGAATTATTGGGCGTAAAGGGCATGTAGGCGGTTATGTAAGCCTGATGTGAAATCTACGAGCTTAACTCGTAAACTGCATTGGGTACTGCGTAACTTGAATCACGGAGGGGGAACCGGAATTCCAAGTGTAGGGGTGGAATCTGTAGATATTTGGAAGAACACCGGTGGCGAAGGCGGGTTTCTGGCCGATGATTGA…
>seq530 Spirochaetaceae;Treponema;sp66801
AGTTAAGAATATTCCGCAATGGACGCAAGTCTGACGGAGCGACGCCGCGTGGATGAAGAATGCCGAAAGGTTGTAAAATCCTTTTAAGCCTGAGGAATAAGCAGAGGAGGGAATGCCTTTGCGGTGACTGTAGGGCTTGAATAAGCAACGGCTAATTACGTGCCAGCAGCCGCGGTAACACGTAAGTTGCAAGCGTTGTTCGGAATTATTGGGCGTAAAGGGCATGTAGGCGGATATGCAAGCTTGGTGTGAAATACTGCAGCTTAACTGCGGAATTGCATTGAGAACTGCGTATCTTGAATTACTGAAGGGTAACCAGAATTCCACGTGTAGGGGTGAAATCTGTAGATATGTGGAAGAATACCAATGGCGAAGGCAGGTTACCGGCGGATAATTGAC…
>seq669 Spirochaetaceae;NA;sp66653
AGCTAAGAATATTCCGCAATGGACGAAAGTCTGACGGAGCGACGCCGCGTGGATGAAGAAGGCTGAAAAGTTGTAAAATCCTTTTGTTGATGAAGAATAAGGGGAAGAGGGAATGCTTCTCTGATGACGGTAATCGGCGAATAAGCCCCGGCTAATTACGTGCCAGCAGCCGCGGTAACACGTAAGGGGCGAGCGTTGTTCGGAATTATTGGGCGTAAAGGGCATGTAGGCGGTTATGTAAGCCTGGTGTGAAATCCTGAGGCTTAACCTTAGAATAGCATTGGGTACTGCATAACTTGAATTACGGAAGGGAAACTGGAATTCCAAGTGTAGGGGTGGAATCTGTAGATATTTGGAAGAACACCGGTGGCGAAGGCGGGTTTCTGGCCGATAATTGAC…
>seq751 Spirochaetaceae;Treponema;sp66799
AGCTAAGAATATTCCGCAATGGACGGAAGTCTGACGGAGCGACGCCGCGTGGATGAAGAAGGCTGAAAAGTTGTAAAATCCTTTTGTTGATGAAGAATAAAGGTAAGAGGGAATGCTTATCTGATGACGGTAATCGGCGAATAAGCCCCGGCTAATTACGTGCCAGCAGCCGCGGTAACACGTAAGGGGCGAGCGTTGTTCGGAATTATTGGGCGTAAAGGGCATGTAGGCGGTTGTGTAAGCCTGATGTGAAATCCTGGGGCTTAACCCTAGAACAGCATTGGGTACTGCATAACTTGAATTACGGAAGGGAAACTGGAATTCCAAGTGTAGGGGTGGAATCTGTAGATATTTGGAAGAACACCGGTGGCGAAGGCGGGTTTCTGGCCGATAATTGAC…
>seq929 Spirochaetaceae;Treponema;sp66795
AGCTAAGAATCTTCCGCAATGGACGAAAGTCTGACGGAGCGACGCCGCGTGAACGATGAAGGCCGAAAGGTTGTAAAGTTCTTTTGCAGATGAAGAATAAGGATAGGAGGGAATGCCTATCTGATGACGGTAATCATGCGAATAAGGGGCGGCTAATTACGTGCCAGCAGCCGCGGTAACACGTAAGCCCCAAGCGTTGTTCGGAATTATTGGGCGTAAAGGGCATGTAGGCGGTTAGGTAAGCCTGATGTGAAATCTACGAGCTTAACTCGTAAACTGCATTGGGTACTGCTTAACTTGAATCACGGAGGGGAAACCGGAATTCCAAGTGTAGGGGTGGAATCTGTAGATATTTGGAAGAACACCGGTGGCGAAGGCGGGTTTCTGGCCGATGATTGA…
>seq937 Spirochaetaceae;Treponema;sp66801
AGTTAAGAATATTCCGCAATGGACGAAAGTCTGACGGAGCGACGCCGCGTGGATGAAGAATGCCGAAAGGTTGTAAAATCCTTTTAAGCCTGAGGAATAAGCAGAGGAGGGAATGCCTTTGCGGTGACTGTAGGGCTTGAATAAGCAACGGCTAATTACGTGCCAGCAGCCGCGGTAACACGTAAGTTGCGAGCGTTGTTCGGAATTATTGGGCGTAAAGGGCATGTAGGCGGAAATGCAAGCTTGATGTGAAATACTGCAGCTTAACTGCGGAACTGCATTGAGAACTGCGTATCTTGAATTACTGAAGGGTAACCAGAATTCCACGTGTAGGGGTGAAATCTGTAGATATGTGGAAGAATACCAATGGCGAAGGCAGGTTACCGGCAGATAATTGAC…
>seq978 Spirochaetaceae;Treponema;sp66799
AGCTAAGAATATTCCGCAATGGACGGAAGTCTGACGGAGCGACGCCGCGTGGATGAAGAAGGCTGAAAAGTTGTAAAATCCTTTTGTTGATGAAGAATAAGGGTAAGAGGGAATGCTTATCCGATGACGGTAATCGGCGAATAAGCCCCGGCTAATTACGTGCCAGCAGCCGCGGTAACACGTAAGGGGCGAGCGTTGTTCGGAATTATTGGGCGTAAAGGGCATGTAGGCGGTTGTGTAAGCCTGATGTGAAATGCTGGGGCTTAACCCTAGGACAGCATTGGGTACTGCATAACTTGAATTACGGAAGGGAAACTGGAATTCCAAGTGTAGGGGTGGAATCTGTAGATATTTGGAAGAACACCGGTGGCGAAGGCGGGTTTCTGGCCGATAATTGAC…
>seq982 Spirochaetaceae;NA;sp66603
AGCTAAGAATCTTCCGCAATGGGCGCAAGCCTGACGGAGCGACGCCGCGTGAATGAAGAAGGCCGAAAGGTTGTAAAATTCTTTTAAGTCTGAAGAATAATCAGTATAGGGAATGCTACTGAGATGACGGTAAGGCTTGAATAAGCCCCGGCTAATTACGTGCCAGCAGCCGCGGTAACACGTAAGGGGCGAGCGTTGTTCGGAATTATTGGGCGTAAAGGGTACGCAGGCGGTTAGTCAAGCCCGATGTGAAATTCTCAAGCTCAACTTGAGAACTGCATTAGGAACTGTTTAACTTGAATCACGAAGGGGAAACTGGAATTCCAGGTGTAGGGGTGGAATCTGTAGATATCTGGAAGAATACCGGTGGCGAAGGCGAGTTTCTGGTCGATGATTGAC…
>seq989 Spirochaetaceae;Treponema;sp66801
AGTTAAGAATATTCCGCAATGGACGCAAGTCTGACGGAGCGACGCCGCGTGGATGAAGAATGCCGAAAGGTTGTAAAATCCTTTTAAGCCTGAGGAATAAGCAGAGGAGGGAATGCCTTTGCGGTGACTGTAGGGCTTGAATAAGCAACGGCTAATTACGTGCCAGCAGCCGCGGTAACACGTAAGTTGCGAGCGTTGTTCGGAATTATTGGGCGTAAAGGGCATGTAGGCGGAAATGCAAGCTTGATGTGAAATACTGCAGCTTAACTGCGGAACTGCATTGAGAACTGCGTATCTTGAATTACTGAAGGGTAACCAGAATTCCACGTGTAGGGGTGAAATCTGTAGATATGTGGAAGAATACCAATGGCGAAGGCAGGTTACCGGCAGATAATTGAC…
>seq1431 Spirochaetaceae;NA;sp66598
AGCTAAGAATCTTCCGCAATGGGCGCAAGCCTGACGGAGCGACGCCGCGTGGATGAAGAAGGCCGAAAGGTTGTAAAATTCTTTTAAGTCTGAAGAATAACCGGTGTAGGGAATGATACTGGGATGACATTAAGGCTTGAATAAGCCCCGGCTAATTACGTGCCAGCAGCCGCGGTAACACGTAAGGGGCTAGCGTTGTTCGGAATTATTGGGCGTAAAGGGTATGTAGGCTGTTGGGTAAGCCCGATGTGAAATTCTCAAGCTTAACTTGAGAACTGCGTTGGGTACTGTCTGACTTGAATCACGAATGGGAAACTGGAATTCCAGGTGTAGGGGTGGAATCTGTAGATATCTGGAAGAATACCGGTGGCGAAGGCGGGTTTCTGGTCGATGATTGAC…
>seq1514 Spirochaetaceae;NA;sp66598
AGCTAAGAATCTTCCGCAATGGGCGCAAGCCTGACGGAGCGACGCCGCGTGAATGAAGAAGGCCGAAAGGTTGTAAAATTCTTTTAAGTCTGAAGAATAACCGGTGTAGGGAATGATACTGGGATGACATTAAGGCTTGAATAAGCCCCGGCTAATTACGTGCCAGCAGCCGCGGTAACACGTAAGGGGCTAGCGTTGTTCGGAATTATTGGGCGTAAAGGGTATGTAGGCTGTTGGGTAAGCCCGATGTGAAATTCTCAAGCTTAACTTGAGAACTGCGTTGGGTACTGTCTAACTTGAATCACGAATGGGAAACTGGAATTCCAGGTGTAGGGGTGGAATCTGTAGATATCTGGAAGAATACCGGTGGCGAAGGCGAGTTTCTGGTCGATGATTGAC…
>seq2020 Spirochaetaceae;NA;sp66598
AGCTAAGAATCTTCCGCAATGGGCGCAAGCCTGACGGAGCGACGCCGCGTGGATGAAGAAGACCGAAAGGTTGTAAAATTCTTTTAAGTCTGAAGAATAACCGGTGTAGGGAATGATACTGGGATGACATTAAGGCTTGAATAAGCCCCGGCTAATTACGTGCCAGCAGCCGCGGTAACACGTAAGGGGCTAGCGTTGTTCGGAATTATTGGGCGTAAAGGGTATGTAGGCTGTTGGGTAAGCCCGATGTGAAATTCTCAAGCTTAACTTGAGAACTGCGTTGGGTACTGTCTAACTTGAATCACGAATGGGAAACTGGAATTCCAGGTGTAGGGGTGGAATCTGTAGATATCTGGAAGAATACCGGTGGCGAAGGCGGGTTTCTGGTCGATGATTGAC…
>seq2419 Spirochaetaceae;Treponema;putidum
AGCTAAGAATCTTCCGCAATGGACGAAAGTCTGACGGAGCGACGCCGTGTGAATGAAGAAGGCCGAAAGGTTGTAAAATTCTTTTGCAGATGAAGAATAAGGGGAAGAGGGAATGCTTCTCTGATGACGGTAATCATGCGAATAAGGGGCGGCTAATTACGTGCCAGCAGCCGCGGTAACACGTAAGCCCCTAGCGTTGTTCGGAATTATTGGGCGTAAAGGGTATGTAGGCGGTTAGGTAAGCCTGGTGTGAAATCTACGAGCTCAACTCGTAAACTGCATTGGGTACTGCTTGACTTGAATCACGGAGGGGAAACCGGAATTCCAAGTGTAGGGGTGGAATCTGTAGATATTTGGAAGAACACCGGTGGCGAAGGCGGGTTTCTGGCCGATGATTGA…
>seq2576 Spirochaetaceae;Treponema;sp66800
AGCTGAGAATCTTCCGCAATGGACGAAAGTCTGACGGAGCGACACCGCGTGAACGATGAAGGCCGGAAGGTTGTAAAGTTCTTTTGCAGACAAAGAATAAAGATAGAAGGAAATGACTATCTGATGACGGTAGTTATGCGAATAAGCCCCGGCTAATTACGTGCCAGCAGCCGCGGTAATACGTAAGGGGCGAGCGTTGTTCGGAATTATTGGGCGTAAAGGGCATGTAGGCGGTTAGGTAAGCCTGATGTGAAATGTATGAGCTTAACTCATAAACTGCATTGGGTACTGCTTGACTTGAATCATGGAGGGGAAACTGGAATTCCAAGTGTAGGGGTGGAATCTGTAGATATTTGGAAGAACACCGGTGGCGAAGGCGGGTTTCTAGCCAATGATTGA…
>seq2589 Spirochaetaceae;Treponema;sp66801
AGTTAAGAATATTCCGCAATGGACGAAAGTCTGACGGAGCGACGCCGCGTGGATGAAGAATGCCGAAAGGTTGTAAAATCCTTTTAAGCCTGAGGAATAAGCAGAGGAGGGAATGCCTTTGCGGTGACTGTAGGGCTTGAATAAGCAACGGCTAATTACGTGCCAGCAGCCGCGGTAACACGTAAGTTGCGAGCGTTGTTCGGAATTATTGGGCGTAAAGGGCATGTAGGCGGATATGCAAGCTTGATGTGAAATACTGCAGCTTAACTGCGGAACTGCATTGAGAACTGCGTATCTTGAATTACTGAAGGGTAACCAGAATTCCACGTGTAGGGGTGAAATCTGTAGATATGTGGAAGAATACCAATGGCGAAGGCAGGTTACCGGCAGATAATTGAC…
>seq3101 Spirochaetaceae;Treponema;denticola
AGCTAAGAATCTTCCGCAATGGACGAAAGTCTGACGGAGCGACGCCGTGTGAATGAAGAAGGCCGAAAGGTTGTAAAATTCTTTTGCAGATGAAGAATAACCACAGGAGGGAATGCCTGTGAGATGACGGTAGTCATGCGAATAAGCCCCGGCTAATTACGTGCCAGCAGCCGCGGTAACACGTAAGGGGCGAGCGTTGTTCGGAATTATTGGGCGTAAAGGGTATGTAGGCGGTTAGGTAAGCCTGGTGTGAAATCTACGAGCTCAACTCGTAAACTGCATTGGGTACTGCTTGACTTGAATCACGGAGGGGAAACCGGAATTCCAAGTGTAGGGGTGGAATCTGTAGATATTTGGAAGAACACCGGTGGCGAAGGCGGGTTTCTGGCCGATGATTGA…
>seq3217 Spirochaetaceae;NA;sp66672
AGTTAAGAATATTCCGCAATGGACGCAAGTCTGACGGAGCGACGCCGCGTGGATGAAGAATGCCGAAAGGTTGTAAAATCCTTTTAAGCCTGATGAATAAGCAGAGGAGGGAATGCCTTTGCGGTGACAGTAGGGCTTGAATAAGCAACGGCTAATTACGTGCCAGCAGCCGCGGTAACACGTAAGTTGCGAGCGTTGTTCGGAATTATTGGGCGTAAAGGGCATGTAGGCGGATAGGCAAGCTTGATGTGAAATACTACAGCTTAACTGTGGAATTGCATTGAGAACTGCAGGTCTTGAATTACTGAAGGGTAACTAGAATTCCACGTGTAGGGGTGAAATCTGTAGATATGTGGAAGAATACCAATGGCGAAGGCAAGTTACTGGCAGATAATTGAC…
>seq3723 Spirochaetaceae;Treponema;pedis
AGCTAAGAATCTTCCGCAATGGACGAAAGTCTGACGGAGCGACGCCGCGTGAATGAAGAAGGCTGAAAAGTTGTAAAGTTCTTTTGCAGATGAAGAATAAGGAGATGAGGGAATGCGTCTCTGATGACGGTAATCATGCGAATAAGGGGCGGCTAATTACGTGCCAGCAGCCGCGGTAACACGTAAGCCCCAAGCGTTGTTCGGAATTATTGGGCGTAAAGGGCATGTAGGCGGTTATGTAAGCCTGATGTGAAATCTACGAGCTTAACTCGTAAACTGCATTGGGTACTGCGTAACTTGAATCACGGAGGGGAAACCGGAATTCCAAGTGTAGGGGTGGAATCTGTAGATATTTGGAAGAACACCGGTGGCGAAGGCGGGTTTCTGGCCGATGATTGA…
>seq3735 Spirochaetaceae;Treponema;refringens
AGCTAAGAATCTTCCGCAATGGGCGCAAGCCTGACGGAGTGACGCCGCGTGAATGAAGAAGGCCGAAAGGTTGTAAAATTCTTTTAAGTTTGAAGAATAATCAGTATAGGGAATGATACTGAGATGACGGTAAAACTTGAATAAGCCCCGGCTAATTACGTGCCAGCAGCCGCGGTAACACGTAAGGGGCGAGCGTTGTTCGGAATTATTGGGCGTAAAGGGTATGCAGGCGGTTAGATAAGCCCGATGTGGAATGCTCAAGCTTAACTTGAGAACTGCATTAGGTACTGTTTAACTTGAATCACGAAGGGGAAACTGGAATTCCGGGTGTAGGGGTGGAATCTGTAGATATCCGGAGGAATACCGGTGGCGAAGGCGGGTTTCTGGTCGATGATTGAC…
>seq3783 Spirochaetaceae;Treponema;pedis
AGCTAAGAATCTTCCGCAATGGACGAAAGTCTGACGGAGCGACGCCGCGTGAATGAAGAAGGCTGAAAAGTTGTAAAGTTCTTTTGCAGATGAAGAATAAGGAGATGAGGGAATGCATCTTCGATGACGGTAATCATGCGAATAAGGGGCGGCTAATTACGTGCCAGCAGCCGCGGTAACACGTAAGCCCCAAGCGTTGTTCGGAATTATTGGGCGTAAAGGGCATGTAGGCGGTTATGTAAGCCTGATGTGAAATCTACGAGCTTAACTCGTAAACTGCATTGGGTACTGCGTAACTTGAATCACGGAGGGGAAACCGGAATTCCAAGTGTAGGGGTGGAATCTGTAGATATTTGGAAGAACACCGGTGGCGAAGGCGGGTTTCTGGCCGATGATTGA…
>seq4405 Spirochaetaceae;Treponema;denticola
AGCTAAGAATCTTCCGCAATGGACGAAAGTCTGACGGAGCGACGCCGTGTGAATGAAGAAGGCCGAAAGGTTGTAAAATTCTTTTGCAGATGAAGAATAAACACAGGAGGGAATGCCTGTGAGATGACGGTAGTCATGCGAATAAGCCCCGGCTAATTACGTGCCAGCAGCCGCGGTAACACGTAAGGGGCGAGCGTTGTTCGGAATTATTGGGCGTAAAGGGTATGTAGGCGGTTAGGTAAGCCCGGTGTGAAATCTACGAGCTCAACTCGTAAACTGCATTGGGTACTGCTTGACTTGAATCACGGAGGGGAAACCGGAATTCCAAGTGTAGGGGTGGAATCTGTAGATATTTGGAAGAACACCGGTGGCGAAGGCGGGTTTCCGGCCGATGATTGA…
>seq4497 Spirochaetaceae;Treponema;medium-vincentii
AGCTAAGAATATTCCGCAATGGACGGAAGTCTGACGGAGCGACGCCGCGTGGATGAAGAAGGCTGAAAAGTTGTAAAATCCTTTTGTTGATGAAGAATAAGGGTGAGAGGGAATGCTCATCTGATGACGGTAATCGACGAATAAGCCCCGGCTAATTACGTGCCAGCAGCCGCGGTAACACGTAAGGGGCGAGCGTTGTTCGGAATTATTGGGCGTAAAGGGCATGTAGGCGGTTATGTAAGCCTGATGTGAAATCCTGGGGCTTAACCCTAGAATAGCATTGGGTACTGCATAACTTGAATTACGGAAGGGAAACTGGAATTCCAAGTGTAGGGGTGGAATCTGTAGATATTTGGAAGAACACCGGTGGCGAAGGCGGGTTTCTGGCCGATAATTGAC…
>seq4845 Spirochaetaceae;Treponema;sp66799
AGCTAAGAATATTCCGCAATGGACGGAAGTCTGACGGAGCGACGCCGCGTGGATGAAGAAGGCTGAAAAGTTGTAAAATCCTTTTGTTGATGAAGAATAAGGGTAAGAGGGAATGCTTATCCGATGACGGTAATCGGCGAATAAGCCCCGGCTAATTACGTGCCAGCAGCCGCGGTAACACGTAAGGGGCGAGCGTTGTTCGGAATTATTGGGCGTAAAGGGCATGTAGGCGGTTGTGTAAGCCTGATGTGAAATGCTGGGGCTTAACCCTAGAACAGCATTGGGTACTGCATAACTTGAATTACGGAAGGGAAACTGGAATTCCAAGTGTAGGGGTGGAATCTGTAGATATTTGGAAGAACACCGGTGGCGAAGGCGGGTTTCTGGCCGATAATTGAC…
>seq5291 Spirochaetaceae;Treponema;putidum
AGCTAAGAATCTTCCGCAATGGACGAAAGTCTGACGGAGCGACGCCGTGTGAATGAAGAAGGCTGAAAGGTTGTAAAATTCTTTTGCAGATGAAGAATAAGGGGAAGAGGGAATGCTTCTCTGATGACGGTAATCATGCGAATAAGGGGCGGCTAATTACGTGCCAGCAGCCGCGGTAACACGTAAGCCCCTAGCGTTGTTCGGAATTATTGGGCGTAAAGGGTATGTAGGCGGTTAGGTAAGCCTGGTGTGAAATCTACGAGCTCAACTCGTAAACTGCATTGGGTACTGCTTGACTTGAATCACGGAGGGGAAACCGGAATTCCAAGTGTAGGGGTGGAATCTGTAGATATTTGGAAGAACACCGGTGGCGAAGGCGGGTTTCTGGCCGATGATTGA…
>seq5469 Spirochaetaceae;Treponema;pedis
AGCTAAGAATCTTCCGCAATGGACGAAAGTCTGACGGAGCGACGCCGCGTGAATGAAGAAGGCTGAAAAGTTGTAAAGTTCTTTTGCAGATGAAGAATAAGGAGATGAGGGAATGCATCTTCGATGACGGTAATCATGCGAATAAGGGGCGGCTAATTACGTGCCAGCAGCCGCGGTAACACGTAAGGGGCGAGCGTTGTTCGGAATTATTGGGCGTAAAGGGTATGTAGGCGGTTATGTAAGCCTGATGTGAAATCTACGAGCTTAACTCGTAAACTGCATTGGGTACTGCGTAACTTGAATCACGGAGGGGGAACCGGAATTCCAAGTGTAGGGGTGGAATCTGTAGATATTTGGAAGAACACCGGTGGCGAAGGCGGGTTTCTGGCCGATGATTGA…
>seq5699 Spirochaetaceae;Treponema;pedis
AGCTAAGAATCTTCCGCAATGGACGAAAGTCTGACGGAGCGACGCCGCGTGAATGAAGAAGGCTGAAAAGTTGTAAAATTCTTTTGCAGATGAAGAATAAGGAGATGAGGGAATGCATCTTCGATGACGGTAATCATGCGAATAAGGGGCGGCTAATTACGTGCCAGCAGCCGCGGTAACACGTAAGCCCCAAGCGTTGTTCGGAATTATTGGGCGTAAAGGGCATGTAGGCGGTTATGTAAGCCTGATGTGAAATCTACGAGCTTAACTCGTAAACTGCATTGGGTACTGCGTAACTTGAATCACGGAGGGGAAATCGGAATTCCAAGTGTAGGGGTGGAATCTGTAGATATTTGGAAGAACACCGGTGGCGAAGGCGGGTTTCTGGTCGATGATTGA…
>seq6017 Spirochaetaceae;Treponema;pedis
AGCTAAGAATCTTCCGCAATGGACGAAAGTCTGACGGAGCGACGCCGCGTGAATGAAGAAGGCTGAAAAGTTGTAAAGTTCTTTTGCAGATGAAGAATAAGGAGATGAGGGAATGCATCTTCGATGACGGTAATCATGCGAATAAGGGGCGGCTAATTACGTGCCAGCAGCCGCGGTAACACGTAAGCCCCAAGCGTTGTTCGGAATTATTGGGCGTAAAGGGCATGTAGGCGGTTATGTAAGCCTGATGTGAAATCTACGAGCTTAACTCGTAAACTGCATTGGGTACTGCGTAACTTGAATCACGGAGGGGAAATCGGAATTCCAAGTGTAGGGGTGGAATCTGTAGATATTTGGAAGAACACCGGTGGCGAAGGCGGGTTTCTGGCCGATGATTGA…
>seq6106 Spirochaetaceae;Treponema;pedis
AGCTAAGAATCTTCCGCAATGGACGAAAGTCTGACGGAGCGACGCCGCGTGAATGAAGAAGGCTGAAAAGTTGTAAAGTTCTTTTGCAGATGAAGAATAAGGAGATGAGGGAATGCGTCTTCGATGACGGTAATCATGCGAATAAGCCCCGGCTAATTACGTGCCAGCAGCCGCGGTAACACGTAAGGGGCGAGCGTTGTTCGGAATTATTGGGCGTAAAGGGTATGTAGGCGGTTATGTAAGCCTGATGTGAAATCTACGAGCTTAACTCGTAAACTGCATTGGGTACTGCGTAACTTGAATCACGGAGGGGGAACCGGAATTCCAAGTGTAGGGGTGGAATCTGTAGATATTTGGAAGAACACCGGTGGCGAAGGCGGGTTTCTGGCCGATGATTGA…
>seq6137 Spirochaetaceae;Treponema;pedis
AGCTAAGAATCTTCCGCAATGGACGAAAGTCTGACGGAGCGACGCCGCGTGAATGAAGAAGGCTGAAAAGTTGTAAAATTCTTTTGCAGATGAAGAATAAGGAGATGAGGGAATGCATCTTCGATGACGGTAATCATGCGAATAAGGGGCGGCTAATTACGTGCCAGCAGCCGCGGTAACACGTAAGCCCCAAGCGTTGTTCGGAATTATTGGGCGTAAAGGGCATGTAGGCGGTTATGTAAGCCTGATGTGAAATCTACGAGCTTAACTCGTAAACTGCATTGGGTACTGCGTAACTTGAATCACGGAGGGGAAACCGGAATTCCAAGTGTAGGGGTGGAATCTGTAGATATTTGGAAGAACACCGGTGGCGAAGGCGGGTTTCTGGCTGGCAACTGA…
>seq6221 Spirochaetaceae;Treponema;denticola
AGCTAAGAATCTTCCGCAATGGACGAAAGTCTGACGGAGCGACGCCGTGTGAATGAAGAAGGCCGAAAGGTTGTAAAATTCTTTTGCAGATGAAGAATAATCATAGGAGGGAATGCCTGTGAGATGACGGTAATCATGCGAATAAGCCCCGGCTAATTACGTGCCAGCAGCCGCGGTAACACGTAAGGGGCGAGCGTTGTTCGGAATTATTGGGCGTAAAGGGTATGTAGGCGGTTAGGTAAGCCTGGTGTGAAATCTACGAGCTCAACTCGTAAACTGCATTGGGTACTGCTTGACTTGAATCACGGAGGGGAAACCGGAATTCCAAGTGTAGGGGTGGAATCTGTAGATATTTGGAAGAACACCGGTGGCGAAGGCGGGTTTCTGGCCGATGATTGA…
>seq6252 Spirochaetaceae;Treponema;denticola-putidum
AGCTAAGAATCTTCCGCAATGGACGCAAGTCTGACGGAGCGACGCCGCGTGAATGAAGAAGGCCGAAAGGTTGTAAAATTCTGTTGCAGATGAAGAATAAGGAGATGAGGGAATGCGTCTTCGATGACGGTAATCATGCGAATAAGCCCCGGCTAATTACGTGCCAGCAGCCGCGGTAACACGTAAGGGGCGAGCGTTGTTCGGAATTATTGGGCGTAAAGGGTATGTAGGCGGTTATGTAAGCCTGATGTGAAATCTACGAGCTTAACTCGTAAACTGCATTGGGTACTGCGTAACTTGAATCACGGAGGGGAAATCGGAATTCCAAGTGTAGGGGTGGAATCTGTAGATATTTGGAAGAACACCGGTGGCGAAGGCGGGTTTCTGGTCGATGATTGA…
>seq7139 Spirochaetaceae;Treponema;phagedenis
AGTGGGGAATATTGCACAATGGGGGAAACCCTGATGCAGCGACGCCGCGTGAGCGAAGAAGGCCTTCGGGTTGTAAAGCTCTGTCCTATAGGAAGATAATGACAGTACTATAAGAGGAAGCCCCGGCTAATTACGTGCCAGCAGCCGCGGTAACACGTAAGGGGCGAGCGTTGTTCGGAATTATTGGGCGTAAAGGGCACGCAGGCGGGTTGGTAAGCCTGATGTGAAATACTCAAGCTTAACTTGAGAATTGCATTGGGTACTGCCAGTCTTGAATCACGGAGGGGAAACCGGAATTCCAAGTGTAGGGGTGGAATCTGTAGATATTTGGAAGAACACCGGTGGCGAAGGCGGGTTTCTGGCCGATGATTGACGCTGAGGTGCGAAGGTGTGGGGAGC…
>seq1 Spirochaetaceae;Treponema;pedis
AGCTAAGAATCTTCCGCAATGGACGAAAGTCTGACGGAGCGACGCCGCGTGAATGAAGAAGGCTGAAAAGTTGTAAAATTCTTTTGCAGATGAAGAATAAGGAGATGAGGGAATGCATCTTCGATGACGGTAATCATGCGAATAAGGGGCGGCTAATTACGTGCCAGCAGCCGCGGTAACACGTAAGCCCCAAGCGTTGTTCGGAATTATTGGGCGTAAAGGGCATGTAGGCGGTTATGTAAGCCTGATGTGAAATCTACGAGCTTAACTCGTAAACTGCATTGGGTACTGCGTAACTTGAATCACGGAGGGGAAACCGGAATTCCAAGTGTAGGGGTGGAATCTGTAGATATTTGGAAGAACACCGGTGGCGAAGGCGGGTTTCTGGCCGATGATTGA…
>seq21 Spirochaetaceae;NA;sp66653
AGCTAAGAATATTCCGCAATGGACGAAAGTCTGACGGAGCGACGCCGCGTGGATGAAGAAGGCTGAAAAGTTGTAAAATCCTTTTGTTGATGAAGAATAAGGGGAAGAGGGAATGCTTCTCTGATGACGGTAATCGGCGAATAAGCCCCGGCTAATTACGTGCCAGCAGCCGCGGTAACACGTAAGGGGCGAGCGTTGTTCGGAATTATTGGGCGTAAAGGGCATGTAGGCGGTTATGTAAGCCTGATGTGAAATCCTGAGGCTTAACCTTAGAATAGCATTGGGTACTGCATAACTTGAATTACGGAAGGGAAACTGGAATTCCAAGTGTAGGGGTGGAATCTGTAGATATTTGGAAGAACACCGGTGGCGAAGGCGGGTTTCTGGCCGATAATTGAC…
>seq37 Spirochaetaceae;Treponema;phagedenis
AGCTAAGAATATTCCGCAATGGACGGAAGTCTGACGGAGCGACGCCGCGTGGACGAAGAAGGCCGAAAGGTTGTAAAGTTCTTTTGCCGATGAAGAATAAGAGGATGAGGGAATGCGTCCTTGATGACGGTAGTCGAGCGAATAAGCCCCGGCTAATTACGTGCCAGCAGCCGCGGTAACACGTAAGGGGCGAGCGTTGTTCGGAATTATTGGGCGTAAAGGGCACGCAGGCGGGTTGGTAAGCCTGATGTGAAATACTCAAGCTTAACTTGAGAATTGCATTGGGTACTGCCAGTCTTGAATCACGGAGGGGAAACCGGAATTCCAAGTGTAGGGGTGGAATCTGTAGATATTTGGAAGAACACCGGTGGCGAAGGCGGGTTTCTGGCCGATGATTGA…
>seq94 Spirochaetaceae;Treponema;sp66799
AGCTAAGAATATTCCGCAATGGACGGAAGTCTGACGGAGCGACGCCGCGTGGATGAAGAAGGCTGAAAAGTTGTAAAATCCTTTTGTTGATGAAGAATAAAGATAAGAGGGAATGCTTATCTGATGACGGTAATCGGCGAATAAGCCCCGGCTAATTACGTGCCAGCAGCCGCGGTAACACGTAAGGGGCGAGCGTTGTTCGGAATTATTGGGCGTAAAGGGCATGTAGGCGGTTGTGTAAGCCTGATGTGAAATCCTGGGGCTTAACTCTAGAACAGCATTGGGTACTGCATAACTTGAATTACGGAAGGGAAACTGGAATTCCAAGTGTAGGGGTGGAATCTGTAGATATTTGGAAGAACACCGGTGGCGAAGGCGGGTTTCTGGCCGATAATTGAC…
>seq166 Spirochaetaceae;Treponema;refringens
AGCTAAGAATCTTCCGCAATGGGCGCAAGCCTGACGGAGTGACGCCGCGTGAATGAAGAAGGCCGAAAGGTTGTAAAATTCTTTTAAGTTTGAAGAATAATCAGTATAGGGAATGATACTGAGATGACGGTAAAACTTGAATAAGCCCCGGCTAATTACGTGCCAGCAGCCGCGGTAACACGTAAGGGGCGAGCGTTGTTCGGAATTATTGGGCGTAAAGGGTATGCAGGCGGTTAGATAAGCCCGATGTGAAATGCTCAAGCTTAACTTGAGAACTGCATTAGGTACTGTTTAACTTGAATCACGAAGGGGAAACTGGAATTCCGGGTGTAGGGGTGGAATCTGTAGATATCCGGAGGAATACCGGTGGCGAAGGCGGGTTTCTGGTCGATGATTGAC…
>seq207 Spirochaetaceae;NA;sp66598
AGCTAAGAATCTTCCGCAATGGGCGCAAGCCTGACGGAGCGACGCCGCGTGGATGAAGAAGGCCGAAAGGTTGTAAAATTCTTTTAAGTCTGAAGAATAACCGGTGTAGGGAATGATACTGGGATGACATTAAGGCTTGAATAAGCCCCGGCTAATTACGTGCCAGCAGCCGCGGTAACACGTAAGGGGCTAGCGTTGTTCGGAATTATTGGGCGTAAAGGGTATGTAGGCTGTTGGGTAAGCCCGATGTGAAATTCTCAAGCTTAACTTGAGAACTGCGTTGGGTACTGTCTAACTTGAATCACGAATGGGAAACTGGAATTCCAGGTGTAGGGGTGGAATCTGTAGATATCTGGAAGAATACCGGTGGCGAAGGCGGGTTTCTGGTCGATGATTGAC…
>seq423 Spirochaetaceae;NA;sp66598
AGCTAAGAATCTTCCGCAATGGGCGCAAGCCTGACGGAGCGACGCCGCGTGAATGAAGAAGGCCGAAAGGTTGTAAAATTCTTTTAAGTCCGAAGAATAACCGGTGTAGGGAATGACACTGGGATGACAGTAAGGCTTGAATAAGCCCCGGCTAATTACGTGCCAGCAGCCGCGGTAACACGTAAGGGGCGAGCGTTGTTCGGAATTATTGGGCGTAAAGGGTATGTAGGCGGTTGGGTAAGCCCGATGTGAAATTCTCAAGCTTAACTTGAGAACTGCATTGGGTACTGCTTAACTTGAATCACGAAAGGGAAACTGGAATTCCAGGTGTAGGGGTGGAATCTGTAGATATCTGGAAGAATACCGGTGGCGAAGGCGGGTTTCTGGTCGATGATTGAC…
>seq445 Spirochaetaceae;Treponema;pedis
AGCTAAGAATCTTCCGCAATGGACGAAAGTCTGACGGAGCGACGCCGCGTGAATGAAGAAGGCTGAAAAGTTGTAAAATTCTTTTGCAGATGAAGAATAAGGAGATGAGGGAATGCATCTTCGATGACGGTAATCATGCGAATAAGGGGCGGCTAATTACGTGCCAGCAGCCGCGGTAACACGTAAGCCCCAAGCGTTGTTCGGAATTATTGGGCGTAAAGGCCATGTAGGCGGTTATGTAAGCCTGATGTGAAATCTACGAGCTTAACTCGTAAACTGCATTGGGTACTGCGTAACTTGAATCACGGAGGGGAAACCGGAATTCCAAGTGTAGGGGTGGAATCTGTAGATATTTGGAAGAACACCGGTGGCGAAGGCGGGTTTCTGGCCGATGATTGA…
>seq460 Spirochaetaceae;Treponema;pedis
AGCTAAGAATCTTCCGCAATGGACGAAAGTCTGACGGAGCGACGCCGCGTGAATGAAGAAGGCTGAAAAGTTGTAAAATTCTTTTGCAGATGAAGAATAAGGAGATGAGGGAATGCATCTTCGATGACGGTAATCATGCGAATAAGGGGCGGCTAATTACGTGCCAGCAGCCGCGGTAACACGTAAGCCCCAAGCGTTGTTCGGAATTATTGGGCGTAAAGGGCATGTAGGCGGTTATGTAAGCCTGATGTGAAATCTACGAGCTTAACTCGTAAACTGCATTGGGTACTGCGTAACTTGAATCACGGAGGGGAAACCGGAATTCCAAGTGTAGGGGTGGAATCTGTAGATATTTGGAAGAACACCGGTGGCGAAGGCGGGTTTCTGGCCGATGATTGA…
>seq576 Spirochaetaceae;Treponema;pedis
AGCTAAGAATCTTCCGCAATGGACGAAAGTCTGACGGAGCGACGCCGCGTGAATGAAGAAGGCTGAAAAGTTGTAAAGTTCTTTTGCAGATGAAGAATAAGGAGATGAGGGAATGCGTCTCTGATGACGGTAATCATGCGAATAAGGGGCGGCTAATTACGTGCCAGCAGCCGCGGTAACACGTAAGCCCCAAGCGTTGTTCGGAATTATTGGGCGTAAAGGGCATGTAGGCGGTTATGTAAGCCTGATGTGAAATCTACGAGCTTAACTCGTAAACTGCATTGGGTACTGCGTAACTTGAATCACGGAGGGGAAACCGGAATTCCAAGTGTAGGGGTGGAATCTGTAGATATTTGGAAGAACACCGGTGGCGAAGGCGGGTTTCTAGCCGATGATTGA…
>seq620 Spirochaetaceae;Treponema;pedis
AGCTAAGAATCTTCCGCAATGGACGAAAGTCTGACGGAGCGACGCCGCGTGAATGAAGAAGGCTGAAAAGTTGTAAAATTCTTTTGCAGATGAAGAATAAGGAGATGAGGGAATGCATCTTCGATGACGGTAATCATGCGAATAAGGGGCGGCTAATTACGTGCCAGCAGCCGCGGTAACACGTAAGCCCCAAGCGTTGTTCGGAATTATTGGGCGTAAAGGGCATGTAGGCGGTTATGTAAGCCTGATGTGAAATCTACGAGCTTAACTCGTAAACTGCATTGGGTACTGCGTAACTTGAATCACGGAGGGGAAACCGGAATCCCAAGTGTAGGGGTGGAATCTGTAGATATTTGGAAGAACACCGGTGGCGAAGGCGGGTTTCTGGCCGATGATTGA…
>seq668 Spirochaetaceae;Treponema;pedis
AGCTAAGAATCTTCCGCAATGGACGAAAGTCTGACGGAGCGACGCCGCGTGAATGAAGAAGGCTGAAAAGTTGTAAAATTCTTTTGCAGATGAAGAATAAGGAGATGAGGGAATGCATCTTCGATGACGGTAATCATGCGAATAAGGGGCGGCTAATTACGTGCCAGCAGCCGCGGTAACACGTAAGCCCCAAGCGTTGTTCGGAATTATTGGGCGTAAAGGGCATGTAGGCGGTTATGTAAGCCTGATGTGAAATCTACGAGCTTAACTCGTAAACTGCATTGGGTACTGCGTAACTTGAATCACGGAGGGGAAACCGGAATTCCAAGTGTAGGGGTGGAATCTGTAGATATTTGGAAGAACACCGGTGGCGAAGGCGGGTTTCTGGCCGATGATTGG…
>seq725 Spirochaetaceae;Treponema;pedis
AGCTAAGAATCTTCCGCAATGGACGAAAGTCTGACGGAGCGACGCCGCGTGAATGAAGAAGGCTGAAAAGTTGTAAAATTCTTTTGCAGATGAAGAATAAGGAGATGAGGGAATGCATCTTCGATGACGGTAATCATGCGAATAAGGGGCGGCTAATTACGTGCCAGCAGCCGCGGTAACACGTAAGCCCCAAGCGTTGTTCGGAATTATTGGGCGTAAAGGGCATGTAGGCGGTTATGTAAGCCTGATGTGAAATCTACGAGCTTAACTCGTAAACTGCATTGGGTACTGCGTAACTTGAATCACGGAGGGGAAACCGGAATTCCAAGTGTAGGGGTGGAATCTGTAGATATTTGGAAGAACACCGGTGGCGAAGGCGGGTTTCTGGCCGATGATTGA…
>seq742 Spirochaetaceae;Treponema;pedis
AGCTAAGAATCTTCCGCAATGGACGAAGGTCTGACGGAGCGACGCCGCGTGAATGAAGAAGGCTGAAAAGTTGTAAAATTCTTTTGCAGATGAAGAATAAGGAGATGAGGGAATGCATCTTCGATGACGGTAATCATGCGAATAAGGGGCGGCTAATTACGTGCCAGCAGCCGCGGTAACACGTAAGCCCCAAGCGTTGTTCGGAATTATTGGGCGTAAAGGGCATGTAGGCGGTTATGTAAGCCTGATGTGAAATCTACGAGCTTAACTCGTAAACTGCATTGGGTACTGCGTAACTTGAATCACGGAGGGGAAACCGGAATTCCAAGTGTAGGGGTGGAATCTGTAGATATTTGGAAGAACACCGGTGGCGAAGGCGGGTTTCTGGCCGATGATTGA…
>seq754 Spirochaetaceae;NA;sp66603
AGCTAAGAATCTTCCGCAATGGACGCAAGTCTGACGGAGCGACGCCGCGTGAATGAAGAAGGCCGAAAGGTTGTAAAATTCTTTTAAGTCTGAAGAATAAACAGTGTAGGGAATGACACTGAGATGACGGTAAGGCTTGAATAAGCCCCGGCTAATTACGTGCCAGCAGCCGCGGTAACACGTAAGGGGCGAGCGTTGTTCGGAATTATTGGGCGTAAAGGGTATGCAGGCTGTTAATCAAGCCCGATGTGAAATTCTCAAGCTTAACTTGAGAACTGCATTAGGAACTGGTTAACTTGAATCACGAAGGGGAAACTGGAATTCCAGGTGTAGGGGTGGAATCTGTAGATATCTGGAAGAATACCGGTGGCGAAGGCGAGTTTCTGGTCGATGATTGAC…
>seq769 Spirochaetaceae;Treponema;pedis
AGCTAAGAATCTTCCGCAATGGACGAAAGTCTGACGGGGCGACGCCGCGTGAATGAAGAAGGCTGAAAAGTTGTAAAATTCTTTTGCAGATGAAGAATAAGGAGATGAGGGAATGCATCTTCGATGACGGTAATCATGCGAATAAGGGGCGGCTAATTACGTGCCAGCAGCCGCGGTAACACGTAAGCCCCAAGCGTTGTTCGGAATTATTGGGCGTAAAGGGCATGTAGGCGGTTATGTAAGCCTGATGTGAAATCTACGAGCTTAACTCGTAAACTGCATTGGGTACTGCGTAACTTGAATCACGGAGGGGAAACCGGAATTCCAAGTGTAGGGGTGGAATCTGTAGATATTTGGAAGAACACCGGTGGCGAAGGCGGGTTTCTGGCCGATGATTGA…
>seq779 Spirochaetaceae;Treponema;pedis
AGCTAAGAATCTTCCGCAATGGACGAAAGTCTGACGGAGCGACGCCGCGTGAATGAAGAAGGCTGAAAAGTTGTAAAATTCTTTTGCAGATGAAGAATAAGGAGATGAGGGAATGCATCTTCGATGACGGTAATCATGCGAATAAGGGGCGGCTAATTACGTGCCAGCAGCCGCGGTAACACGTAAGCCCCAAGCGTTGTTCGGAATTATTGGGCGTAAAGGGCATGTAGGCGGTTATGTAAGCCTGATGTGAAATCTACGAGCTTAACTCGTAAACTGCATTGGGTACTGCGTAACTTGAATCACGGGGGGGAAACCGGAATTCCAAGTGTAGGGGTGGAATCTGTAGATATTTGGAAGAACACCGGTGGCGAAGGCGGGTTTCTGGCCGATGATTGA…
>seq795 Spirochaetaceae;Treponema;pedis
AGCTAAGAATCTTCCGCAATGGACGAAAGTCTGACGGAGCGACGCCGCGTGAATGAAGAAGGCTGAAAAGTTGTAAAATTCTTTTGCAGATGAAGAATAAGGAGATGAGGGAATGCATCTTCGATGACGGTAATCATGCGAATAAGGGGCGGCTAATTACGTGCCAGCAGCCGCGGTAACACGTAAGCCCCAAGCGTTGTTCGGAATTATTGGGCGTAAAGGGCATGTAGGCGGTTATGTAAGCCTGATGTGAAATCTACGAGCTTAACTCGTAAACTGCATTGGGTACTGCGTAACTTGAATCACGGAGGGGAAACCGGAATTCCAAGTGTAGGGGTGGAATCTGTAGATATTTGGAAGAGCACCGGTGGCGAAGGCGGGTTTCTGGCCGATGATTGA…
>seq817 Spirochaetaceae;Treponema;pedis
AGCTAAGAATCTTCCGCAATGGGCGAAAGTCTGACGGAGCGACGCCGCGTGAATGAAGAAGGCTGAAAAGTTGTAAAATTCTTTTGCAGATGAAGAATAAGGAGATGAGGGAATGCATCTTCGATGACGGTAATCATGCGAATAAGGGGCGGCTAATTACGTGCCAGCAGCCGCGGTAACACGTAAGCCCCAAGCGTTGTTCGGAATTATTGGGCGTAAAGGGCATGTAGGCGGTTATGTAAGCCTGATGTGAAATCTACGAGCTTAACTCGTAAACTGCATTGGGTACTGCGTAACTTGAATCACGGAGGGGAAACCGGAATTCCAAGTGTAGGGGTGGAATCTGTAGATATTTGGAAGAACACCGGTGGCGAAGGCGGGTTTCTGGCCGATGATTGA…
>seq831 Spirochaetaceae;Treponema;pedis
AGCTAAGAATCTTCCGCAATGGACGAAAGTCTGACGGAGCGACGCCGCGTGAATGAAGAAGGCTGAAAAGTTGTAAAATTCTTTTGCAGATGAAGAATAAGGAGATGAGGGAATGCATCTTCGATGACGGTAATCATGCGAATAAGGGGCGGCTAATTACGTGCCAGCAGCCGCGGTAACACGTAAGCCCCAAGCGTTGTTCGGAATTATTGGGCGTAAAGGGCATGTAGGCGGTTATGTAAGCCTGATGTGAAATCTACGAGCTTAACTCGTAAACTGCATTGGGTACTGCGTAACTTGAATCACGGAGGGGAAACCGGAATTCCAAGTGTAGGGGTGGAATCTGTAGATATTTGGAAGAACACCGGCGGCGAAGGCGGGTTTCTGGCCGATGATTGA…
>seq887 Spirochaetaceae;Treponema;pedis
AGCTAAGAATCTTCCGCAATGGACGAAAGTCTGACGGAGCGACGCCGCGTGAATGAAGAAGGCTGAAAAGTTGTAAAATTCTTTTGCAGATGAAGAATAAGGAGATGAGGGAATGCATCTTCGATGACGGTAATCATGCGAATAAGGGGCGGCTAATTACGTGCCAGCAGCCGCGGTAACACGTAAGCCCCAAGCGTTGTTCGGAATTATTGGGCGTAAAGGGCATGTAGGCGGTTATGTAAGCCTGATGTGAAATCTACGGGCTTAACTCGTAAACTGCATTGGGTACTGCGTAACTTGAATCACGGAGGGGAAACCGGAATTCCAAGTGTAGGGGTGGAATCTGTAGATATTTGGAAGAACACCGGTGGCGAAGGCGGGTTTCTGGCCGATGATTGA…
>seq908 Spirochaetaceae;Treponema;pedis
AGCTAAGAATCTTCCGCAATGGACGAAAGTCTGACGGAGCGACGCCGCGTGAATGAAGAAGGCTGAAAAGTTGTAAAATTCTTTTGCAGATGAAGAATAGGGAGATGAGGGAATGCATCTTCGATGACGGTAATCATGCGAATAAGGGGCGGCTAATTACGTGCCAGCAGCCGCGGTAACACGTAAGCCCCAAGCGTTGTTCGGAATTATTGGGCGTAAAGGGCATGTAGGCGGTTATGTAAGCCTGATGTGAAATCTACGAGCTTAACTCGTAAACTGCATTGGGTACTGCGTAACTTGAATCACGGAGGGGAAACCGGAATTCCAAGTGTAGGGGTGGAATCTGTAGATATTTGGAAGAACACCGGTGGCGAAGGCGGGTTTCTGGCCGATGATTGA…
>seq928 Spirochaetaceae;Treponema;pedis
AGCTAAGAATCTTCCGCAATGGACGAAAGTCTGACGGAGCGACGCCGCGTGAATGAAGAAGGCTGAAAAGTTGTAAAATTCTTTTGCAGATGAAGAATAAGGAGATGAGGGAATGCATCTTCGATGACGGTAATCATGCGAATAAGGGGCGGCTAATTACGTGCCAGCAGCCGCGGTAACACGTAAGCCCCAAGCGTTGTTCGGAATTATTGGGCGTAAAGGGCATGTAGGCGGTTATGTAAGCCTGATGTGAAATCTACGAGCTTAACTCGTAAACTGCATTGGGTACTGCGTAACTTGAATCACGGAGGGGAAACCGGAATTCCAAGTGTAGGGGTGGAATCTGTAGATATTTGGAAGAACATCGGTGGCGAAGGCGGGTTTCTGGCCGATGATTGA…
>seq969 Spirochaetaceae;Treponema;pedis
AGCTAAGAATCTTCCGCAATGGACGAAAGTCTGACGGAGCGACGCCGCGTGAATGAAGAAGGCTGAAAAGTTGTAAAATTCTTTTGCAGATGAAGAATAAGGAGATGAGGGAATGCATCTTCGATGACGGTAATCATGCGAATAAGGGGCGGCTAATTACGTGCCAGCAGCCGCGGTAACACGTAAGCCCCAAGCGTTGTTCGGAATTATTGGGCGTAAAGGGCATGTAGGCGGTTATGTAAGCCTGATGTGAAATCTACGAGCTTAACTCGTAAACTGCATTGGGTACTGCGTAACTTGAATCACGGAGGGGAAACCGGAATTCCAAGTGTAGGGGTGGAATCTGTAGATATTTGGAAGAACACCGGTGGCGAAGGCGGGTTTCTGGCCGATGATTGA…
>seq1005 Spirochaetaceae;Treponema;pedis
AGCTAAGAATCTTCCGCAATGGACGAAAGTCTGACGGAGTGACGCCGCGTGAATGAAGAAGGCTGAAAAGTTGTAAAATTCTTTTGCAGATGAAGAATAAGGAGATGAGGGAATGCATCTTCGATGACGGTAATCATGCGAATAAGGGGCGGCTAATTACGTGCCAGCAGCCGCGGTAACACGTAAGCCCCAAGCGTTGTTCGGAATTATTGGGCGTAAAGGGCATGTAGGCGGTTATGTAAGCCTGATGTGAAATCTACGAGCTTAACTCGTAAACTGCATTGGGTACTGCGTAACTTGAATCACGGAGGGGAAACCGGAATTCCAAGTGTAGGGGTGGAATCTGTAGATATTTGGAAGAACACCGGTGGCGAAGGCGGGTTTCTGGCCGATGATTGA…
>seq1012 Spirochaetaceae;Treponema;pedis
AGCTAAGAATCTTCCGCAATGGACGAAAGTCTGACGGAGCGACGCCGCGTGAATGAAGAAGGCTGAAAAGTTGTAAAATTCTTTTGCAGATGAAGAATAAGGAGATGAGGGAATGCATCTTCGATGACGGTAATCATGCGAATAAGGGGCGGCTAATTACGTGCCAGCAGCCGCGGTAACACGTAAGCCCCAAGTGTTGTTCGGAATTATTGGGCGTAAAGGGCATGTAGGCGGTTATGTAAGCCTGATGTGAAATCTACGAGCTTAACTCGTAAACTGCATTGGGTACTGCGTAACTTGAATCACGGAGGGGAAACCGGAATTCCAAGTGTAGGGGTGGAATCTGTAGATATTTGGAAGAACACCGGTGGCGAAGGCGGGTTTCTGGCCGATGATTGA…
>seq1080 Spirochaetaceae;Treponema;pedis
AGCTAAGAATCTTCCGCAATGGACGAAAGTCTGACGGAGCGACGCCGCGTGAATGAAGAAGGCTGAAAAGTTGTAAAATTCTTTTGCAGATGAAGAATAAGGAGATGAGGGAATGCATCTTCGATGACGGTAATCATGCGAATAAGGGGCGGCTAATTACGTGCCAGCAGCCGCGGTAACACGTAAGCCCCAAGCGTTGTTCGGAATTATTGGGCGTAAAGGGCATGTAGGCGGTTATGTAAGCCTGATGTGAAATCTACGAGCTTAACTCGTAAACTGCATTGGGTACTGCGTAACTTGAATCACGGAGGGGAAACCGGAATTCCAAGTGTAGGGGTGGAATCTGTAGATATTTGGAAGAACACCGGTGGCGAAGGCGGGTTTCTGGCTGATGATTGA…
>seq1088 Spirochaetaceae;Treponema;pedis
AGCTAAGAATCTTCCGCAATGGACGAAAGTCTGACGGAGCGACGCCGCGTGAATGAAGAAGGCTGAAAAGTTGTAAAATTCTTTTGCAGATGAAGAATAAGGAGATGAGGGAATGCATCTTCGATGACGGTAATCATGCGAATAAGGGGCGGCTAATTACGTGCCAGCAGCCGCGGTAACACGTAAGCCCCAAGCGTTGTTCGGAATTATTGGGCGTAAAGGGCATGTAGGCGGTTATGTAAGCCTGATGTGAAATCTACGAGCTTAACTCGTAAACTGCATTGGGTACTGCGTAACTTGAATTCACGGAGGGGAAACCGGAATTCCAAGTGTAGGGGTGGAATCTGTAGATATTTGGAAGAACACCGGTGGCGAAGGCGGGTTTCTGGCCGATGATTG…
>seq1122 Spirochaetaceae;Treponema;pedis
AGCTAAGAATCTTCCGCAATGGACGAAAGTCTGACGGAGCGACGCCGCGTGAATGAAGAAGGCTGAAAAGTTGTAAAATTCTTTTGCAGATGAAGAATAAGGAGATGAGGGAATGCATCTTCGATGACGGTAATCATGCGAATAAGGGGCGGCTAATTACGTGTCAGCAGCCGCGGTAACACGTAAGCCCCAAGCGTTGTTCGGAATTATTGGGCGTAAAGGGCATGTAGGCGGTTATGTAAGCCTGATGTGAAATCTACGAGCTTAACTCGTAAACTGCATTGGGTACTGCGTAACTTGAATCACGGAGGGGAAACCGGAATTCCAAGTGTAGGGGTGGAATCTGTAGATATTTGGAAGAACACCGGTGGCGAAGGCGGGTTTCTGGCCGATGATTGA…
>seq1143 Spirochaetaceae;Treponema;pedis
AGCTAAGAATCTTCCGCAATGGACGAAAGTCTGACGGAGCGACGCCGCGTGAATGAAGAAGGCTGAAAAGTTGTAAAATTCTTTTGCAGATGAAGAATAAGGAGATGGGGGAATGCATCTTCGATGACGGTAATCATGCGAATAAGGGGCGGCTAATTACGTGCCAGCAGCCGCGGTAACACGTAAGCCCCAAGCGTTGTTCGGAATTATTGGGCGTAAAGGGCATGTAGGCGGTTATGTAAGCCTGATGTGAAATCTACGAGCTTAACTCGTAAACTGCATTGGGTACTGCGTAACTTGAATCACGGAGGGGAAACCGGAATTCCAAGTGTAGGGGTGGAATCTGTAGATATTTGGAAGAACACCGGTGGCGAAGGCGGGTTTCTGGCCGATGATTGA…
>seq1162 Spirochaetaceae;Treponema;pedis
AGCTAAGAATCTTCCGCAATGGACGAAAGTCTGACGGAGCGACGCCGCGTGAATGAAGAAGGCTGAAAAGTTGTAAAATTCTTTTGCAGATGAAGAATAAGGAGATGAGGGAATGCATCTTCGATGACGGTAATCATGCGAATAAGGGGCGGCTAATTACGTGCCAGCAGCCGCGGTAACACGTAAGCCCCAAGCGTTGTTCGGAATTATTGGGCGTAAAGGGCATGTAGGTGGTTATGTAAGCCTGATGTGAAATCTACGAGCTTAACTCGTAAACTGCATTGGGTACTGCGTAACTTGAATCACGGAGGGGAAACCGGAATTCCAAGTGTAGGGGTGGAATCTGTAGATATTTGGAAGAACACCGGTGGCGAAGGCGGGTTTCTGGCCGATGATTGA…
>seq1182 Spirochaetaceae;Treponema;pedis
AGCTAAGAATCTTCCGCAATGGACGAAAGTCTGACGGAGCGACGCCGCGTGAATGAAGAAGGCTGAAAAGTTGTAAAATTCTTTTGCAGATGAAGAATAAGGAGATGAGGGAATGCATCTTCGATGACGGTAATCATGCGAATAAGGGGCGGCTAATTACGTGCCAGCAGCCGCGGTAACACGTAAGCCCCAAGCGTTGTTCGGAATTATTGGGCGTAAAGGGCATGTAGGCGGTTATGTAAGCCTGATGTGAAATCTACGAGCTTAACTCGTAAACTGCATTGGGTACTGCGTAACTTGAATCACGGAGGGGAAACCGGAATTCTAAGTGTAGGGGTGGAATCTGTAGATATTTGGAAGAACACCGGTGGCGAAGGCGGGTTTCTGGCCGATGATTGA…
>seq1187 Spirochaetaceae;NA;sp66653
AGCTAAGAATATTCCGCAATGGACGAAAGTCTGACGGAGCGACGCCGCGTGGATGAAGAAGGCTGAAAAGTTGTAAAATCCTTTTGTTGATGAAGAATAAGGGGAAGAGGGAATGCTTCTCTGATGACGGTAATCGGCGAATAAGCCCCGGCTAATTACGTGCCAGCAGCCGCGGTAACACGTAAGGGGCGAGCGTTGTTCGGAATTATTGGGCGTAAAGGGCATGTAGGCGGTTATGTAAGCCTGATGTGAAATCCTGAGGCTTAACCTTAGAATAGCATTGGGTACTGCATAACTTGAATTACGGAAGGGAAACTGGAATTCCAAGTGTAGGGGTGGAATCTGTAGATATTTGGAAGAACACCGGTGGCGAAGGCGGGTTTCTGGCCGATAATTGAC…
>seq1218 Spirochaetaceae;Treponema;pedis
AGCTAAGAATCTTCCGCAATGGACGAAAGTCTGACGGAGCGACGCCGCGTGAATGAAGAAGGCTGAAAAGTTGTAAAATTCTTTTGCAGATGAAGAATAAGGAGATGAGGGAATGCATCTTCGATGACGGTAATCATGTGAATAAGGGGCGGCTAATTACGTGCCAGCAGCCGCGGTAACACGTAAGCCCCAAGCGTTGTTCGGAATTATTGGGCGTAAAGGGCATGTAGGCGGTTATGTAAGCCTGATGTGAAATCTACGAGCTTAACTCGTAAACTGCATTGGGTACTGCGTAACTTGAATCACGGAGGGGAAACCGGAATTCCAAGTGTAGGGGTGGAATCTGTAGATATTTGGAAGAACACCGGTGGCGAAGGCGGGTTTCTGGCCGATGATTGA…
>seq1240 Spirochaetaceae;NA;sp66653
AGCTAAGAATATTCCGCAATGGACGAAAGTCTGACGGAGCGACGCCGCGTGGATGAAGAAGGCTGAAAAGTTGTAAAATCCTTTTGTTGATGAAGAATAAGGGGAAGAGGGAATGCTTCTCTGATGACGGTAATCGGCGAATAAGCCCCGGCTAATTACGTGCCAGCAGCCGCGGTAACACGTAAGGGGCGAGCGTTGTTCGGAATTATTGGGCGTAAAGGGGATGTAGGCGGTTATGTAAGCCTGATGTGAAATCCTGAGGCTTAACCTTAGAATAGCATTGGGTACTGCATAACTTGAATTACGGAAGGGAAACTGGAATTCCAAGTGTAGGGGTGGAATCTGTAGATATTTGGAAGAACACCGGTGGCGAAGGCGGGTTTCTGGCCGATAATTGAC…
>seq1275 Spirochaetaceae;Treponema;pedis
AGCTAAGAATCTTCCGCAATGGACGAAAGTCTGACGGAGCGACGCCGCGTGAATGAAGAAGGCTGAAAAGTTGTAAAATTCTTTTGCAGATGAAGAATAAGGAGATGAGGGAATGCATCTTCGATGGCGGTAATCATGCGAATAAGGGGCGGCTAATTACGTGCCAGCAGCCGCGGTAACACGTAAGCCCCAAGCGTTGTTCGGAATTATTGGGCGTAAAGGGCATGTAGGCGGTTATGTAAGCCTGATGTGAAATCTACGAGCTTAACTCGTAAACTGCATTGGGTACTGCGTAACTTGAATCACGGAGGGGAAACCGGAATTCCAAGTGTAGGGGTGGAATCTGTAGATATTTGGAAGAACACCGGTGGCGAAGGCGGGTTTCTGGCCGATGATTGA…
>seq1305 Spirochaetaceae;Treponema;pedis
AGCTAAGAATCTTCCGCAATGGACGAAAGTCTGACGGAGCGACGCCGCGTGAATGAAGAAGGCTGAAAAGTTGTAAAATTCTTTTGCAGATGAAGAATAAGGAGATGAGGGAATGCATCTTCGATGACGGTAATCATGCGAATAAGGGGCGGCTAATTACGTGCCAGCAGCCGCGGTAACACGTAAGGGGCGAGCGTTGTTCGGAATTATTGGGCGTAAAGGGCATGTAGGCGGTTATGTAAGCCTGATGTGAAATCTACGAGCTTAACTCGTAAACTGCATTGGGTACTGCGTAACTTGAATCACGGAGGGGAAACCGGAATTCCAAGTGTAGGGGTGGAATCTGTAGATATTTGGAAGAACACCGGTGGCGAAGGCGGGTTTCTGGCCGATGATTGA…
>seq1329 Spirochaetaceae;Treponema;pedis
AGCTAAGAATCTTCCGCAATGGACGAAAGTCTGACGGAGCGACGCCGCGTGAATGAAGAAGGCTGAAAAGTTGTAAAATTCTTTTGCAGATGAAGAATAAGGAGATGAGGGAATGCATCTTCGATGACGGTAATCATGCGAATAAGGGGCGGCTAATTACGTGCCAGCAGCCGCGGTAACACGTAAGCCCCAAGCGTTGTTCGGAATTATTGGGCGTAAAGGGCATGTAGGCGGTTATGTAAGCCTGATGTGAAATCTACGAGCTTAACTCGTAAACTGCATTGGGTACTGCGTAACTTGAATCACGTAGGGGAAACCGGAATTCCAAGTGTAGGGGTGGAATCTGTAGATATTTGGAAGAACACCGGTGGCGAAGGCGGGTTTCTGGCCGATGATTGA…
>seq1348 Spirochaetaceae;Treponema;pedis
AGCTAAGAATCTTCCGCAATGGACGAAAGTCTGACGGAGCGACGCCGCGTGAATGAAGAAGGCTGAAAAGTTGTAAAATTCTTTTGCAGATGAAGAATAAGGAGATGAGGGAATGCATCTTCGATGACGGTAATCATGCGAATAAGGGGCGGCTAATTACGTGCCAGCAGCCGCGGTAACACGTAAGCCCCAAGCGTTGTTCGGAATTATTGGGCGTAAAGGGCATGTAGGCGGTTATGTAAGCCTGATGTGAAATCTACGAGCTTAACTCGTAAACTGCATTGGGTACTGCGTAACTTGAATCACGGAGGGGAAACCGGAATTCCAAGTGTAGGGGTGGAATCTGTAGATATTTGGAAGAACACCGGTGGCGAAGGCGGGTTTCTGGCCGATGATTGA…
>seq1376 Spirochaetaceae;Treponema;pedis
AGCTAAGAATCTTCCGCAATGGACGAAAGTCTGACGGAGCGACGCCGCGTGAATGAAGAAGGCTGAAAAGTTGTAAAATTCTTTTGCAGATGAGGAATAAGGAGATGAGGGAATGCATCTTCGATGACGGTAATCATGCGAATAAGGGGCGGCTAATTACGTGCCAGCAGCCGCGGTAACACGTAAGCCCCAAGCGTTGTTCGGAATTATTGGGCGTAAAGGGCATGTAGGCGGTTATGTAAGCCTGATGTGAAATCTACGAGCTTAACTCGTAAACTGCATTGGGTACTGCGTAACTTGAATCACGGAGGGGAAACCGGAATTCCAAGTGTAGGGGTGGAATCTGTAGATATTTGGAAGAACACCGGTGGCGAAGGCGGGTTTCTGGCCGATGATTGA…
>seq1474 Spirochaetaceae;Treponema;pedis
AGCTAAGAATCTTCCGCAATGGACGAAAGTCTGACGGAGCGACGCCGCGTGAATGAAGAAGGCTGAAAAGTTGTAAAATTCTTTTGCAGATGAAGAATAAGGAGATGAGGGAATGCATCTTCGATGACGGTAATCATGCGAATAAGGGGCGGCTAATTACGTGCCAGCAGCCGCGGTAACACGTAAGCCCCAAGCGTTGTTCGGAATTATTGGGCGTAAAGGGCATGTAGGCGGTTATGTAAGCCTGATGTGAAATCTACGAGCTTAACTCGTAAACTGCATTGGGTACTGCGTAACTTGAATCACGGAGGGGAAACCGGAATTTCAAGTGTAGGGGTGGAATCTGTAGATATTTGGAAGAACACCGGTGGCGAAGGCGGGTTTCTGGCCGATGATTGA…
>seq1483 Spirochaetaceae;Treponema;pedis
AGCTAAGAATCTTCCGCAATGGACGAAAGTCTGACGGAGCGACGCCGCGTGAATGAAGAAGGCTGAAAAGTTGTAAAATTCTTTTGCAGATGAAGAATAAGGAGATGAGGGAATGCATCTTCGATGACGGTAATCATGCGAATAAGGGGCGGCTAATTACGTGCCAGCAGCCGCGGTAACACGTAAGCCCCAAGCGTTGTTCGGAATTATTGGGCGTAAAGGGCATGTAGGCGGTTATGTAAGCCTGATGTGAAATCTACGAGCTTAACTCGTAAACTGCATTGGGTACTGCGTAACTTGAATCACGGAGGGGAAACCGGAATTCCAAGTGTAGGGGTGGAATCTGTAGATATTTGGAAGAACACCGGTGGCGAAGGTGGGTTTCTGGCCGATGATTGA…
>seq1518 Spirochaetaceae;NA;sp66603
AGCTAAGAATCTTCCGCAATGGGCGCAAGCCTGACGGAGCGACGCCGCGTGAATGAAGAAGGCCGAAAGGTTGTAAAATTCTTTTAAGTCTGAAGAATAATCAGTATAGGGAATGCTACTGAGATGACGGTAAGGCTTGAATAAGCCCCGGCTAATTACGTGCCAGCAGCCGCGGTAACACGTAAGGGGCGAGCGTTGTTCGGAATTATTGGGCGTAAAGGGTACGCAGGCGGTTAGTCAAGCCCGATGTGAAATTCTCAAGCTCAACTTGAGAACTGCATTAGGAACTGTTTAACTTGAATCACGAAGGGGAAACTGGAATTCCAGGTGTAGGGGTGGAATCTGTAGATATCTGGAAGAATACCGGTGGCGAAGGCGAGTTTCTGGTCGATGATTGAC…
>seq1572 Spirochaetaceae;Treponema;pedis
AGCTAAGAATCTTCCGCAATGGACGAAAGTCTGACGGAGCGACGCCGCGTGAATGAAGAAGGCTGAAAAGTTGTAAAATTCTTTTGCAGATGAAGAATAAGGAGATGAGGGAATGCATCTTCGATGACGGTAATCATGCGAATAAGGGGCGGCTAATTACGTGCCAGCAGCCGCGGTAACACGTAAGCCCCAAGCGTTGTTCGGAATTATTGGGCGTAAAGGGCATGTAGGCGGTTATGTAAGCCTGATGTGAAATCTACGAGCTTAACTCGTAAACTGCATTGGGTACTGCGTAACTTGAATCACGGAGGGGAAACCGGAATTCCAAGTGTAGGGGTGGAATCTGTAGATATTTGGAAGAACACTGGTGGCGAAGGCGGGTTTCTGGCCGATGATTGA…
>seq1623 Spirochaetaceae;Treponema;pedis
AGCTAAGAATCTTCCGCAATGGACGAAAGTCTGACGGAGCGACGCCGCGTGAATGAAGAAGGCTGAAAAGTTGTAAAATTCTTTTGCAGATGAAGAATAAGGAGATGAGGGAATGCATCTTCGATGACGGTAATCATGCGAATAAGGGGCGGCTAATTACGTGCCAGCAGCCGCGGTAACACGTAAGCCCCAAGCGTTGTTTGGAATTATTGGGCGTAAAGGGCATGTAGGCGGTTATGTAAGCCTGATGTGAAATCTACGAGCTTAACTCGTAAACTGCATTGGGTACTGCGTAACTTGAATCACGGAGGGGAAACCGGAATTCCAAGTGTAGGGGTGGAATCTGTAGATATTTGGAAGAACACCGGTGGCGAAGGCGGGTTTCTGGCCGATGATTGA…
>seq1628 Spirochaetaceae;Treponema;sp66801
AGTTAAGAATATTCCGCAATGGACGAAAGTCTGACGGAGCGACGCCGCGTGGATGAAGAATGCCGAAAGGTTGTAAAATCCTTTTAAGCCTGAGGAATAAGCAGAGGAGGGAATGCCTTTGCGGTGACTGTAGGGCTTGAATAAGCAACGGCTAATTACGTGCCAGCAGCCGCGGTAACACGTAAGTTGCGAGCGTTGTTCGGAATTATTGGGCGTAAAGGGCATGTAGGCGGATATGCAAGCTTGATGTGAAATACTGCAGCTTAACTGCGGAACTGCATTGAGAACTGCGTATCTTGAATTACTGAAGGGTAACCAGAATTCCACGTGTAGGGGTGAAATCTGTAGATATGTGGAAGAATACCAATGGCGAAGGCAGGTTACCGGCAGATAATTGAC…
>seq1633 Spirochaetaceae;NA;sp66653
AGCTAAGAATATTCCGCAATGGACGAAAGTCTGACGGAGCGACGCCGCGTGGATGAAGAAGGCTGAAAAGTTGTAAAATCCTTTTGTTGATGAAGAATAAGGGGAAGAGGGAATGCTTCTCTGATGACGGTAATCGGCGAATAAGCCCCGGCTAATTACGTGCCAGCAGCCGCGGTAACACGTAAGGGGCGAGCGTTGTTCGGAATTATTGGGCGTAAAGGGCATGTAGGCGGTTATGTAAGCCTGATGTGAAATCCTGAGGCTTAACCTTAGAATAGCATTGGGTACTGCATAACTTGAATTACGGAAGGGAAACTGGAATTCCAAGTGTAGGGGTGGAATCTGTAGATATTTGGAAGAACACCGGTGGCGAAGGCGGGTTTCTGGCCGATAATTGAC…
>seq1648 Spirochaetaceae;Treponema;pedis
AGCTAAGAATCTTCCGCAATGGACGAAAGTCTGACGGAGCGACGCCGCGTGAATGAAGAAGGCTGAAAAGTTGTAAAATTCTTTTGCAGATGAAGAATAAGGAGATGAGGGAATGCATCTTCGATGACGGTAATCATGCGAATAAGGGGCGGCTAATTACGTGCCAGCAGCCGCGGTAACACGTAAGCCCCAAGCGTTGTTCGGAATTATTGGGCGTAAAGGGCATGTAGGCGGTTATGTAAGCCTGATGTGAAATCTACGAGCTTAACTCGTAAACTGCATTGGGTACTGCGTAACTTGAATCACGGAGGGGAAACCGGAATTCCAAGTGTAGGGGTGGAATCTGTAGATATTTGGAAGAACACCGGTGGCGAAGGCGGGTTTCTGGCCGATGATTGA…
>seq1649 Spirochaetaceae;Treponema;pedis
AGCTAAGAATCTTCCGCAATGGACGAAAGTCTGACGGAGCGACGCCGCGTGAATGAAGAAGGCTGAAAAGTTGTAAAATTCTTTTGCAGATGAAGAATAAGGGGATGAGGGAATGCATCTTCGATGACGGTAATCATGCGAATAAGGGGCGGCTAATTACGTGCCAGCAGCCGCGGTAACACGTAAGCCCCAAGCGTTGTTCGGAATTATTGGGCGTAAAGGGCATGTAGGCGGTTATGTAAGCCTGATGTGAAATCTACGAGCTTAACTCGTAAACTGCATTGGGTACTGCGTAACTTGAATCACGGAGGGGAAACCGGAATTCCAAGTGTAGGGGTGGAATCTGTAGATATTTGGAAGAACACCGGTGGCGAAGGCGGGTTTCTGGCCGATGATTGA…
>seq1664 Spirochaetaceae;NA;sp66653
AGCTAAGAATATTCCGCAATGGACGAAAGTCTGACGGAGCGACGCCGCGTGGATGAAGAAGGCTGAAAAGTTGTAAAATCCTTTTGTTGATGAAGAATAAGGGGAAGAGGGAATGCTTCTCTGATGACGGTAATCGGCGAATAAGCCCCGGCTAATTACGTGCCAGCAGCCGCGGTAACACGTAAGGGGCGAGCGTTGTTCGGAATTATTGGGCGTAAAGGGCATGTAGGCGGTTATGTAAGCCTGATGTGAAATCCTGAGGCTTAACCTTAGAATAGCATTGGGTACTGCATAACTTGAATTACGGAAGGGAAACTGGAATCCCAAGTGTAGGGGTGGAATCTGTAGATATTTGGAAGAACACCGGTGGCGAAGGCGGGTTTCTGGCCGATAATTGAC…
>seq1769 Spirochaetaceae;Treponema;pedis
AGCTAAGAATCTTCCGCAATGGACGAAAGTCTGACGGAGCGACGCCGCGTGAATGAAGAAGGCTGAAAAGTTGTAAAATTCTTTTGCAGATGAAGAATAAGGAGATGAGGGAATGCATCTTCGATGACGGTAATCATGCGAATAAGGGGCGGCTAATTACGTGCCAGCAGCCGCGGTAACACGTAAGCCCCAAGCGTTGTTCGGAATTATTGGGCGTAAAGGGCATGTAGGCGGTTATGTAAGCCTGATGTGAAATCTACGAGCTTAACTCGTAAACTGCATTGGGTACTGCGTAACTTGAATCACGGAGGGGAAACCGGAATTCCAAGTGTAGGGGTGGAATCTGTAGATATTTGGAAGGACACCGGTGGCGAAGGCGGGTTTCTGGCCGATGATTGA…
>seq1790 Spirochaetaceae;Treponema;pedis
AGCTAAGAATCTTCCGCAATGGACGAAAGTCTGACGGAGCGACGCCGCGTGAATGAAGAAGGCTGAAAAGTTGTAAAATTCTTTTGCAGATGAAGAATAAGGAGATGAGGGAATGCATCTTCGATGACGGTAATTATGCGAATAAGGGGCGGCTAATTACGTGCCAGCAGCCGCGGTAACACGTAAGCCCCAAGCGTTGTTCGGAATTATTGGGCGTAAAGGGCATGTAGGCGGTTATGTAAGCCTGATGTGAAATCTACGAGCTTAACTCGTAAACTGCATTGGGTACTGCGTAACTTGAATCACGGAGGGGAAACCGGAATTCCAAGTGTAGGGGTGGAATCTGTAGATATTTGGAAGAACACCGGTGGCGAAGGCGGGTTTCTGGCCGATGATTGA…
>seq1799 Spirochaetaceae;Treponema;pedis
AGCTAAGAATCTTCCGCAATGGACGAAAGTCTGACGGAGCGACGCCGCGTGAATGAAGGAGGCTGAAAAGTTGTAAAATTCTTTTGCAGATGAAGAATAAGGAGATGAGGGAATGCATCTTCGATGACGGTAATCATGCGAATAAGGGGCGGCTAATTACGTGCCAGCAGCCGCGGTAACACGTAAGCCCCAAGCGTTGTTCGGAATTATTGGGCGTAAAGGGCATGTAGGCGGTTATGTAAGCCTGATGTGAAATCTACGAGCTTAACTCGTAAACTGCATTGGGTACTGCGTAACTTGAATCACGGAGGGGAAACCGGAATTCCAAGTGTAGGGGTGGAATCTGTAGATATTTGGAAGAACACCGGTGGCGAAGGCGGGTTTCTGGCCGATGATTGA…
>seq1813 Spirochaetaceae;Treponema;pedis
AGCTAAGAATCTTCCGCAATGGACGAAAGTCTGACGGAGCGACGCCGCGTGAATGAAGAAGGCTGAAAAGTTGTAAAATTCTTTTGCAGATGAAGGATAAGGAGATGAGGGAATGCATCTTCGATGACGGTAATCATGCGAATAAGGGGCGGCTAATTACGTGCCAGCAGCCGCGGTAACACGTAAGCCCCAAGCGTTGTTCGGAATTATTGGGCGTAAAGGGCATGTAGGCGGTTATGTAAGCCTGATGTGAAATCTACGAGCTTAACTCGTAAACTGCATTGGGTACTGCGTAACTTGAATCACGGAGGGGAAACCGGAATTCCAAGTGTAGGGGTGGAATCTGTAGATATTTGGAAGAACACCGGTGGCGAAGGCGGGTTTCTGGCCGATGATTGA…
>seq1821 Spirochaetaceae;Treponema;phagedenis
AGCTAAGAATATTCCGCAATGGACGGAAGTCTGACGGAGCGACGCCGCGTGGACGAAGAAGGCCGAAAGGTTGTAAAGTTCTTTTGCCGATGAAGAATAAGAGGATGAGGGAATGCGTCCTTGATGACGGTAGTCGAGCGAATAAGCCCCGGCTAATTACGTGCCAGCAGCCGCGGTAACACGTAAGGGGCGAGCGTTGTTCGGAATTATTGGGCGTAAAGGCCACGCAGGCGGGTTGGTAAGCCTGATGTGAAATACTCAAGCTTAACTTGAGAATTGCATTGGGTACTGCCAGTCTTGAATCACGGAGGGGAAACCGGAATTCCAAGTGTAGGGGTGGAATCTGTAGATATTTGGAAGAACACCGGTGGCGAAGGCGGGTTTCTGGCCGATGATTGA…
>seq1916 Spirochaetaceae;Treponema;pedis
AGCTAAGAATCTTCCGCAATGGACGAAAGTCTGACGGAGCGACGCCGCGTGAATGAAGAAGGCTGAAAAGTTGTAAAATTCTTTTGCAGATGAAGAATAAGGAGATGAGGGAATGCATCTTCGATGACGGTAATCATGCGAATAAGGGGCGGCTAATTACGTGCCAGCAGCCGCGGTAACACGTAAGCCCCAAGCGTTGTTCGGAATTATTGGGCGTAAAGGGCATGTAGGCGGTTATGTAAGCCTGATGTGAAATCTACGAGCTTAACTCGTAAACTGCATTGGGTACTGCGTAACTTGAATCACGGAGGGGAAACCGGAATTCCAAGTGTGGGGGTGGAATCTGTAGATATTTGGAAGAACACCGGTGGCGAAGGCGGGTTTCTGGCCGATGATTGA…
>seq2039 Spirochaetaceae;NA;sp66653
AGCTAAGAATATTCCGCAATGGACGAAAGTCTGACGGAGCGACGCCGCGTGGATGAAGAAGGCTGAAAAGTTGTAAAATCCTTTTGTTGATGAAGAATAGGGGGAAGAGGGAATGCTTCTCTGATGACGGTAATCGGCGAATAAGCCCCGGCTAATTACGTGCCAGCAGCCGCGGTAACACGTAAGGGGCGAGCGTTGTTCGGAATTATTGGGCGTAAAGGGCATGTAGGCGGTTATGTAAGCCTGATGTGAAATCCTGAGGCTTAACCTTAGAATAGCATTGGGTACTGCATAACTTGAATTACGGAAGGGAAACTGGAATTCCAAGTGTAGGGGTGGAATCTGTAGATATTTGGAAGAACACCGGTGGCGAAGGCGGGTTTCTGGCCGATAATTGAC…
>seq3095 Spirochaetaceae;Treponema;pedis
AGCCGCGGTAACACGTAAGCCCCAAGCGTTGTTCGGAATTATTGGGCGTAAAGGGCATGTAGGCGGTTATGTAAGCCTGATGTGAAATCTACGAGCTTAACTCGTAAACTGCATTGGGTACTGCGTAACTTGAATCACGGAGGGGAAACCGGAATTCCAAGTGTAGGGGTGGAATCTGTAGATATTTGGAAGAACACCGGTGGCGAAGGCGGGTTTCTGGCCGATGATTGACGCTGAGATGCGAAGGTGCGGGGAGCAAACAGGATTAGATACCCGCGTAGTCGCTGTCTCTTATACACATCTA
>seq3185 Spirochaetaceae;Treponema;phagedenis
AGCTAAGAATATTCCGCAATGGACGGAAGTCTGACGGAGCGACGCCGCGTGGACGAAGAAGGCCGAAAGGTTGTAAAGTTCTTTTGCCGATGAAGAATAAGAGGATGAGGGAATGCGTCCTTGATGACGGTAGTCGAGCGAATAAGCCCCGGCTAATTACGTGCCAGCAGCCGCGGTAACACGTAAGGGGCGAGCGTTGTTCGGAATTATTGGGCGTAAAGGCCACGCAGGCGGGTTGGTAAGCCTGATGTGAAATACTCAAGCTTAACTTGAGAATTGCATTGGGTACTGCCAGTCTTGAATCACGGAGGGGAAACCGGAATTCCAAGTGTAGGGGTGGAATCTGTAGATATTTGGAAGAACACCGGTGGCGAAGGCGGGTTTCTGGCCGATGATTGA…
>seq3281 Spirochaetaceae;Treponema;pedis
AGCTAAGAATCTTCCGCAATGGACGAAAGTCTGACGGAGCGACGCCGCGTGAATGAAGAAGGCTGAAAAGTTGTAAAATTCTTTTGCAGATGAAGAATAAGGAGATGAGGGAATGCATCTTCGATGACGGTAATCATGCGAATAAGGGGCGGCTAATTACGTGCCAGCAGCCGCGGTAACACGTAAGCCCCAAGCGTTGTTCGGAATTATTGGGCGTAAAGGGCATGTAGGCGGTTATGTAAGCCTGATGTGAAATCCTGAGGCTTAACCTTAGAATAGCATTGGGTACTGCATAACTTGAATCTACGGAAGGGAAACTGGAATTCCAAGTGTAGGGGTGGAATCTGTAGATATTTGGAAGAACACCGGTGGCGAAGGCGGGTTTCTGGCCGATAATTG…
>seq3354 Spirochaetaceae;NA;sp66598
AGTGGGGAATATTGCACAATGGAGGGAACTCTGATGCAGTGACGCCGCGTGGATGAAGAAGGCCGAAAGGTTGTAAAATTCTTTTAAGTCTGAAGAATAACCGGTGTAGGGAATGATACTGGGATGACATTAAGGCTTGAATAAGCCCCGGCTAATTACGTGCCAGCAGCCGCGGTAACACGTAAGGGGCTAGCGTTGTTCGGAATTATTGGGCGTAAAGGGTATGTAGGCTGTTGGGTAAGCCCGATGTGAAATTCTCAAGCTTAACTTGAGAACTGCGTTGGGTACTGTCTAACTTGAATCACGAATGGGAAACTGGAATTCCAGGTGTAGGGGTGGAATCTGTAGATATCTGGAAGAATACCGGTGGCGAAGGCGGGTTTCTGGTCGATGATTGAC…
>seq3381 Spirochaetaceae;Treponema;pedis
AGCCGCGGTAACACGTAAGCCCCAAGCGTTGTTCGGAATTATTGGGCGTAAAGGGCATGTAGGCGGTTATGTAAGCCTGATGTGAAATCTACGAGCTTAACTCGTAAACTGCATTGGGTACTGCGTAACTTGAATCACGGAGGGGAAACCGGAATTCCAAGTGTAGGGGTGGAATCTGTAGATATTTGGAAGAACACCGGTGGCGAAGGCGGGTTTCTGGCCGATGATTGACGCTGAGATGCGAAGGTGCGGGGAGCAAACAGGATTAGATACCCTTGTAGTCCCTGTCTCTTATACACATCTC

## Sheet: SequenceIdentity_Myco
Supplemental Data 6: All Mycoplasmataceae amplicon sequence variants (ASVs) identified within samples. Each amplicon sequence identified within samples and assigned to an ASV within family Mycoplasmataceae is listed under "seq_id". Identifiers in this column correspond to the sequence identiifer and associated sequence listed in the "Sequences_Myco" worksheet. "AssignedASV" lists the assigned Myc…
seq_id	AssignedASV	Sequence Identity(%)	Zymo Reference ID	Reference Taxonomy
seq32	Mycoplasmataceae;Mycoplasma;fermentans	100	ZR.DB.G.66836	d__Bacteria;p__Tenericutes;c__Mollicutes;o__Mycoplasmatales;f__Mycoplasmataceae;g__Mycoplasma;s__Mycoplasma fermentans
seq32	Mycoplasmataceae;Mycoplasma;fermentans	100	ZR.DB.G.66834	d__Bacteria;p__Tenericutes;c__Mollicutes;o__Mycoplasmatales;f__Mycoplasmataceae;g__Mycoplasma;s__Mycoplasma fermentans
seq32	Mycoplasmataceae;Mycoplasma;fermentans	100	ZR.DB.G.66837	d__Bacteria;p__Tenericutes;c__Mollicutes;o__Mycoplasmatales;f__Mycoplasmataceae;g__Mycoplasma;s__Mycoplasma fermentans
seq32	Mycoplasmataceae;Mycoplasma;fermentans	100	ZR.DB.G.66835	d__Bacteria;p__Tenericutes;c__Mollicutes;o__Mycoplasmatales;f__Mycoplasmataceae;g__Mycoplasma;s__Mycoplasma fermentans
seq32	Mycoplasmataceae;Mycoplasma;fermentans	100	ZR.DB.G.66833	d__Bacteria;p__Tenericutes;c__Mollicutes;o__Mycoplasmatales;f__Mycoplasmataceae;g__Mycoplasma;s__Mycoplasma fermentans
seq32	Mycoplasmataceae;Mycoplasma;fermentans	99.3	ZR.DB.G.66798	d__Bacteria;p__Tenericutes;c__Mollicutes;o__Mycoplasmatales;f__Mycoplasmataceae;g__Mycoplasma;s__Mycoplasma caviae
seq32	Mycoplasmataceae;Mycoplasma;fermentans	96	ZR.DB.G.66904	d__Bacteria;p__Tenericutes;c__Mollicutes;o__Mycoplasmatales;f__Mycoplasmataceae;g__Mycoplasma;s__Mycoplasma lipofaciens
seq32	Mycoplasmataceae;Mycoplasma;fermentans	95.1	ZR.DB.66749	d__Bacteria;p__Tenericutes;c__Mollicutes;o__Mycoplasmatales;f__Mycoplasmataceae;g__Mycoplasma;s__Mycoplasma adleri
seq32	Mycoplasmataceae;Mycoplasma;fermentans	94.4	ZR.DB.G.66785	d__Bacteria;p__Tenericutes;c__Mollicutes;o__Mycoplasmatales;f__Mycoplasmataceae;g__Mycoplasma;s__Mycoplasma bovis
seq32	Mycoplasmataceae;Mycoplasma;fermentans	94.4	ZR.DB.66806	d__Bacteria;p__Tenericutes;c__Mollicutes;o__Mycoplasmatales;f__Mycoplasmataceae;g__Mycoplasma;s__Mycoplasma columbinasale
seq32	Mycoplasmataceae;Mycoplasma;fermentans	94.4	ZR.DB.G.66777	d__Bacteria;p__Tenericutes;c__Mollicutes;o__Mycoplasmatales;f__Mycoplasmataceae;g__Mycoplasma;s__Mycoplasma bovigenitalium
seq32	Mycoplasmataceae;Mycoplasma;fermentans	94.4	ZR.DB.G.66783	d__Bacteria;p__Tenericutes;c__Mollicutes;o__Mycoplasmatales;f__Mycoplasmataceae;g__Mycoplasma;s__Mycoplasma bovis
seq32	Mycoplasmataceae;Mycoplasma;fermentans	94.4	ZR.DB.G.66786	d__Bacteria;p__Tenericutes;c__Mollicutes;o__Mycoplasmatales;f__Mycoplasmataceae;g__Mycoplasma;s__Mycoplasma bovis
seq32	Mycoplasmataceae;Mycoplasma;fermentans	94.4	ZR.DB.G.66776	d__Bacteria;p__Tenericutes;c__Mollicutes;o__Mycoplasmatales;f__Mycoplasmataceae;g__Mycoplasma;s__Mycoplasma bovigenitalium
seq32	Mycoplasmataceae;Mycoplasma;fermentans	94.4	ZR.DB.G.66784	d__Bacteria;p__Tenericutes;c__Mollicutes;o__Mycoplasmatales;f__Mycoplasmataceae;g__Mycoplasma;s__Mycoplasma bovis
seq32	Mycoplasmataceae;Mycoplasma;fermentans	94.4	ZR.DB.G.66782	d__Bacteria;p__Tenericutes;c__Mollicutes;o__Mycoplasmatales;f__Mycoplasmataceae;g__Mycoplasma;s__Mycoplasma bovis
seq32	Mycoplasmataceae;Mycoplasma;fermentans	94.4	ZR.DB.G.66780	d__Bacteria;p__Tenericutes;c__Mollicutes;o__Mycoplasmatales;f__Mycoplasmataceae;g__Mycoplasma;s__Mycoplasma bovis
seq32	Mycoplasmataceae;Mycoplasma;fermentans	94.4	ZR.DB.66988	d__Bacteria;p__Tenericutes;c__Mollicutes;o__Mycoplasmatales;f__Mycoplasmataceae;g__Mycoplasma;s__sp68181
seq32	Mycoplasmataceae;Mycoplasma;fermentans	94.4	ZR.DB.G.66781	d__Bacteria;p__Tenericutes;c__Mollicutes;o__Mycoplasmatales;f__Mycoplasmataceae;g__Mycoplasma;s__Mycoplasma bovis
seq32	Mycoplasmataceae;Mycoplasma;fermentans	94.2	ZR.DB.66906	d__Bacteria;p__Tenericutes;c__Mollicutes;o__Mycoplasmatales;f__Mycoplasmataceae;g__Mycoplasma;s__Mycoplasma maculosum
seq32	Mycoplasmataceae;Mycoplasma;fermentans	94.2	ZR.DB.66907	d__Bacteria;p__Tenericutes;c__Mollicutes;o__Mycoplasmatales;f__Mycoplasmataceae;g__Mycoplasma;s__Mycoplasma maculosum
seq32	Mycoplasmataceae;Mycoplasma;fermentans	94.2	ZR.DB.G.66924	d__Bacteria;p__Tenericutes;c__Mollicutes;o__Mycoplasmatales;f__Mycoplasmataceae;g__Mycoplasma;s__Mycoplasma opalescens
seq32	Mycoplasmataceae;Mycoplasma;fermentans	94.2	ZR.DB.G.66807	d__Bacteria;p__Tenericutes;c__Mollicutes;o__Mycoplasmatales;f__Mycoplasmataceae;g__Mycoplasma;s__Mycoplasma columbinum
seq32	Mycoplasmataceae;Mycoplasma;fermentans	94.2	ZR.DB.G.66925	d__Bacteria;p__Tenericutes;c__Mollicutes;o__Mycoplasmatales;f__Mycoplasmataceae;g__Mycoplasma;s__Mycoplasma opalescens
seq32	Mycoplasmataceae;Mycoplasma;fermentans	93.9	ZR.DB.G.66756	d__Bacteria;p__Tenericutes;c__Mollicutes;o__Mycoplasmatales;f__Mycoplasmataceae;g__Mycoplasma;s__Mycoplasma agalactiae
seq32	Mycoplasmataceae;Mycoplasma;fermentans	93.9	ZR.DB.G.66808	d__Bacteria;p__Tenericutes;c__Mollicutes;o__Mycoplasmatales;f__Mycoplasmataceae;g__Mycoplasma;s__Mycoplasma columbinum
seq32	Mycoplasmataceae;Mycoplasma;fermentans	93.9	ZR.DB.66903	d__Bacteria;p__Tenericutes;c__Mollicutes;o__Mycoplasmatales;f__Mycoplasmataceae;g__Mycoplasma;s__Mycoplasma leopharyngis
seq32	Mycoplasmataceae;Mycoplasma;fermentans	93.9	ZR.DB.G.66751	d__Bacteria;p__Tenericutes;c__Mollicutes;o__Mycoplasmatales;f__Mycoplasmataceae;g__Mycoplasma;s__Mycoplasma agalactiae
seq32	Mycoplasmataceae;Mycoplasma;fermentans	93.9	ZR.DB.G.66755	d__Bacteria;p__Tenericutes;c__Mollicutes;o__Mycoplasmatales;f__Mycoplasmataceae;g__Mycoplasma;s__Mycoplasma agalactiae
seq32	Mycoplasmataceae;Mycoplasma;fermentans	93.9	ZR.DB.G.66944	d__Bacteria;p__Tenericutes;c__Mollicutes;o__Mycoplasmatales;f__Mycoplasmataceae;g__Mycoplasma;s__Mycoplasma primatum
seq32	Mycoplasmataceae;Mycoplasma;fermentans	93.9	ZR.DB.G.66752	d__Bacteria;p__Tenericutes;c__Mollicutes;o__Mycoplasmatales;f__Mycoplasmataceae;g__Mycoplasma;s__Mycoplasma agalactiae
seq32	Mycoplasmataceae;Mycoplasma;fermentans	93.7	ZR.DB.66973	d__Bacteria;p__Tenericutes;c__Mollicutes;o__Mycoplasmatales;f__Mycoplasmataceae;g__Mycoplasma;s__sp68160
seq32	Mycoplasmataceae;Mycoplasma;fermentans	93.7	ZR.DB.66982	d__Bacteria;p__Tenericutes;c__Mollicutes;o__Mycoplasmatales;f__Mycoplasmataceae;g__Mycoplasma;s__sp68219
[truncated: 3,104 more rows]

## Sheet: Sequences_Myco
Supplemental Data 6: Sequence identifier, assigned Mycoplasmataceae amplicon sequence variant (ASV), and amplicon sequences for all Mycoplasmataceae identified within samples. Sequence identifier listed corresponds to the identifier listed in "seq_id" in the "SequenceIdentity_Myco" worksheet. Assigned Mycoplasmataceae ASV corresponds to the ASV listed under "AssignedASV" in the "SequenceIdentity_…
[truncated: 84 more rows]
